# Supplementary material for: Synthesis and crystal structure of 3-(adamantan-1-yl)-4-(2-bromo-4-fluoro­phen­yl)-1H-1,2,4-triazole-5(4H)-thione
Source: Acta Crystallogr E Crystallogr Commun. 2020 Jan 10;76(Pt 2):162–6. doi: 10.1107/S2056989020000092 (PMC7001835; doi:10.1107/S2056989020000092)
Supplement: Supplementary file 1 [file e-76-00162-sup1.cif]

##############################################################################
#                                                                            #
# This CIF contains the data in a paper accepted for publication in          #
# Acta Crystallographica Section E. It conforms to the requirements of       #
# Notes for Authors for Acta Crystallographica Section E, and has been       #
# peer reviewed under the auspices of the IUCr Commission on Journals.       #
#                                                                            #
# Full details of the Crystallographic Information File format               #
# are given in the paper "The Crystallographic Information File (CIF):       #
# a New Standard Archive File for Crystallography" by S. R. Hall, F. H.      #
# Allen and I. D. Brown [Acta Cryst. (1991), A47, 655-685].                  #
#                                                                            #
# The current version of the core CIF dictionary is obtainable from          #
# ftp://ftp.iucr.org/pub/cif_core.dic.                                       #
#                                                                            #
# Software is freely available for graphical display of the structure(s)     #
# in this CIF. For information consult the CIF software page                 #
# http://www.iucr.org/resources/cif/software.                                #
#                                                                            #
# This file may be used for bona fide research purposes within the           #
# scientific community so long as proper attribution is given to the journal # 
# article from which it was obtained.                                        #
#                                                                            #
##############################################################################
data_global
_audit_creation_method     'WinGX routine CIF_UPDATE'
_audit_conform_dict_name     cif_core.dic
_audit_conform_dict_version     2.4.3
_journal_data_validation_number     ?
_journal_date_recd_electronic     2019-10-28
_journal_date_accepted     2020-01-06
_journal_name_full     'Acta Crystallographica, Section E'
_journal_year     2020
_journal_volume     76
_journal_issue      2
_journal_page_first     162
_journal_page_last     166
_journal_paper_category     GO
_journal_paper_doi     10.1107/S2056989020000092
_journal_coeditor_code     XI2020
_publ_contact_author_name
;
Santiago Garcia-Granda
;
_publ_contact_author_address
;
Department of Physical and Analytical Chemistry,
Faculty of Chemistry,
Oviedo University-CINN,
33006 Oviedo,
Spain
;
_publ_contact_author_email     'sgg@uniovi.es'
_publ_contact_author_fax     '0034985103125'
_publ_contact_author_phone     '0034985103477'
_publ_section_title
;\
Synthesis and crystal structure of
3-(adamantan-1-yl)-4-(2-bromo-4-fluorophenyl)-1<i>H</i>-1,2,4-triazole-\
5(4<i>H</i>)-thione
;
_publ_section_title_footnote     .
loop_
    _publ_author_name
    _publ_author_footnote
    _publ_author_address
    'Alaa S. Abdelrazeq' .
;
Department of Medicinal Chemistry,
Faculty of Pharmacy,
University of Mansoura,
Mansoura 35516, Egypt
;
    'Hazem A. Ghabbour' .
;
Department of Medicinal Chemistry,
Faculty of Pharmacy,
University of Mansoura,
Mansoura 35516, Egypt
;
    'Ali A. El-Emam'
                'Additional correspondence author, e-mail: elemam5@hotmail.com.'
;
Department of Medicinal Chemistry,
Faculty of Pharmacy,
University of Mansoura,
Mansoura 35516, Egypt
;
    'Doaa Ahmed Osman' .
;
Department of Physical and Analytical Chemistry,
Faculty of Chemistry,
Oviedo University-CINN,
Oviedo 33006,
Spain
;
    'Santiago Garcia-Granda' .
;
Department of Physical and Analytical Chemistry,
Faculty of Chemistry,
Oviedo University-CINN,
Oviedo 33006,
Spain
;
_publ_section_synopsis
;
The crystal structure of this novel adamantan-based compound is built up by
organic chains formed and stabilized <i>via</i> C---H...\p, N---H...S and
C---H...S interactions.
;
data_I
_audit_creation_method     'WinGX routine CIF_UPDATE'
_audit_conform_dict_name     cif_core.dic
_audit_conform_dict_version     2.4.3
_chemical_name_systematic
;\
3-(Adamantan-1-yl)-4-(2-bromo-4-fluorophenyl)-1<i>H</i>-1,2,4-\
triazole-5(4<i>H</i>)-thione
;
_chemical_formula_moiety     'C18 H19 Br F N3 S'
_chemical_formula_sum     'C18 H19 Br F N3 S'
_chemical_formula_iupac     'C18 H19 Br F N3 S'
_chemical_formula_weight     408.32
_chemical_absolute_configuration     .
_symmetry_cell_setting     orthorhombic
_symmetry_space_group_name_H-M     'P 21 21 21'
_symmetry_space_group_name_Hall     'P 2ac 2ab'
loop_
    _symmetry_equiv_pos_as_xyz
    'x, y, z'
    '-x+1/2, -y, z+1/2'
    '-x, y+1/2, -z+1/2'
    'x+1/2, -y+1/2, -z'
_cell_length_a     6.84730(10)
_cell_length_b     12.5587(2)
_cell_length_c     19.8090(3)
_cell_angle_alpha     90
_cell_angle_beta     90
_cell_angle_gamma     90
_cell_volume     1703.44(4)
_cell_formula_units_Z     4
_cell_measurement_reflns_used     5537
_cell_measurement_theta_min     4.1520
_cell_measurement_theta_max     74.5840
_cell_measurement_temperature     150.6(9)
_exptl_crystal_description     prism
_exptl_crystal_colour     colourless
_exptl_crystal_size_max     0.122
_exptl_crystal_size_mid     0.114
_exptl_crystal_size_min     0.080
_exptl_crystal_density_diffrn     1.592
_exptl_crystal_density_method     'not measured'
_exptl_crystal_F_000     832
_exptl_absorpt_coefficient_mu     4.56
_exptl_absorpt_correction_type     multi-scan
_exptl_absorpt_process_details
;
(CrysAlisPro; Agilent 2014)
;
_exptl_absorpt_correction_T_min     0.602
_exptl_absorpt_correction_T_max     0.694
_diffrn_ambient_temperature     150.6(9)
_diffrn_radiation_type     CuK\a
_diffrn_radiation_wavelength     1.54184
_diffrn_radiation_monochromator     graphite
_diffrn_measurement_device_type     'Agilent Excalibur, Ruby, Gemini'
_diffrn_measurement_device     'four-circle diffractometer'
_diffrn_measurement_method     '\w scans'
_diffrn_detector     'CCD plate'
_diffrn_detector_area_resol_mean     10.2673
_diffrn_reflns_number     13191
_diffrn_reflns_av_R_equivalents     0.0457
_diffrn_reflns_av_unetI/netI     0.0429
_diffrn_reflns_theta_min     4.17
_diffrn_reflns_theta_max     76.25
_diffrn_reflns_theta_full     67.5
_diffrn_measured_fraction_theta_max     0.992
_diffrn_measured_fraction_theta_full     1
_diffrn_reflns_limit_h_min     -8
_diffrn_reflns_limit_h_max     8
_diffrn_reflns_limit_k_min     -15
_diffrn_reflns_limit_k_max     14
_diffrn_reflns_limit_l_min     -23
_diffrn_reflns_limit_l_max     24
_diffrn_radiation_probe     x-ray
_refine_special_details
;
 Refinement of F^2^ against ALL reflections.  The weighted R-factor wR and
 goodness of fit S are based on F^2^, conventional R-factors R are based
 on F, with F set to zero for negative F^2^. The threshold expression of
 F^2^ > 2sigma(F^2^) is used only for calculating R-factors(gt) etc. and is
 not relevant to the choice of reflections for refinement.  R-factors based
 on F^2^ are statistically about twice as large as those based on F, and R-
 factors based on ALL data will be even larger.
;
_reflns_number_total     3572
_reflns_number_gt     3244
_reflns_threshold_expression     >2sigma(I)
_refine_ls_structure_factor_coef     Fsqd
_refine_ls_matrix_type     full
_refine_ls_R_factor_all     0.0412
_refine_ls_R_factor_gt     0.0347
_refine_ls_wR_factor_gt     0.0776
_refine_ls_wR_factor_ref     0.0812
_refine_ls_goodness_of_fit_ref     1.051
_refine_ls_restrained_S_all     1.051
_refine_ls_number_reflns     3498
_refine_ls_number_parameters     218
_refine_ls_number_restraints     0
_refine_ls_number_constraints     0
_refine_ls_hydrogen_treatment     constr
_refine_ls_weighting_scheme     calc
_refine_ls_weighting_details
         'calc w=1/[\s^2^(Fo^2^)+(0.0337P)^2^+1.0546P] where P=(Fo^2^+2Fc^2^)/3'
_atom_sites_solution_hydrogens     geom
_atom_sites_solution_primary     direct
_atom_sites_solution_secondary     difmap
_refine_ls_shift/su_max     0.001
_refine_ls_shift/su_mean     0
_refine_diff_density_max     0.622
_refine_diff_density_min     -0.356
_refine_ls_extinction_method     none
_refine_ls_abs_structure_details
;
Flack (1983)
;
_refine_ls_abs_structure_Flack     0.50(2)
loop_
    _atom_type_symbol
    _atom_type_description
    _atom_type_scat_dispersion_real
    _atom_type_scat_dispersion_imag
    _atom_type_scat_source
    C C 0.0181 0.0091 'International Tables Vol C Tables 4.2.6.8 and 6.1.1.4'
    H H 0 0 'International Tables Vol C Tables 4.2.6.8 and 6.1.1.4'
    N N 0.0311 0.018 'International Tables Vol C Tables 4.2.6.8 and 6.1.1.4'
    F F 0.0727 0.0534 'International Tables Vol C Tables 4.2.6.8 and 6.1.1.4'
    S S 0.3331 0.5567 'International Tables Vol C Tables 4.2.6.8 and 6.1.1.4'
    Br Br -0.6763 1.2805 'International Tables Vol C Tables 4.2.6.8 and 6.1.1.4'
_computing_structure_solution
;
<i>SIR2011</i> (Burla <i>et al.</i>,  2012)
;
_computing_structure_refinement
;
SHELXL (Sheldrick, 2015)
;
_computing_molecular_graphics
;
Ortep-3 for Windows (Farrugia, 2012), Mercury (Macrae <i>et al.</i>,
2008),
SCHAKAL (Keller, 1989), DIAMOND (Brandenburg, 2006)
;
_computing_publication_material
;
WINGX (Farrugia, 2012), PARST (Nardelli, 1995), publCIF
(Westrip, 2010),
enCIFer (Allen <i>et al.</i>,  2004) and PLATON (Spek, 2009)
;
loop_
    _atom_site_type_symbol
    _atom_site_label
    _atom_site_fract_x
    _atom_site_fract_y
    _atom_site_fract_z
    _atom_site_U_iso_or_equiv
    _atom_site_adp_type
    _atom_site_calc_flag
    _atom_site_refinement_flags
    _atom_site_occupancy
    _atom_site_symmetry_multiplicity
    _atom_site_disorder_assembly
    _atom_site_disorder_group
    Br Br1 -0.03402(6) 0.64125(3) 0.484532(19) 0.03206(11) Uani d . 1 1 . .
    S S1 -0.01416(12) 0.31086(6) 0.43635(4) 0.02208(17) Uani d . 1 1 . .
    F F1 0.6045(3) 0.6344(2) 0.34672(10) 0.0370(5) Uani d . 1 1 . .
    N N1 0.1505(4) 0.4307(2) 0.53736(13) 0.0178(6) Uani d . 1 1 . .
    N N3 -0.0802(4) 0.3300(2) 0.57154(14) 0.0247(7) Uani d . 1 1 . .
    H H3N -0.1756 0.2854 0.572 0.03 Uiso calc R 1 1 . .
    N N2 -0.0120(4) 0.3805(2) 0.62852(12) 0.0239(6) Uani d . 1 1 . .
    C C4 0.4956(5) 0.5857(3) 0.39470(15) 0.0251(8) Uani d . 1 1 . .
    C C1 0.2724(5) 0.4870(3) 0.49068(16) 0.0202(6) Uani d . 1 1 . .
    C C5 0.3203(5) 0.6311(3) 0.41180(15) 0.0240(7) Uani d . 1 1 . .
    H H5 0.2778 0.6939 0.3917 0.029 Uiso calc R 1 1 . .
    C C7 0.0153(4) 0.3567(2) 0.51580(14) 0.0195(6) Uani d . 1 1 . .
    C C8 0.1279(5) 0.4408(3) 0.60780(16) 0.0202(7) Uani d . 1 1 . .
    C C11 0.2990(5) 0.5637(3) 0.77521(16) 0.0256(8) Uani d . 1 1 . .
    H H11 0.2373 0.5644 0.8198 0.031 Uiso calc R 1 1 . .
    C C2 0.4508(5) 0.4436(3) 0.47200(15) 0.0238(7) Uani d . 1 1 . .
    H H2 0.4943 0.3811 0.4922 0.029 Uiso calc R 1 1 . .
    C C17 0.4578(5) 0.4462(3) 0.65943(16) 0.0242(7) Uani d . 1 1 . .
    H H17A 0.4376 0.3733 0.6741 0.029 Uiso calc R 1 1 . .
    H H17B 0.5197 0.4446 0.6154 0.029 Uiso calc R 1 1 . .
    C C3 0.5643(5) 0.4932(3) 0.42340(16) 0.0273(8) Uani d . 1 1 . .
    H H3A 0.6839 0.4647 0.4105 0.033 Uiso calc R 1 1 . .
    C C6 0.2089(5) 0.5793(3) 0.46035(16) 0.0212(7) Uani d . 1 1 . .
    C C14 0.4279(5) 0.6766(3) 0.68164(16) 0.0260(8) Uani d . 1 1 . .
    H H14 0.4493 0.7499 0.6663 0.031 Uiso calc R 1 1 . .
    C C9 0.2594(5) 0.5037(3) 0.65435(16) 0.0200(7) Uani d . 1 1 . .
    C C12 0.4946(6) 0.5054(3) 0.77950(15) 0.0280(8) Uani d . 1 1 . .
    H H12A 0.5792 0.5411 0.8116 0.034 Uiso calc R 1 1 . .
    H H12B 0.4739 0.433 0.795 0.034 Uiso calc R 1 1 . .
    C C16 0.5909(5) 0.5041(3) 0.70996(17) 0.0269(8) Uani d . 1 1 . .
    H H16 0.7167 0.4671 0.7127 0.032 Uiso calc R 1 1 . .
    C C10 0.1647(5) 0.5061(3) 0.72489(16) 0.0254(8) Uani d . 1 1 . .
    H H10A 0.04 0.5425 0.7225 0.031 Uiso calc R 1 1 . .
    H H10B 0.1414 0.4338 0.7402 0.031 Uiso calc R 1 1 . .
    C C13 0.3326(6) 0.6782(3) 0.75170(17) 0.0271(8) Uani d . 1 1 . .
    H H13A 0.4168 0.715 0.7834 0.033 Uiso calc R 1 1 . .
    H H13B 0.2091 0.7159 0.7496 0.033 Uiso calc R 1 1 . .
    C C18 0.2933(5) 0.6190(3) 0.63142(16) 0.0245(8) Uani d . 1 1 . .
    H H18A 0.1692 0.656 0.6287 0.029 Uiso calc R 1 1 . .
    H H18B 0.3523 0.6193 0.5869 0.029 Uiso calc R 1 1 . .
    C C15 0.6237(5) 0.6188(3) 0.68563(18) 0.0298(9) Uani d . 1 1 . .
    H H15A 0.7097 0.6558 0.7167 0.036 Uiso calc R 1 1 . .
    H H15B 0.6852 0.6182 0.6415 0.036 Uiso calc R 1 1 . .
loop_
    _atom_site_aniso_label
    _atom_site_aniso_U_11
    _atom_site_aniso_U_22
    _atom_site_aniso_U_33
    _atom_site_aniso_U_12
    _atom_site_aniso_U_13
    _atom_site_aniso_U_23
    Br1 0.02922(18) 0.0329(2) 0.03404(17) 0.01027(18) -0.00194(16) 0.00029(16)
    S1 0.0243(4) 0.0216(4) 0.0204(3) -0.0005(4) -0.0022(3) -0.0017(3)
    F1 0.0388(12) 0.0395(14) 0.0329(11) -0.0117(12) 0.0067(9) 0.0123(11)
    N1 0.0206(14) 0.0149(14) 0.0178(12) -0.0008(12) -0.0001(10) -0.0009(10)
    N3 0.0226(15) 0.0257(16) 0.0260(14) -0.0095(12) 0.0020(11) -0.0048(11)
    N2 0.0234(16) 0.0259(16) 0.0225(12) -0.0050(13) 0.0030(11) -0.0077(10)
    C4 0.030(2) 0.0235(17) 0.0221(14) -0.0089(16) 0.0000(14) 0.0023(12)
    C1 0.0212(15) 0.0185(16) 0.0210(14) -0.0039(13) -0.0024(13) 0.0008(13)
    C5 0.0306(18) 0.0186(18) 0.0227(15) -0.0049(17) -0.0059(13) 0.0024(14)
    C7 0.0179(14) 0.0171(14) 0.0235(13) 0.0035(15) -0.0034(13) 0.0020(13)
    C8 0.0205(16) 0.0184(18) 0.0218(15) -0.0009(14) -0.0008(12) -0.0014(13)
    C11 0.0280(18) 0.030(2) 0.0188(15) -0.0016(16) 0.0002(14) -0.0028(14)
    C2 0.0253(16) 0.0234(17) 0.0226(15) -0.0003(16) -0.0038(14) 0.0003(12)
    C17 0.0240(16) 0.0225(17) 0.0263(15) 0.0027(16) -0.0016(15) -0.0050(13)
    C3 0.0251(19) 0.031(2) 0.0262(16) -0.0038(16) 0.0019(14) -0.0032(14)
    C6 0.0200(16) 0.0182(17) 0.0253(15) 0.0037(14) -0.0033(13) -0.0059(13)
    C14 0.035(2) 0.0182(17) 0.0249(16) -0.0062(15) -0.0046(14) 0.0012(13)
    C9 0.0212(17) 0.0181(17) 0.0207(15) -0.0021(14) 0.0007(12) -0.0029(13)
    C12 0.037(2) 0.0249(18) 0.0226(14) -0.0001(17) -0.0091(15) 0.0019(12)
    C16 0.0194(18) 0.031(2) 0.0301(17) 0.0041(15) -0.0045(13) -0.0030(15)
    C10 0.0231(18) 0.029(2) 0.0243(16) -0.0059(16) 0.0038(13) -0.0030(15)
    C13 0.0315(19) 0.023(2) 0.0266(17) 0.0010(16) -0.0042(14) -0.0079(14)
    C18 0.0268(18) 0.025(2) 0.0220(15) -0.0018(15) -0.0063(13) 0.0010(13)
    C15 0.0246(18) 0.035(3) 0.0296(17) -0.0081(17) -0.0017(14) 0.0007(16)
_geom_special_details
;
 All esds (except the esd in the dihedral angle between two l.s. planes)
 are estimated using the full covariance matrix.  The cell esds are taken
 into account individually in the estimation of esds in distances, angles
 and torsion angles; correlations between esds in cell parameters are only
 used when they are defined by crystal symmetry.  An approximate (isotropic)
 treatment of cell esds is used for estimating esds involving l.s. planes.
;
loop_
    _geom_bond_atom_site_label_1
    _geom_bond_atom_site_label_2
    _geom_bond_site_symmetry_2
    _geom_bond_distance
    _geom_bond_publ_flag
    Br1 C6 . 1.898(3) ?
    S1 C7 . 1.688(3) ?
    F1 C4 . 1.355(4) ?
    N1 C7 . 1.379(4) ?
    N1 C8 . 1.410(4) ?
    N1 C1 . 1.433(4) ?
    N3 C7 . 1.327(4) ?
    N3 N2 . 1.377(4) ?
    N3 H3N . 0.86 ?
    N2 C8 . 1.288(4) ?
    C4 C5 . 1.371(5) ?
    C4 C3 . 1.376(5) ?
    C1 C6 . 1.377(5) ?
    C1 C2 . 1.387(5) ?
    C5 C6 . 1.389(5) ?
    C5 H5 . 0.93 ?
    C8 C9 . 1.512(5) ?
    C11 C12 . 1.529(5) ?
    C11 C13 . 1.529(5) ?
    C11 C10 . 1.537(5) ?
    C11 H11 . 0.98 ?
    C2 C3 . 1.385(5) ?
    C2 H2 . 0.93 ?
    C17 C16 . 1.537(5) ?
    C17 C9 . 1.542(5) ?
    C17 H17A . 0.97 ?
    C17 H17B . 0.97 ?
    C3 H3A . 0.93 ?
    C14 C15 . 1.526(5) ?
    C14 C13 . 1.534(5) ?
    C14 C18 . 1.537(5) ?
    C14 H14 . 0.98 ?
    C9 C18 . 1.535(5) ?
    C9 C10 . 1.541(4) ?
    C12 C16 . 1.527(5) ?
    C12 H12A . 0.97 ?
    C12 H12B . 0.97 ?
    C16 C15 . 1.536(5) ?
    C16 H16 . 0.98 ?
    C10 H10A . 0.97 ?
    C10 H10B . 0.97 ?
    C13 H13A . 0.97 ?
    C13 H13B . 0.97 ?
    C18 H18A . 0.97 ?
    C18 H18B . 0.97 ?
    C15 H15A . 0.97 ?
    C15 H15B . 0.97 ?
loop_
    _geom_angle_atom_site_label_1
    _geom_angle_atom_site_label_2
    _geom_angle_atom_site_label_3
    _geom_angle_site_symmetry_1
    _geom_angle_site_symmetry_3
    _geom_angle
    _geom_angle_publ_flag
    C7 N1 C8 . . 107.1(3) ?
    C7 N1 C1 . . 121.6(3) ?
    C8 N1 C1 . . 131.2(3) ?
    C7 N3 N2 . . 113.5(3) ?
    C7 N3 H3N . . 123.3 ?
    N2 N3 H3N . . 123.3 ?
    C8 N2 N3 . . 105.2(3) ?
    F1 C4 C5 . . 117.9(3) ?
    F1 C4 C3 . . 118.9(3) ?
    C5 C4 C3 . . 123.2(3) ?
    C6 C1 C2 . . 119.5(3) ?
    C6 C1 N1 . . 120.9(3) ?
    C2 C1 N1 . . 119.4(3) ?
    C4 C5 C6 . . 117.2(3) ?
    C4 C5 H5 . . 121.4 ?
    C6 C5 H5 . . 121.4 ?
    N3 C7 N1 . . 104.1(2) ?
    N3 C7 S1 . . 129.1(2) ?
    N1 C7 S1 . . 126.8(2) ?
    N2 C8 N1 . . 110.1(3) ?
    N2 C8 C9 . . 123.8(3) ?
    N1 C8 C9 . . 125.8(3) ?
    C12 C11 C13 . . 109.6(3) ?
    C12 C11 C10 . . 109.5(3) ?
    C13 C11 C10 . . 109.6(3) ?
    C12 C11 H11 . . 109.4 ?
    C13 C11 H11 . . 109.4 ?
    C10 C11 H11 . . 109.4 ?
    C3 C2 C1 . . 120.2(3) ?
    C3 C2 H2 . . 119.9 ?
    C1 C2 H2 . . 119.9 ?
    C16 C17 C9 . . 110.1(3) ?
    C16 C17 H17A . . 109.6 ?
    C9 C17 H17A . . 109.6 ?
    C16 C17 H17B . . 109.6 ?
    C9 C17 H17B . . 109.6 ?
    H17A C17 H17B . . 108.2 ?
    C4 C3 C2 . . 118.4(3) ?
    C4 C3 H3A . . 120.8 ?
    C2 C3 H3A . . 120.8 ?
    C1 C6 C5 . . 121.5(3) ?
    C1 C6 Br1 . . 120.8(3) ?
    C5 C6 Br1 . . 117.7(3) ?
    C15 C14 C13 . . 109.5(3) ?
    C15 C14 C18 . . 109.7(3) ?
    C13 C14 C18 . . 109.7(3) ?
    C15 C14 H14 . . 109.3 ?
    C13 C14 H14 . . 109.3 ?
    C18 C14 H14 . . 109.3 ?
    C8 C9 C18 . . 113.7(3) ?
    C8 C9 C10 . . 108.2(3) ?
    C18 C9 C10 . . 108.3(3) ?
    C8 C9 C17 . . 108.6(3) ?
    C18 C9 C17 . . 109.2(3) ?
    C10 C9 C17 . . 108.7(3) ?
    C16 C12 C11 . . 109.5(3) ?
    C16 C12 H12A . . 109.8 ?
    C11 C12 H12A . . 109.8 ?
    C16 C12 H12B . . 109.8 ?
    C11 C12 H12B . . 109.8 ?
    H12A C12 H12B . . 108.2 ?
    C12 C16 C15 . . 109.6(3) ?
    C12 C16 C17 . . 109.7(3) ?
    C15 C16 C17 . . 109.0(3) ?
    C12 C16 H16 . . 109.5 ?
    C15 C16 H16 . . 109.5 ?
    C17 C16 H16 . . 109.5 ?
    C11 C10 C9 . . 110.2(3) ?
    C11 C10 H10A . . 109.6 ?
    C9 C10 H10A . . 109.6 ?
    C11 C10 H10B . . 109.6 ?
    C9 C10 H10B . . 109.6 ?
    H10A C10 H10B . . 108.1 ?
    C11 C13 C14 . . 109.1(3) ?
    C11 C13 H13A . . 109.9 ?
    C14 C13 H13A . . 109.9 ?
    C11 C13 H13B . . 109.9 ?
    C14 C13 H13B . . 109.9 ?
    H13A C13 H13B . . 108.3 ?
    C9 C18 C14 . . 110.1(3) ?
    C9 C18 H18A . . 109.6 ?
    C14 C18 H18A . . 109.6 ?
    C9 C18 H18B . . 109.6 ?
    C14 C18 H18B . . 109.6 ?
    H18A C18 H18B . . 108.2 ?
    C14 C15 C16 . . 109.5(3) ?
    C14 C15 H15A . . 109.8 ?
    C16 C15 H15A . . 109.8 ?
    C14 C15 H15B . . 109.8 ?
    C16 C15 H15B . . 109.8 ?
    H15A C15 H15B . . 108.2 ?
loop_
    _geom_hbond_atom_site_label_D
    _geom_hbond_atom_site_label_H
    _geom_hbond_atom_site_label_A
    _geom_hbond_site_symmetry_A
    _geom_hbond_distance_DH
    _geom_hbond_distance_HA
    _geom_hbond_distance_DA
    _geom_hbond_angle_DHA
    N3 H3<i>N</i> S1 4_456 0.86 2.62 3.461(3) 166.3
    C2 H2 S1 4_556 0.93 2.8 3.683(3) 159.8
    C11 H11 C<i>g</i>2 2_565 0.98 2.86 3.757(4) 152
_shelx_hkl_file
;
   0   0   1    3.95    1.44
   0   0  -1    5.05    1.39
   0   0  -1    3.25    1.37
   0   0   2 6028.79  117.32
   0   0  -2 5927.73  118.62
   0   0  -2 5988.26  116.82
   0   0  -3   -1.24    4.77
   0   0  -3    2.85    3.35
   0   0   3    2.01    4.07
   0   0  -4 3501.46   77.46
   0   0   4 3462.23   78.40
   0   0   5    0.25    5.43
   0   0  -5    4.38    6.12
   0   0  -6 1279.71   40.53
   0   0   6 1222.62   41.17
   0   0   6 1276.24   40.02
   0   0   7    1.83    5.62
   0   0  -7    1.62    5.49
   0   0   7    3.48    6.69
   0   0   8  710.56   32.13
   0   0  -8  734.71   32.78
   0   0   8  717.94   33.50
   0   0   9    0.43    7.52
   0   0  -9    2.48    6.72
   0   0   9    3.51    6.74
   0   0 -10   57.21   11.48
   0   0 -10   67.13    9.44
   0   0  10   55.21   12.35
   0   0  10   46.53   10.70
   0   0 -11    1.35    8.34
   0   0  11    2.79    6.78
   0   0  11    0.28    7.77
   0   0  12  380.24   28.11
   0   0  12  382.82   30.53
   0   0 -12  423.37   30.28
   0   0 -13    2.39    6.50
   0   0  13   11.34    6.47
   0   0  13    1.60    8.24
   0   0 -14  557.53   37.96
   0   0  15    5.45    6.68
   0   0 -15  -12.34    7.26
   0   0 -16   -3.13    6.14
   0   0 -16   -8.81    9.02
   0   0  16    4.32    7.59
   0   0  16    1.16    8.20
   0   0 -17   17.24    8.78
   0   0 -17    2.09    6.44
   0   0  17   -2.59    4.97
   0   0  17   -2.94    7.88
   0   0 -18   16.36   10.67
   0   0  18    8.45   10.43
   0   0 -18    5.87    8.50
   0   0 -19   -4.20    8.59
   0   0  19   -9.97    8.83
   0   0 -19    3.44    9.37
   0   0  20  255.82   23.93
   0   0 -20  278.21   23.35
   0   0  21   10.19    7.33
   0   0 -21   -9.46    8.82
   0   0 -21    5.03    6.07
   0   0  22  277.61   21.55
   0   0  23   -1.82    5.43
   0   0  24  260.83   16.44
   0   1   0    6.01    1.70
   0  -1   0    2.36    2.12
   0   1   1  391.85   12.80
   0   1  -1  416.63   13.75
   0  -1   1  421.73   11.83
   0  -1   1  433.29   12.00
   0  -1   1  431.16   13.91
   0   1   2  176.96    8.86
   0   1  -2  190.31   10.30
   0  -1   2  180.57    7.71
   0  -1   2  183.51    9.93
   0  -1  -2  188.96    6.25
   0   1   3   37.85    5.75
   0  -1   3   35.89    5.85
   0   1  -3   42.20    6.99
   0  -1  -3   35.37    4.03
   0  -1   3   31.60    4.47
   0  -1  -4 4378.66   90.79
   0   1   4 4309.02   95.31
   0  -1   4 4460.77   92.45
   0  -1   4 4488.97   97.81
   0   1  -4 4318.99   97.74
   0   1   5 2560.35   64.51
   0  -1   5 2447.24   65.48
   0   1  -5 2605.88   66.63
   0  -1   5 2645.78   61.41
   0  -1  -5 2507.93   59.86
   0  -1  -6 1751.52   47.62
   0  -1   6 1766.75   48.76
   0  -1   6 1763.15   53.18
   0   1   6 1709.70   51.26
   0   1  -6 1825.34   53.83
   0   1   7 3897.22   97.13
   0  -1   7 4038.39   93.73
   0  -1   7 3863.11   99.10
   0  -1  -7 3997.78   93.01
   0   1  -7 3909.48   99.15
   0  -1   8  117.63   14.50
   0  -1  -8  104.04   11.51
   0   1  -8  102.43   13.58
   0  -1   8   94.07   11.35
   0   1   8   77.76   11.85
   0  -1  -8   89.49   11.13
   0   1   9 1017.67   43.31
   0  -1  -9 1012.67   39.60
   0  -1  -9 1026.09   39.41
   0  -1   9 1034.75   44.61
   0   1  -9  981.13   43.50
   0  -1   9  990.15   39.40
   0   1  10  175.32   19.05
   0  -1 -10  206.77   17.68
   0   1 -10  188.88   19.40
   0  -1 -10  172.51   16.33
   0  -1  10  219.65   18.61
   0  -1  10  186.79   19.74
   0   1  10  199.04   19.66
   0   1  11  919.08   44.92
   0   1 -11  934.38   46.63
   0  -1 -11  995.81   41.61
   0  -1 -11  918.78   41.73
   0  -1  11  925.20   41.88
   0   1  11  899.83   45.25
   0   1  12  301.27   26.46
   0  -1 -12  347.29   25.58
   0  -1  12  361.67   26.36
   0   1 -12  312.61   27.47
   0   1  12  327.45   28.68
   0   1 -13   19.10    9.69
   0   1  13   19.65    9.48
   0  -1  13   -0.89    7.64
   0   1  13   12.46    8.37
   0  -1  14  932.35   56.35
   0   1  14 1059.86   55.31
   0   1 -14 1027.36   54.97
   0   1  14 1015.29   55.01
   0   1 -15  163.69   19.45
   0   1 -15  207.39   20.46
   0   1  15  171.24   20.28
   0  -1 -15  192.15   20.88
   0  -1  15  205.98   27.04
   0   1 -15  191.73   25.96
   0  -1  15  194.74   21.89
   0  -1  16  358.50   30.25
   0   1 -16  397.51   30.73
   0  -1 -16  414.65   32.09
   0  -1  16  350.45   36.62
   0   1 -16  427.54   31.50
   0   1  16  416.62   31.20
   0   1 -17  205.48   22.99
   0  -1 -17  230.88   24.43
   0   1  17  206.99   22.74
   0  -1  17  230.59   24.18
   0  -1  17  165.72   26.83
   0   1 -17  256.11   24.23
   0  -1  18  201.46   22.96
   0   1 -18  256.88   24.57
   0  -1 -18  220.65   24.07
   0   1 -18  218.78   23.53
   0   1  18  293.62   26.23
   0  -1  19   28.78   12.34
   0   1 -19   43.63   12.57
   0   1  19   53.00   12.01
   0   1 -19   22.11   10.62
   0  -1  20  189.33   21.27
   0  -1 -20  172.23   20.81
   0   1  20  197.66   20.62
   0   1 -20  172.11   19.44
   0   1  21   39.77    9.83
   0  -1 -21   48.51   10.60
   0  -1  21   49.25   13.02
   0   1 -21   35.01   10.25
   0  -1 -21   27.44    9.68
   0  -1 -22  120.31   13.20
   0   1 -22  117.13   13.02
   0  -1  22   97.49   14.37
   0  -1 -22   92.14   12.49
   0  -1  23   16.88    6.88
   0  -1  24   38.13    6.56
   0   1  24   29.87    6.73
   0  -2   0 4620.71   95.66
   0   2   0 4521.81   92.18
   0  -2   1   21.47    5.60
   0   2  -1   27.79    5.18
   0  -2   1   19.89    4.49
   0  -2  -1   30.92    5.74
   0   2   1   22.91    2.97
   0  -2   1   23.72    4.54
   0  -2   2 1080.15   28.21
   0   2   2 1017.29   30.37
   0   2  -2 1013.66   31.76
   0  -2   2 1063.15   27.98
   0  -2   2 1072.44   32.37
   0   2   3 5514.27  117.58
   0  -2   3 5597.91  112.02
   0  -2  -3 5545.51  120.11
   0   2  -3 5501.90  120.98
   0  -2   3 5714.55  113.47
   0  -2   3 5677.05  120.85
   0   2   4   50.96    7.67
   0   2  -4   54.45    8.85
   0  -2   4   60.17    6.84
   0  -2   4   54.04    8.85
   0  -2  -5   29.70    4.18
   0   2  -5   28.58    8.49
   0  -2   5   27.38    5.55
   0  -2   5   24.47    8.21
   0   2   5   19.70    6.97
   0  -2   6   66.56   11.50
   0   2  -6   83.98   12.23
   0  -2  -6   67.28    9.97
   0  -2  -6   77.71    7.07
   0  -2   6   78.10    8.62
   0   2   6   81.23   10.54
   0  -2  -7  642.15   30.11
   0   2  -7  677.27   33.36
   0  -2   7  615.70   31.92
   0  -2   7  670.98   26.66
   0  -2  -7  671.39   24.35
   0   2   7  624.00   29.79
   0  -2  -8  247.57   19.12
   0  -2   8  264.44   17.13
   0  -2  -8  273.98   15.90
   0  -2   8  235.50   21.23
   0   2  -8  247.32   21.36
   0   2   8  266.12   20.17
   0   2   9 2498.30   77.75
   0  -2  -9 2737.17   69.48
   0  -2   9 2410.20   81.35
   0  -2  -9 2535.35   76.42
   0  -2   9 2698.14   72.55
   0   2  -9 2490.54   81.22
   0   2 -10  127.32   18.30
   0  -2  10  130.59   18.34
   0  -2 -10  156.20   14.01
   0   2  10  127.79   16.79
   0  -2  10  145.72   14.62
   0  -2 -10  146.58   16.30
   0  -2 -11 2022.74   68.79
   0  -2  11 2131.71   65.83
   0   2 -11 1914.43   74.05
   0  -2  11 1834.41   74.05
   0   2  11 1878.14   70.55
   0   2 -12  331.00   29.27
   0   2  12  304.93   27.80
   0  -2  12  264.42   27.70
   0  -2 -12  340.94   25.96
   0   2  12  292.19   26.28
   0  -2  13 1915.06   81.15
   0   2 -13 1852.79   78.32
   0   2  13 2040.32   78.83
   0   2  13 1919.57   77.77
   0  -2  14    2.02    7.19
   0   2  14    1.70    7.72
   0   2  14    9.86    8.18
   0   2 -14   15.17    9.22
   0   2  15 1730.60   77.54
   0  -2 -15 1671.96   67.70
   0  -2  15 1648.55   67.27
   0  -2  15 1701.15   81.47
   0   2 -15 1606.97   76.92
   0   2 -15 1747.75   68.31
   0   2 -16 1027.07   60.37
   0  -2 -16  947.59   49.85
   0  -2  16  903.11   48.77
   0   2 -16  912.31   48.51
   0  -2  16  882.84   59.12
   0   2 -16 1062.25   50.12
   0  -2 -17   55.52   13.17
   0   2 -17   81.48   14.43
   0   2 -17   74.17   15.25
   0  -2  17   68.70   13.95
   0   2 -18   22.77    8.60
   0  -2 -18   19.73    9.57
   0  -2  18   36.71   12.87
   0   2 -18   44.56   13.03
   0  -2 -19   78.18   14.69
   0   2 -19   66.95   13.89
   0  -2  19   78.12   15.63
   0  -2 -20    2.76    7.19
   0  -2  20   -2.78    8.40
   0   2 -20   11.20    9.43
   0  -2 -20   14.03    8.12
   0  -2 -21  275.91   23.08
   0  -2 -21  243.54   21.93
   0  -2  21  246.04   23.19
   0   2 -21  247.32   22.17
   0  -2  22   51.02   11.39
   0  -2 -22   46.70   10.71
   0  -2 -22   64.15   10.48
   0   2 -22   49.38   10.27
   0  -2  23   13.35    7.54
   0   2 -23   13.65    5.63
   0  -2 -23   22.75    7.17
   0  -2  24   36.70    6.66
   0   2  24   15.58    5.97
   0   3   0    1.51    4.14
   0  -3   0    6.49    5.70
   0   3  -1  760.02   26.68
   0  -3   1  778.33   26.79
   0  -3   1  757.63   26.80
   0  -3  -1  745.24   28.53
   0   3   1  792.56   22.45
   0  -3   2  394.75   20.42
   0  -3   2  398.10   17.64
   0   3   2  401.85   12.17
   0  -3   2  386.57   17.62
   0   3  -2  392.22   19.88
   0   3  -3  275.73   17.53
   0  -3   3  274.04   18.03
   0  -3   3  278.03   14.39
   0  -3   3  265.91   13.81
   0   3   3  261.45   16.41
   0   3  -4  392.45   22.98
   0  -3   4  420.37   17.97
   0  -3  -4  400.32   22.34
   0   3   4  405.18   21.02
   0  -3   4  401.26   23.07
   0   3  -5    0.31    6.89
   0  -3   5    8.32    4.23
   0  -3  -5   -0.21    6.24
   0   3   5    4.24    6.79
   0  -3   5    3.06    7.53
   0   3  -6  433.77   26.67
   0  -3   6  446.75   20.44
   0   3   6  451.96   24.55
   0  -3  -6  473.39   26.47
   0  -3   6  445.86   26.60
   0  -3   7    0.55    7.90
   0  -3  -7    5.89    6.79
   0   3  -7    2.62    7.99
   0  -3   7    6.33    4.78
   0   3   7    1.40    6.82
   0   3  -8  917.31   44.03
   0  -3  -8  837.42   39.92
   0  -3   8  944.71   34.19
   0  -3   8  829.07   41.65
   0   3   8  882.00   39.65
   0  -3   9   13.05    5.59
   0  -3   9   23.59   10.93
   0  -3  -9   11.98    8.05
   0   3  -9   15.02   10.20
   0   3   9    3.99    6.66
   0  -3  10  336.44   28.60
   0   3  10  395.76   28.46
   0  -3 -10  373.98   27.65
   0   3 -10  331.19   28.66
   0   3  11  231.05   22.07
   0   3 -11  184.84   22.66
   0  -3  11  152.10   21.10
   0  -3 -11  193.49   20.92
   0  -3  12   11.26    8.74
   0   3 -12    6.18    9.63
   0   3  12   -0.92    7.00
   0  -3 -12   22.29    9.52
   0   3  13  100.20   17.82
   0   3  13   87.84   18.56
   0  -3  13   60.65   15.04
   0  -3 -13   89.51   14.64
   0   3 -13   96.72   17.51
   0  -3  14  736.04   41.76
   0   3 -14  675.76   48.30
   0   3  14  775.14   48.00
   0   3 -14  698.41   40.69
   0  -3 -14  724.02   41.54
   0   3  14  678.02   46.99
   0  -3  14  737.03   50.76
   0   3  15  138.60   23.34
   0  -3 -15  162.80   20.45
   0   3 -15  172.94   20.84
   0  -3  15  174.61   26.08
   0   3 -15  136.33   22.92
   0  -3  15  153.51   19.83
   0   3 -16  260.62   30.66
   0  -3  16  175.68   21.77
   0  -3 -16  223.21   23.82
   0   3  16  232.90   29.60
   0   3 -16  210.31   23.63
   0  -3  16  231.30   30.54
   0   3 -17    2.48    8.52
   0  -3 -17   19.43    8.72
   0  -3  17   -2.26    7.76
   0   3 -18    6.28    8.32
   0  -3 -18   -9.60    8.17
   0  -3 -18    8.96    8.26
   0  -3  18   10.06   11.36
   0  -3 -19    2.29    8.36
   0  -3 -19   -1.42    6.55
   0  -3  19    8.16    8.23
   0   3 -19    5.83    8.64
   0  -3 -20  733.82   39.61
   0  -3  20  621.29   38.46
   0   3 -20  692.85   39.27
   0  -3 -20  703.10   39.39
   0  -3  21    4.61    7.59
   0  -3 -21   -8.44    7.18
   0   3 -21    3.65    8.31
   0  -3 -21   -8.06    8.37
   0  -3 -22  423.18   25.36
   0  -3 -22  504.65   27.59
   0  -3  22  429.94   27.58
   0   3 -22  454.32   26.90
   0  -3 -23   36.07    7.44
   0  -3  23   48.58    9.72
   0   3 -23   38.02    8.25
   0  -3 -23   32.76    6.06
   0   3  24    2.05    4.79
   0  -3  24   -7.08    5.14
   0   4   0 5878.15  124.53
   0  -4   0 5805.57  130.64
   0   4   1  613.94   21.51
   0  -4  -1  581.43   27.58
   0   4  -1  593.14   25.48
   0  -4   1  617.63   26.68
   0   4  -2 4881.93  115.61
   0  -4   2 4962.86  113.11
   0   4   2 5183.42  102.09
   0  -4  -2 4906.14  118.74
   0  -4   3  410.22   20.16
   0  -4   3  382.54   19.88
   0  -4   3  355.18   22.89
   0  -4  -3  395.85   23.80
   0   4   3  409.26   22.77
   0   4  -3  385.35   22.88
   0  -4   4   24.53    6.17
   0   4  -4   29.41    9.69
   0  -4  -4   27.46    8.69
   0  -4   4   32.59    9.57
   0   4   4   20.18    8.40
   0  -4   4   27.33    6.60
   0  -4  -5   25.87    8.58
   0   4   5   34.08    8.87
   0  -4   5   35.02    9.93
   0  -4   5   35.17    6.94
   0   4  -5   37.63   10.24
   0  -4  -6 2788.39   82.20
   0   4   6 2676.70   77.99
   0  -4   6 2631.24   81.41
   0   4  -6 2575.88   81.80
   0  -4   6 2851.80   70.43
   0  -4   7   61.05    8.79
   0   4  -7   47.34   12.55
   0  -4   7   50.35   12.06
   0  -4  -7   49.60   11.02
   0   4   7   59.69   11.60
   0  -4   8 1619.57   48.22
   0   4   8 1525.30   56.52
   0  -4   8 1380.84   58.43
   0  -4  -8 1316.58   55.48
   0   4  -8 1331.49   58.31
   0  -4   9  122.74   17.69
   0   4  -9  124.75   18.70
   0   4   9  129.06   16.71
   0  -4  -9  122.32   16.94
   0  -4  10  164.38   21.17
   0  -4 -10  163.92   19.96
   0   4  10  185.36   20.40
   0   4 -10  146.24   21.00
   0  -4  11  561.88   40.41
   0   4 -11  563.45   40.73
   0  -4 -11  632.61   39.85
   0   4  11  629.91   39.13
   0  -4 -12  129.95   18.70
   0   4 -12  112.43   19.54
   0   4  12  134.78   19.24
   0  -4  12  126.44   19.91
   0  -4  13  209.78   27.32
   0   4  13  248.20   26.51
   0   4 -13  204.74   26.39
   0  -4 -13  206.05   25.52
   0  -4  14   54.82   15.30
   0   4  14   56.18   15.55
   0   4 -14   32.77   12.30
   0  -4 -14   58.35   12.65
   0   4 -14   33.26   13.36
   0  -4  14   56.37   13.51
   0  -4  15 1238.33   57.91
   0   4 -15 1330.09   72.93
   0  -4  15 1278.95   71.64
   0   4  15 1228.02   68.66
   0   4 -15 1196.15   57.33
   0  -4 -15 1289.06   58.72
   0   4  16   85.65   20.75
   0  -4  16   90.18   20.76
   0  -4 -16   86.97   14.80
   0  -4 -16  117.65   18.02
   0  -4  16   94.75   16.15
   0   4 -16   92.82   16.87
   0   4 -16   82.99   20.29
   0  -4 -17  175.07   21.29
   0  -4 -17  161.76   20.63
   0  -4  17  188.40   22.84
   0   4 -17  171.26   21.63
   0  -4 -18  260.35   24.93
   0   4 -18  236.36   24.53
   0  -4 -18  222.16   23.88
   0   4 -19   35.90   11.05
   0  -4 -19   49.85   13.13
   0  -4 -19   38.80   11.48
   0  -4  19   47.45   14.14
   0   4 -20   44.76   11.84
   0  -4  20   42.52   13.12
   0  -4 -20   40.07   11.67
   0  -4 -20   51.87   11.94
   0  -4 -21   40.06   10.68
   0  -4  21   24.55   11.15
   0   4 -21   21.24    8.96
   0  -4 -21   41.13   10.29
   0  -4 -22   17.73    7.73
   0   4 -22   14.00    7.72
   0  -4 -22   26.36    7.08
   0  -4  22   23.05    9.31
   0   4  23   41.79    8.94
   0  -4 -23   35.27    6.76
   0  -4  23   28.94    7.81
   0   4 -23   25.19    6.94
   0  -4 -23   37.15    6.45
   0  -4  24   31.58    5.83
   0   4  24   13.40    4.82
   0  -5   0    4.57    7.28
   0   5   0    2.27    4.60
   0  -5   1 4831.29  117.16
   0   5  -1 4771.20  113.81
   0  -5  -1 4830.98  119.92
   0   5   1 5021.64  107.58
   0  -5  -2   65.20   12.52
   0  -5   2   46.03    9.21
   0   5   2   51.49    5.93
   0   5  -2   40.62    8.66
   0  -5   3  257.29   18.01
   0  -5  -3  254.30   21.05
   0   5  -3  269.52   20.57
   0   5   3  249.70   19.78
   0  -5   4  660.60   29.10
   0  -5  -4  608.77   33.81
   0  -5   4  617.22   28.13
   0   5   4  621.35   31.88
   0   5  -4  599.82   32.76
   0   5   5 2562.19   78.07
   0  -5   5 2699.96   72.19
   0  -5   5 2816.08   71.28
   0  -5  -5 2548.26   81.57
   0  -5   5 2460.68   80.97
   0   5  -5 2581.59   81.78
   0   5  -6   21.92    9.91
   0  -5  -6   10.49    7.38
   0   5   6   24.97    8.96
   0  -5   6   17.67    5.20
   0  -5   6   15.20    9.17
   0   5  -7 1881.97   70.63
   0  -5  -7 1818.46   68.79
   0   5   7 1897.99   66.42
   0  -5   7 1767.75   68.86
   0  -5  -8   10.72    8.35
   0   5  -8   25.73   12.20
   0  -5   8   12.27    8.89
   0   5   8   20.60    8.21
   0  -5  -9  621.21   39.47
   0   5   9  663.05   38.84
   0   5  -9  609.46   41.07
   0  -5   9  612.29   40.63
   0  -5  10  109.90   19.68
   0   5  10  118.02   17.40
   0  -5 -10   99.47   17.36
   0   5 -10  105.08   19.51
   0  -5  11  255.32   28.17
   0   5 -11  251.10   27.84
   0  -5 -11  265.63   27.71
   0   5  11  315.60   28.09
   0   5 -12  226.09   28.82
   0  -5 -12  245.78   27.52
   0   5  12  271.46   27.77
   0  -5  12  246.18   28.67
   0  -5  13   53.69   13.73
   0  -5 -13   64.10   13.76
   0  -5 -13   70.18   16.02
   0  -5 -13   43.61   11.68
   0  -5  13   45.12   14.99
   0   5 -13   63.34   18.22
   0  -5 -14  608.10   44.50
   0  -5  14  524.08   44.60
   0   5 -14  599.45   48.23
   0   5 -14  589.33   38.67
   0  -5 -14  601.23   38.61
   0  -5 -14  569.36   37.62
   0   5  14  607.68   47.26
   0  -5  14  573.51   37.78
   0  -5 -15  151.25   19.81
   0  -5  15  145.94   23.39
   0  -5 -15  176.45   21.26
   0   5 -15  170.74   21.62
   0  -5  15  157.97   20.14
   0   5 -15  214.83   28.66
   0   5  15  167.65   26.32
   0  -5  16   -4.85    9.75
   0   5 -16    9.43   10.56
   0  -5 -16  -11.46    9.27
   0  -5 -16   -7.86    8.06
   0  -5 -17   81.97   15.56
   0  -5  17   91.22   17.08
   0  -5 -17   95.89   16.41
   0   5 -17  102.68   17.66
   0   5 -18  200.40   22.19
   0  -5 -18  220.84   23.39
   0  -5  18  210.78   23.37
   0  -5 -18  219.94   23.64
   0  -5 -19   14.82    9.18
   0  -5  19   27.72   11.08
   0   5 -19    9.37    8.40
   0  -5 -19   15.46    9.15
   0   5 -20   20.07    9.83
   0  -5  20    6.97    9.67
   0  -5 -20   11.99    9.41
   0  -5 -20   14.29    9.36
   0  -5  21   15.90    9.06
   0  -5 -21   23.94    9.18
   0  -5 -21   17.71    8.22
   0   5 -21    9.71    8.00
   0   5  22    6.41    6.65
   0  -5 -22    4.12    5.22
   0   5 -22    2.88    5.94
   0  -5 -22    3.28    6.47
   0  -5  22   -2.47    6.43
   0  -5 -23    9.22    4.58
   0   5  23   17.54    5.86
   0  -5  23   19.07    6.06
   0   5 -23   10.33    4.92
   0  -6   0 4204.13  114.58
   0   6   0 4605.56  107.12
   0  -6   1  537.22   30.84
   0   6  -1  577.86   29.21
   0   6   1  585.81   24.86
   0  -6  -1  526.02   31.77
   0  -6   2  241.64   19.92
   0   6  -2  244.41   20.20
   0  -6  -2  230.92   21.66
   0   6  -3  399.60   26.88
   0  -6  -3  395.49   28.72
   0   6   3  399.48   27.40
   0  -6   3  405.09   25.38
   0   6  -4 1200.04   51.56
   0   6   4 1141.64   49.59
   0  -6  -4 1137.39   51.95
   0  -6   4 1268.56   46.42
   0   6  -5 1292.55   56.54
   0   6   5 1301.12   54.18
   0  -6  -5 1331.29   57.88
   0  -6   5 1476.91   49.86
   0   6  -6   72.81   14.32
   0  -6  -6   78.93   14.81
   0   6   6   73.34   13.57
   0   6   7  577.28   35.96
   0  -6   7  562.57   38.18
   0   6  -7  539.79   37.48
   0  -6  -7  569.37   37.94
   0  -6  -8    0.98    6.78
   0   6   8    7.22    7.75
   0  -6   8    2.77    8.38
   0   6  -8    1.58    6.72
   0  -6  -9  604.13   41.43
   0   6  -9  563.07   41.33
   0   6   9  599.65   39.16
   0  -6   9  565.96   41.42
   0   6  10   61.56   13.65
   0   6 -10   28.68   12.13
   0  -6  10   62.87   17.06
   0  -6 -10   56.32   14.23
   0  -6 -11  122.89   17.31
   0  -6 -11  109.37   19.39
   0  -6  11  109.37   20.43
   0   6 -11   93.19   18.88
   0   6  11  105.28   18.60
   0   6 -12  738.41   52.31
   0  -6 -12  748.27   42.89
   0  -6 -12  722.65   48.84
   0  -6 -12  704.18   41.21
   0  -6  12  719.67   41.26
   0  -6  12  696.14   50.29
   0  -6 -13  266.77   30.06
   0  -6  13  252.28   31.79
   0   6 -13  230.39   29.84
   0  -6  13  269.16   26.29
   0  -6 -13  218.60   23.81
   0  -6 -13  265.81   25.73
   0  -6  14 1137.73   54.96
   0   6 -14 1056.84   54.13
   0   6 -14 1136.90   69.11
   0  -6  14 1199.50   69.75
   0   6  14 1084.68   66.68
   0  -6 -14 1181.89   64.21
   0  -6 -14 1169.08   56.27
   0  -6 -14 1115.18   54.46
   0  -6 -15  828.70   46.60
   0  -6 -15  843.44   47.44
   0   6 -15  799.75   46.45
   0  -6  15  877.81   47.82
   0  -6 -16  182.44   21.90
   0  -6  16  145.76   19.83
   0  -6 -16  184.58   22.18
   0   6 -16  197.96   22.86
   0   6 -17  530.28   36.81
   0  -6  17  562.42   37.17
   0  -6 -17  535.78   36.17
   0  -6 -17  571.34   37.60
   0  -6 -18    9.15    9.60
   0  -6 -18    2.09    9.08
   0  -6  18    3.23    8.97
   0   6 -18   18.37   10.35
   0  -6  19  469.05   32.12
   0  -6 -19  490.92   32.01
   0  -6 -19  482.61   32.05
   0   6 -19  507.33   33.01
   0   6 -20   48.70   10.82
   0  -6 -20   36.01   10.21
   0  -6 -20   47.42   10.97
   0  -6  20   41.73   11.45
   0   6 -21  253.14   19.78
   0  -6 -21  266.84   19.76
   0  -6 -21  248.55   19.34
   0  -6  21  248.20   20.10
   0   6  21  217.37   18.43
   0  -6  22  111.50   12.59
   0   6 -22  122.94   12.93
   0   6  22  126.09   12.16
   0  -6 -22  123.06   11.54
   0  -6 -22  101.76   11.02
   0  -6  23   80.94    8.48
   0  -7   0    3.67    7.53
   0  -7   1 2029.46   72.09
   0  -7  -1 1929.32   72.68
   0  -7   2    2.45    7.87
   0  -7  -2    8.72    8.39
   0   7   2   -1.75    8.85
   0   7  -2    8.56    7.88
   0   7  -3   92.33   14.59
   0  -7  -3  106.48   17.14
   0  -7   3   93.07   13.79
   0   7   3   83.01   14.81
   0   7  -4  341.11   27.89
   0   7   4  336.68   27.82
   0  -7  -4  328.05   28.90
   0  -7   4  367.89   25.75
   0   7  -5   89.78   15.96
   0   7   5   55.55   12.70
   0  -7  -5   79.74   15.07
   0  -7  -6   26.82   11.17
   0   7  -6   17.87    9.47
   0   7   6   31.48   10.05
   0   7   7  192.24   22.93
   0  -7  -7  190.72   23.72
   0   7  -7  215.32   25.20
   0   7  -8  637.38   44.78
   0  -7  -8  632.27   44.00
   0   7   8  653.20   41.89
   0   7   9  135.31   19.81
   0  -7  -9  153.31   21.91
   0   7  -9  143.82   22.59
   0   7 -10  232.88   28.88
   0  -7 -10  247.75   24.26
   0  -7 -10  232.09   27.29
   0  -7 -10  243.96   23.02
   0   7  10  279.23   28.93
   0  -7 -11   -7.88   11.12
   0  -7 -11    5.62    7.93
   0  -7  11   14.10    7.14
   0   7 -11  -16.17   10.94
   0  -7 -11    8.82    8.68
   0   7 -12  771.53   55.88
   0  -7  12  907.78   46.69
   0  -7 -12  797.68   44.86
   0  -7 -12  833.55   46.75
   0  -7 -12  803.79   53.77
   0  -7 -13   91.47   18.19
   0  -7  13  125.62   18.17
   0   7 -13  165.53   25.85
   0  -7 -13  149.64   19.91
   0  -7 -13  147.20   19.28
   0  -7 -14  957.00   50.46
   0  -7  14 1041.31   51.57
   0  -7 -14 1075.49   53.62
   0   7 -14 1030.64   53.22
   0  -7 -15   35.80   12.53
   0  -7 -15   34.39   11.68
   0  -7  15   17.14   11.51
   0   7 -15   42.72   13.27
   0  -7 -16  395.45   31.25
   0   7 -16  431.25   32.96
   0  -7 -16  406.38   31.87
   0  -7  16  410.48   31.28
   0   7 -17   31.29   11.21
   0  -7  17   -2.43    8.89
   0  -7 -17    3.26    8.87
   0  -7 -17   20.44   10.69
   0   7 -18   80.03   14.48
   0  -7 -18   85.88   15.12
   0  -7  18   90.48   15.37
   0  -7 -18   88.25   16.36
   0  -7  19    6.49    8.24
   0  -7 -19    8.81    7.01
   0   7 -19    6.87    7.61
   0  -7 -19   -3.00    7.99
   0  -7 -20   78.61   12.17
   0   7 -20   74.12   12.28
   0  -7  20   83.11   12.91
   0  -7 -20   79.22   12.64
   0   7  20   61.65   10.84
   0  -7  21   39.06    8.65
   0   7  21   14.22    5.79
   0   7 -21   24.11    8.27
   0  -7 -21   35.28    8.21
   0  -7 -21   22.06    7.63
   0  -7  22   56.36    7.53
   0   7 -22   61.36    8.42
   0  -7 -22   58.67    7.73
   0  -8   0  489.82   35.07
   0  -8   1    8.85    9.42
   0  -8  -1    6.36    6.26
   0  -8   2   23.85    9.14
   0  -8  -2   28.10   11.30
   0   8   2   24.39   10.08
   0  -8  -3   78.52   16.07
   0  -8   3  113.54   16.62
   0   8  -3  113.40   16.86
   0   8   3   98.19   17.20
   0   8  -4  148.39   19.10
   0   8   4  103.02   17.45
   0  -8  -4   92.16   17.39
   0   8   5   16.31    8.90
   0   8  -5    2.71    7.70
   0  -8  -5   14.19    9.99
   0   8   6 1758.83   74.42
   0  -8  -6 1653.60   75.61
   0   8  -6 1686.93   75.38
   0  -8  -7  251.69   28.87
   0   8  -7  191.60   24.82
   0   8   7  241.69   26.69
   0   8   8 1427.74   67.96
   0  -8  -8 1231.42   66.71
   0  -8  -8 1344.16   57.77
   0  -8  -8 1328.56   59.10
   0   8  -8 1273.00   68.10
   0   8   9  228.21   26.36
   0  -8  -9  209.82   22.45
   0  -8  -9  222.41   23.31
   0  -8  -9  199.13   26.46
   0   8  -9  186.29   26.41
   0  -8 -10  632.78   40.36
   0   8 -10  589.31   47.96
   0  -8 -10  562.27   45.71
   0  -8 -10  626.16   39.24
   0   8 -11   32.56   12.36
   0  -8 -11   52.75   14.80
   0  -8 -11   74.57   15.54
   0  -8 -11   58.76   13.65
   0  -8 -12   94.83   16.66
   0  -8  12   67.21   14.58
   0  -8 -12  107.25   16.79
   0  -8 -13  153.52   20.65
   0  -8 -13  159.48   21.12
   0   8 -13  147.65   19.95
   0  -8  13  157.04   19.65
   0   8 -14  340.40   29.17
   0  -8  14  373.25   29.72
   0  -8 -14  305.06   27.73
   0  -8 -14  326.18   29.03
   0   8 -15  392.54   31.48
   0  -8  15  432.48   31.63
   0  -8 -15  399.08   31.08
   0  -8 -15  437.23   33.11
   0  -8  16   99.50   16.03
   0   8 -16  106.57   17.30
   0  -8 -16   56.40   13.31
   0  -8 -16   97.45   16.73
   0  -8 -17  308.05   26.34
   0   8 -17  319.56   26.34
   0  -8 -17  332.60   27.45
   0   8  17  298.85   23.31
   0  -8  17  320.68   25.53
   0  -8 -18   77.67   13.91
   0  -8 -18   59.33   12.83
   0   8 -18   60.34   12.10
   0  -8  18   74.43   13.01
   0   8  18   67.84   11.28
   0   8  19  142.74   13.70
   0  -8 -19  156.08   16.41
   0  -8  19  177.91   16.58
   0   8 -19  187.66   18.03
   0  -8 -19  156.78   16.26
   0  -8 -20   15.76    7.19
   0   8 -20    5.05    7.10
   0  -8  20   23.86    7.14
   0  -8 -20   10.91    6.57
   0  -8 -21  101.78    9.90
   0  -8  21  107.87    9.67
   0  -8 -21  105.63   10.32
   0   8 -21  100.12   10.32
   0  -9   0    3.61    7.48
   0  -9   1 1818.49   75.81
   0   9   1 1676.19   76.00
   0  -9  -1 1756.81   76.56
   0  -9   2   17.28    9.70
   0  -9  -2    1.87   10.62
   0   9   2    3.28    6.50
   0  -9  -3  588.50   43.30
   0   9   3  510.82   39.44
   0  -9  -4   86.19   15.29
   0   9   4   63.15   16.44
   0  -9  -4   74.26   17.04
   0  -9  -5  297.04   26.44
   0   9   5  296.75   30.25
   0  -9  -5  323.37   26.36
   0  -9  -5  216.04   27.79
   0  -9   6    7.06    5.14
   0  -9  -6   -1.60    6.10
   0  -9  -6  -11.74   11.70
   0   9   6   -4.15   10.18
   0  -9  -6    0.89    8.03
   0  -9  -7   32.67   10.38
   0  -9  -7   37.27   11.70
   0   9   7   44.81   13.86
   0   9  -7   57.84   16.50
   0  -9   7   55.93   12.66
   0  -9  -7   59.33   16.30
   0  -9   8   -1.45    3.90
   0  -9  -8   12.27   13.09
   0   9   8   21.54    9.47
   0  -9  -8   17.52   10.15
   0   9  -8   29.08   10.24
   0  -9  -9  -10.42    9.12
   0  -9  -9    6.42    9.68
   0  -9  -9   -8.71    9.34
   0   9  -9  -17.41    8.65
   0  -9 -10  207.54   24.33
   0  -9 -10  208.17   22.98
   0  -9 -11    0.78    9.39
   0  -9 -11   -9.12    8.86
   0  -9 -12   49.19   15.18
   0  -9 -12   23.08   11.29
   0   9 -12   18.30    9.72
   0  -9 -13  227.00   24.01
   0   9 -13  262.57   25.57
   0  -9 -13  266.29   26.40
   0  -9 -14   18.82   10.77
   0   9 -14    8.73    8.26
   0  -9  14   16.19    8.77
   0  -9 -14   14.74   11.56
   0  -9  15   73.02   13.87
   0  -9 -15   94.74   16.13
   0   9 -15   96.32   16.45
   0  -9 -15   91.24   16.08
   0  -9 -16   16.59    9.97
   0   9 -16   22.03   10.25
   0  -9  16   19.16    8.06
   0  -9 -16   35.42   11.28
   0   9 -17   -8.52    8.35
   0  -9  17    7.82    6.43
   0  -9 -17    0.25    7.42
   0  -9 -17   14.80    8.72
   0   9 -18   22.50    8.52
   0  -9 -18   38.11   10.05
   0  -9 -18   34.70    9.38
   0  -9  18   23.27    8.77
   0  -9  19    1.00    4.74
   0  -9 -19   12.27    7.16
   0  -9 -19   13.21    6.90
   0   9 -19    8.63    6.42
   0  -9 -20    7.10    4.01
   0   9 -20    6.76    4.98
   0  -9 -20   -0.15    5.06
   0 -10   0  141.94   20.45
   0  10   0  161.28   23.71
   0 -10   0  128.16   18.62
   0 -10   1   42.59   10.18
   0 -10  -1   22.68   10.51
   0  10  -1   22.79   11.49
   0 -10  -1   19.87    9.69
   0 -10  -1   34.47   11.59
   0  10   1   30.50   11.68
   0 -10   1   30.26   10.47
   0 -10  -2  714.35   39.83
   0 -10  -2  689.15   49.16
   0 -10  -2  618.89   39.43
   0  10   2  592.16   45.45
   0 -10   2  673.94   39.84
   0 -10  -3   -7.23    8.17
   0 -10  -3    4.64    7.56
   0 -10   3   15.01    9.20
   0  10   3   20.39    8.62
   0  10   4  404.18   37.09
   0 -10  -4  363.51   30.09
   0 -10  -4  362.39   28.82
   0 -10   4  442.19   32.09
   0 -10  -4  402.03   37.99
   0  10   5    8.25    8.88
   0 -10  -5   44.30   10.95
   0 -10  -5   38.57   11.06
   0 -10   5   29.15    9.43
   0 -10  -5   23.98   14.02
   0  10   6 1020.68   60.34
   0 -10  -6 1021.26   52.36
   0 -10   6 1046.37   51.40
   0 -10  -6  960.18   49.11
   0 -10  -6  963.30   61.50
   0 -10  -7   55.27   11.58
   0 -10   7   55.22   11.93
   0 -10  -7   62.39   15.47
   0 -10  -7   46.32   12.98
   0 -10  -8  576.03   37.41
   0 -10   8  648.77   39.68
   0 -10  -8  562.39   39.44
   0 -10  -9   61.02   15.08
   0 -10  -9   51.71   13.18
   0 -10 -10  156.68   20.23
   0 -10 -10  125.04   19.59
   0 -10 -11   19.57   11.78
   0  10 -11   25.54   10.09
   0 -10 -11   39.00   11.87
   0 -10 -12   79.36   16.28
   0  10 -12   81.09   14.43
   0 -10 -12   41.71   13.22
   0 -10 -13   37.23   13.05
   0 -10 -13   47.13   12.69
   0 -10 -14   73.73   14.53
   0  10 -14   58.72   12.79
   0 -10 -14   53.32   13.58
   0 -10 -15   68.78   14.25
   0 -10 -15   64.17   13.19
   0  10 -15   74.47   12.94
   0 -10 -16  114.27   15.30
   0  10 -16  110.63   14.73
   0 -10 -16   97.32   14.15
   0  10 -17  175.10   16.28
   0 -10 -17  183.22   16.81
   0 -10 -17  175.92   16.96
   0  10 -18   51.88    8.92
   0 -10 -18   69.65   10.40
   0 -10 -18   77.60   10.86
   0  10 -19   65.89    7.96
   0 -10 -19   66.44    8.40
   0 -10 -19   89.05    9.41
   0 -11   0   10.17    9.24
   0 -11   1   32.28    9.85
   0 -11  -1   57.75   12.81
   0 -11  -1   33.16   11.06
   0 -11   2    2.37    7.41
   0 -11  -2   25.60   11.04
   0 -11  -2   31.69   11.95
   0 -11  -3  159.34   19.98
   0 -11   3  171.32   21.82
   0 -11  -3  160.38   21.03
   0 -11  -4   98.57   16.58
   0 -11   4  101.37   16.62
   0 -11  -4   97.02   17.61
   0 -11  -5    8.80    9.70
   0 -11   5   20.81   10.56
   0 -11  -5   10.42   10.29
   0 -11  -6   89.18   15.41
   0 -11  -6   76.95   14.91
   0 -11   6   83.83   14.08
   0 -11  -7   17.47    9.08
   0 -11  -7   18.10   12.26
   0 -11   7   14.00    8.84
   0 -11   8  251.66   24.06
   0 -11  -8  251.58   24.33
   0 -11  -8  206.41   23.90
   0 -11  -9   -4.23    9.11
   0 -11  -9   -4.10    8.49
   0 -11 -10  201.28   22.06
   0  11 -10  264.41   23.13
   0 -11 -10  237.13   24.71
   0 -11 -11   15.21    9.31
   0  11 -11   32.57    9.62
   0 -11 -11   13.84    8.63
   0 -11 -12  294.34   24.75
   0 -11 -12  291.91   26.43
   0  11 -12  288.75   23.97
   0  11 -13   28.93   10.51
   0 -11 -13   19.52   10.45
   0 -11 -13    9.30    9.36
   0 -11 -14  493.95   29.38
   0  11 -14  511.97   28.67
   0 -11 -14  508.36   31.65
   0  11 -15  131.23   14.10
   0 -11 -15  108.04   14.04
   0 -11 -15  125.73   15.13
   0 -11 -16  198.36   16.92
   0 -11 -16  192.13   16.62
   0  11 -16  193.65   15.23
   0  11 -17   25.04    5.63
   0 -11 -17   27.35    6.95
   0 -11 -17   27.67    7.26
   0 -12   0  -15.48    9.71
   0 -12   1  267.41   25.57
   0 -12  -1  262.17   25.70
   0 -12  -2   77.62   15.81
   0 -12   2   85.72   16.90
   0 -12  -2   96.86   15.15
   0 -12  -3  378.15   30.50
   0 -12  -3  430.62   30.39
   0 -12   3  397.05   30.83
   0 -12   4   51.63   12.68
   0 -12  -4   14.25    9.51
   0 -12  -4   41.62   12.62
   0 -12  -5  340.11   27.20
   0 -12  -5  297.08   27.45
   0 -12   5  395.81   29.73
   0 -12   6  168.01   19.49
   0 -12  -6  166.69   19.84
   0 -12  -6  132.01   19.07
   0 -12  -7  351.17   29.27
   0 -12   7  401.10   28.79
   0 -12  -7  355.34   27.95
   0 -12  -8   71.44   14.25
   0 -12  -8  107.77   15.71
   0 -12  -9  140.05   18.25
   0 -12  -9  141.40   17.84
   0 -12 -10   14.53   10.37
   0 -12 -10    9.58    7.61
   0 -12 -11   24.92   11.35
   0 -12 -11    9.38    7.79
   0 -12 -12    6.02    8.38
   0 -12 -12    8.82    7.68
   0 -12 -13  139.52   16.60
   0 -12 -13  111.75   14.01
   0 -12 -14  -12.66    7.04
   0 -12 -14  -13.33    7.66
   0 -12 -15  130.26   13.09
   0 -12 -15  130.41   12.31
   0 -12 -16   17.83    5.85
   0 -12 -16    6.58    4.55
   0 -13   0   -2.38    9.30
   0 -13   1  217.06   22.67
   0 -13  -1  225.25   22.65
   0 -13  -2   10.27    8.72
   0 -13   2    7.49    8.66
   0 -13  -3  315.85   26.94
   0 -13   3  332.56   26.61
   0 -13  -4   40.82   12.37
   0 -13  -4   34.06   10.17
   0 -13   4   37.45   10.76
   0 -13   5   50.17   10.85
   0 -13  -5   28.10   11.64
   0 -13  -5   33.79    9.69
   0 -13  -6   28.49    9.64
   0 -13  -6   21.93    9.05
   0 -13  -7   56.69   13.28
   0 -13  -7   44.57   10.30
   0 -13  -8    8.72    7.21
   0 -13  -8   10.11    7.92
   0 -13  -9    9.97    8.07
   0 -13  -9    6.96    7.19
   0 -13 -10  218.19   18.05
   0 -13 -10  188.21   18.45
   0 -13 -11   66.59   10.43
   0 -13 -11   73.23   12.00
   0 -13 -12  206.58   16.73
   0 -13 -12  193.79   14.97
   0 -13 -13  148.68   11.74
   0 -13 -13  147.97   13.17
   0 -13 -14   33.67    6.35
   0 -14   0  526.81   30.26
   0 -14  -1   -0.51    6.84
   0 -14   1    0.11    6.40
   0 -14   2  288.88   21.24
   0 -14  -2  292.86   22.36
   0 -14  -3   30.65    9.83
   0 -14   3   30.28    9.69
   0 -14  -4  368.77   25.09
   0 -14  -5   97.55   14.40
   0 -14  -6  299.48   21.86
   0 -14  -7    9.67    5.36
   0 -14  -7   16.36    7.56
   0 -14  -8  236.85   15.21
   0 -14  -8  248.18   18.81
   0 -14  -9    3.29    4.39
   0 -14  -9   26.34    7.63
   0 -14 -10   78.46   10.06
   0 -14 -11   14.83    5.24
   0 -15   0   10.02    4.77
   0 -15  -1  218.39   15.24
   0 -15  -2   18.49    5.53
   0 -15  -3   57.91    8.77
   0 -15  -4   81.86    9.35
   0 -15  -5   -1.41    3.96
   0 -15  -6   77.39    8.50
   1   0   0    9.18    3.86
  -1   0   0    2.89    2.54
   1   0   0    4.50    4.15
  -1   0   0    7.62    3.84
  -1   0   1  779.02   22.68
   1   0  -1  777.29   21.68
   1   0   1  764.72   23.94
  -1   0  -1  805.75   17.92
  -1   0  -1  749.95   23.87
   1   0  -1  710.53   23.92
  -1   0   1  787.76   24.44
   1   0  -2  597.35   21.95
   1   0   2  556.69   21.33
  -1   0   2  583.80   21.20
  -1   0   2  565.64   21.15
   1   0  -2  609.07   18.16
   1   0  -3 1727.20   47.10
  -1   0  -3 1747.18   39.32
  -1   0   3 1674.26   45.98
   1   0   3 1648.40   46.49
  -1   0   3 1695.46   46.49
  -1   0  -3 1739.14   46.45
  -1   0   4   67.36    9.10
   1   0  -4   61.21    8.15
  -1   0  -4   59.18    8.78
  -1   0  -4   67.07    5.64
  -1   0   4   66.75    9.76
   1   0   4   69.14   10.08
   1   0  -4   75.73    9.60
  -1   0   5 1159.81   38.92
  -1   0   5 1133.65   39.96
  -1   0  -5 1131.24   38.47
   1   0  -5 1180.32   37.54
   1   0  -5 1099.12   39.60
  -1   0  -5 1137.62   29.49
   1   0   5 1059.68   39.11
  -1   0   6  706.45   32.20
  -1   0  -6  746.98   22.51
   1   0  -6  719.44   29.74
   1   0   6  684.63   31.42
  -1   0  -6  702.92   30.71
   1   0  -6  735.61   33.08
   1   0  -7 3254.72   91.55
  -1   0   7 3318.07   91.26
  -1   0  -7 3321.49   88.44
   1   0   7 3384.63   90.18
   1   0  -7 3280.74   86.14
  -1   0  -7 3497.41   74.42
   1   0  -8  832.06   40.62
  -1   0  -8  952.09   28.52
   1   0  -8  895.11   37.40
  -1   0   8  864.21   40.73
  -1   0  -8  949.46   40.03
   1   0   8  948.07   40.79
  -1   0   9   37.27   10.94
  -1   0  -9   54.32   11.57
   1   0  -9   48.39   12.06
   1   0  -9   44.42    9.96
   1   0   9   48.57   11.40
  -1   0  10   48.78   12.70
  -1   0 -10   47.20   11.04
  -1   0  10   36.50    8.54
   1   0 -10   57.35   11.38
   1   0  10   27.64   10.26
   1   0  11  154.63   19.11
   1   0 -11  172.44   18.65
  -1   0  11  163.17   20.91
  -1   0  11  159.24   16.06
  -1   0 -11  125.37   17.07
  -1   0 -12    9.88    6.79
   1   0 -12    3.45    6.81
  -1   0  12   17.37    9.49
   1   0  12   28.03   10.77
  -1   0 -13  152.99   20.82
  -1   0  13  111.40   19.57
   1   0 -13  145.54   18.91
   1   0  13  164.03   21.62
  -1   0  14   27.88   13.52
  -1   0 -14   28.58    8.86
   1   0  14   56.27   14.50
  -1   0  15  240.79   23.63
  -1   0 -15  245.29   23.94
   1   0 -15  225.53   23.25
   1   0  15  203.25   27.06
  -1   0  15  212.53   28.90
  -1   0 -15  224.47   23.62
   1   0  15  269.18   23.68
  -1   0  15  230.61   30.50
   1   0  15  264.90   29.06
  -1   0 -16  -12.03    7.18
  -1   0  16   14.45    9.56
   1   0 -16    9.60    8.29
   1   0  16   12.86    8.25
  -1   0  16  -23.27   14.33
   1   0  16   -9.04   10.83
  -1   0 -16   -2.61    8.74
   1   0 -17  585.15   38.27
  -1   0 -17  571.12   38.39
  -1   0  17  591.66   38.74
  -1   0  17  626.85   49.87
   1   0  17  646.04   39.28
  -1   0 -17  586.06   38.70
   1   0  17  654.01   51.95
  -1   0 -18   -6.85    8.35
   1   0  18   11.49   10.08
   1   0 -18   14.03    8.20
  -1   0  18   14.09    9.22
  -1   0  19  843.04   45.67
   1   0  19  889.74   45.64
   1   0 -19  813.43   44.70
  -1   0 -19  811.38   45.41
   1   0 -20   29.00    9.78
  -1   0  20   14.20    9.34
   1   0  20   44.86   11.76
  -1   0 -20   26.61   10.19
  -1   0  21  474.19   30.73
   1   0 -21  441.53   28.76
   1   0  21  511.31   30.90
  -1   0  22   22.41    9.38
  -1   0  22   27.97    9.07
  -1   0 -22   13.29    8.02
   1   0 -22   26.91    8.02
   1   0  22   16.41    7.07
  -1   0 -23  189.61   16.11
  -1   0  23  203.90   16.15
   1   0 -23  166.54   14.18
  -1   0  23  237.00   18.23
  -1   0  24   -0.68    3.83
  -1   1  24   72.28    9.34
   1   1 -23    2.88    6.01
  -1  -1 -23   17.38    6.78
   1  -1  23   10.33    6.23
  -1   1  23   18.57    8.44
   1   1 -23   19.68    7.15
  -1  -1 -22   33.58    9.15
   1   1 -22   63.46   11.84
  -1   1  22   35.77    8.32
   1  -1  22   47.68   10.92
   1  -1  21   54.01   12.45
   1   1 -21   58.96   12.27
  -1   1  21   61.11   12.24
  -1  -1 -21   69.22   13.58
   1  -1  20   17.59    8.72
  -1   1  20   12.08    8.43
   1   1 -20  -10.75    8.84
  -1  -1 -20  -14.11    9.82
   1   1 -19   37.84   12.46
  -1   1  19   79.05   14.77
  -1  -1 -19   60.14   13.57
   1  -1  19   64.60   14.94
  -1   1  18  404.14   31.37
  -1  -1 -18  401.41   31.98
   1  -1  18  405.00   31.67
   1   1 -18  388.40   31.17
  -1   1  17  185.78   21.97
   1   1 -17  206.06   23.09
  -1  -1 -17  168.54   20.66
   1  -1  17  179.24   21.75
  -1  -1 -17  200.60   23.04
   1  -1  16  613.05   48.28
   1   1 -16  601.09   38.48
   1  -1  16  635.30   39.78
  -1   1  16  623.97   38.54
  -1  -1 -16  600.72   39.30
  -1   1  16  644.30   48.62
  -1  -1 -16  609.07   39.04
   1   1 -15  110.86   17.01
  -1  -1 -15  121.50   16.67
   1  -1  15  115.49   17.49
  -1   1  15  133.74   16.79
   1   1 -15  122.75   20.64
  -1   1  15  127.52   21.33
  -1  -1 -15  124.61   18.01
   1  -1  15  112.81   21.42
   1  -1  14  753.69   46.40
   1  -1  14  628.80   45.74
   1   1 -14  700.95   45.16
  -1   1  14  720.10   48.64
   1  -1  13   39.76   12.66
   1   1 -13   25.95    9.11
   1  -1  13   29.55   10.68
  -1   1  13   43.55   14.06
   1  -1  12 2529.15   93.78
  -1   1  12 2560.81   94.30
  -1  -1 -12 2799.60   89.25
   1  -1  12 2709.70   91.12
   1   1 -12 2783.70   92.45
  -1   1  12 2900.20   88.93
  -1  -1 -11  146.44   17.19
   1   1 -11  123.09   17.04
   1  -1  11  176.79   20.36
  -1   1  11  131.02   19.05
  -1   1  10 1842.83   69.82
   1  -1  10 1951.96   68.34
  -1  -1 -10 1928.72   65.57
   1   1 -10 1912.50   68.16
   1  -1   9 1324.64   46.08
  -1   1   9 1261.70   47.67
  -1  -1  -9 1308.60   42.96
   1   1  -9 1304.69   46.09
   1   1  -9 1203.31   48.06
  -1   1   8 1334.66   52.26
   1   1  -8 1390.05   51.25
   1  -1   8 1431.65   51.30
   1   1  -8 1282.03   52.30
  -1  -1  -8 1363.75   48.16
   1   1  -7   58.15   10.87
   1   1  -7   68.97   12.53
   1  -1   7   62.45   11.23
  -1  -1  -7   49.68    9.21
  -1   1   7   54.89   10.87
  -1  -1  -6  603.03   23.81
   1   1  -6  554.09   28.62
   1  -1   6  560.96   27.63
  -1  -1  -6  577.66   26.23
  -1   1   6  558.41   28.56
   1   1  -6  616.27   28.77
   1  -1   5 1037.74   37.60
   1   1  -5 1136.52   39.57
  -1   1   5 1034.82   35.14
  -1  -1  -5 1092.79   33.36
   1   1  -5 1060.51   38.10
  -1   1   5 1041.00   38.46
   1  -1   4  126.41   11.69
  -1  -1  -4  148.89   10.42
   1   1  -4  141.01   12.38
  -1   1   4  148.45   11.52
  -1   1   4  141.64   12.82
   1   1  -4  126.57   12.15
  -1   1   3 4212.05   93.02
   1  -1   3 4283.22   96.32
  -1  -1  -3 4447.13   93.01
   1   1  -3 4258.09   96.81
   1   1  -3 4300.84   96.10
  -1  -1  -3 4292.16   92.45
  -1   1   3 4289.62   96.50
   1  -1   3 4317.33   92.82
  -1   1   2   32.94    6.67
   1   1  -2   29.92    6.18
  -1   1   2   31.06    5.25
   1  -1   2   32.60    5.37
   1   1  -2   33.79    2.44
  -1  -1  -2   30.95    5.38
  -1  -1  -2   31.82    5.31
   1  -1   2   25.02    6.35
  -1  -1  -1 1727.05   44.48
   1   1  -1 1779.30   38.40
   1  -1   1 1833.50   40.45
  -1   1   1 1770.61   44.14
  -1   1   1 1771.39   43.81
   1  -1   1 1842.00   45.91
   1   1  -1 1767.48   44.47
  -1  -1  -1 1816.44   43.84
  -1  -1   0 3539.63   76.67
   1   1   0 3513.74   73.52
   1  -1   0 3464.53   77.44
   1   1   0 3500.16   76.36
  -1  -1   0 3485.76   77.44
   1  -1   0 3491.76   76.35
  -1   1   0 3691.15   75.51
  -1   1   0 3538.87   76.66
  -1  -1   1 1763.04   45.01
  -1  -1   1 1705.35   42.23
   1  -1  -1 1765.68   44.52
  -1   1  -1 1783.59   44.67
  -1  -1   1 1801.32   39.99
   1   1   1 1740.90   43.54
   1  -1  -1 1757.29   43.84
   1  -1  -2   34.17    6.28
  -1  -1   2   29.07    6.18
  -1  -1   2   39.75    5.38
   1   1   2   33.37    6.53
  -1  -1   2   36.88    7.32
   1  -1  -2   33.12    6.02
  -1   1  -2   34.51    6.91
  -1   1  -3 4366.17   97.04
  -1  -1   3 4113.33   95.78
   1   1   3 4240.52   96.65
  -1  -1   3 4106.56   96.67
  -1  -1   3 4136.02   92.28
   1  -1  -3 4345.78   95.89
   1   1   3 4394.66   83.29
   1  -1  -4  147.93   10.24
  -1   1  -4  164.61   13.47
   1   1   4  152.87    7.96
   1   1   4  148.64   13.15
  -1  -1   4  139.46   12.99
   1  -1  -4  136.99   12.29
  -1  -1   4  145.44   12.76
  -1   1  -5 1057.33   38.59
   1  -1  -5 1046.88   32.49
   1   1   5  988.48   37.90
  -1  -1   5 1022.83   38.40
   1   1   5 1117.18   30.19
   1  -1  -5 1045.85   38.11
  -1  -1   5 1062.76   38.84
   1  -1  -6  556.50   28.54
   1   1   6  581.43   22.49
   1   1   6  571.30   29.05
   1  -1  -6  602.35   24.28
  -1   1  -6  586.05   29.09
  -1  -1   6  608.58   19.79
  -1  -1   6  548.30   28.86
   1   1   7   55.56   11.71
  -1  -1   7   73.55   13.23
  -1  -1   7   64.17    6.80
   1   1   7   66.19    8.97
   1  -1  -7   67.01   12.22
   1  -1  -7   66.70    9.10
  -1   1  -7   61.44   11.82
   1   1   8 1466.44   46.57
   1  -1  -8 1323.65   53.25
  -1   1  -8 1407.64   53.14
   1   1   8 1439.29   54.10
  -1  -1   8 1357.12   53.59
  -1  -1   8 1443.24   41.51
   1  -1  -8 1440.44   46.65
  -1  -1   9 1271.88   53.98
  -1  -1   9 1386.87   42.38
   1   1   9 1257.93   53.05
   1  -1  -9 1290.00   45.90
  -1   1  -9 1268.92   52.57
   1   1   9 1404.78   47.23
   1  -1  -9 1185.09   52.72
   1  -1 -10 1931.30   62.41
  -1  -1  10 1888.22   71.64
  -1   1 -10 1922.10   70.26
   1   1  10 1825.37   69.33
   1  -1 -11  142.63   15.57
   1   1  11  164.69   17.56
  -1   1 -11  133.96   18.39
  -1  -1  11  150.37   20.58
   1   1  11  129.35   19.08
  -1  -1  12 2429.20   91.08
  -1  -1  12 2608.69   93.81
  -1   1 -12 2658.26   91.98
   1   1  12 2655.42   92.26
  -1  -1  13   33.31   13.30
   1   1  13   19.70   10.40
   1  -1 -13   49.52   11.56
  -1  -1  13   38.10   13.57
  -1   1 -13   39.99   11.68
  -1  -1  14  687.34   47.67
   1   1  14  697.41   46.54
  -1   1 -14  662.78   45.18
  -1  -1  15  113.48   20.48
  -1   1 -15  129.94   18.00
  -1  -1  15  137.44   19.05
   1   1  15  115.35   20.22
   1  -1 -15  120.48   18.05
  -1   1 -15   83.14   17.60
  -1   1 -15  137.30   18.46
  -1   1 -16  599.35   38.89
   1  -1 -16  638.76   39.44
   1   1  16  594.31   45.69
  -1   1 -16  704.58   49.70
  -1  -1  16  662.54   40.56
  -1   1 -16  633.64   40.17
  -1  -1  16  653.56   49.81
   1   1  16  668.50   39.10
  -1   1 -16  666.63   39.76
   1  -1 -17  197.53   21.65
  -1  -1  17  188.20   22.28
  -1   1 -17  184.07   21.59
  -1   1 -17  210.86   24.14
   1   1  17  203.99   22.65
  -1   1 -17  179.84   21.56
  -1  -1  18  400.59   32.08
  -1   1 -18  457.90   31.62
   1   1  18  444.05   31.32
   1  -1 -18  425.12   31.51
  -1   1 -18  437.28   32.84
  -1  -1  19   64.54   14.33
   1   1  19   49.60   11.35
  -1   1 -19   53.54   13.72
   1  -1 -19   53.02   13.26
  -1  -1  20    8.11    9.52
  -1   1 -20    4.69    8.22
   1  -1 -20    3.45    7.02
  -1   1 -21   77.58   13.82
  -1  -1  21   73.11   14.15
  -1   1 -22   31.50    8.62
   1  -1 -22   31.44    9.88
  -1  -1  22   57.96   12.13
  -1  -1  22   48.71   10.27
  -1   1 -23   14.29    5.66
  -1  -1  23   24.81    8.43
   1  -1 -23   16.27    7.18
  -1  -1  23   12.53    6.65
  -1  -1  24   64.11    8.30
  -1   2  24   33.55    6.74
  -1   2  23   69.98   10.89
  -1  -2 -23   63.77    9.82
   1   2 -23   69.04   10.12
   1  -2  23   55.14   10.02
  -1  -2 -22   12.71    8.18
  -1   2  22   24.85    9.74
   1  -2  22   18.45    9.25
   1   2 -22   10.89    7.96
  -1  -2 -21   31.69   10.80
   1   2 -21   35.05   10.73
   1  -2  21   45.39   11.36
  -1   2  20   24.86    8.65
   1   2 -20   18.27    9.32
  -1  -2 -20   14.09    9.51
   1  -2  20   32.80   10.88
   1  -2  19   90.60   16.67
   1   2 -19  108.29   17.42
  -1  -2 -19  103.32   17.69
  -1   2  19   91.68   15.95
  -1  -2 -19   92.66   15.59
   1  -2  18   51.35   14.16
  -1  -2 -18   66.70   15.05
  -1   2  18   61.53   12.45
   1   2 -18   50.83   13.81
  -1  -2 -18   59.61   13.36
  -1   2  17  146.92   19.00
  -1  -2 -17  181.70   20.62
  -1  -2 -17  156.29   20.97
   1   2 -17  125.55   18.10
   1  -2  17  138.02   19.50
  -1  -2 -17  141.43   19.15
  -1   2  16  198.61   27.14
  -1  -2 -16  189.86   22.44
  -1  -2 -16  247.05   23.88
   1   2 -16  201.01   25.95
   1  -2  16  279.29   33.10
   1  -2  16  203.21   22.57
  -1  -2 -16  209.73   21.91
   1   2 -16  195.41   22.86
  -1   2  16  215.49   22.53
  -1   2  15  116.59   15.50
   1   2 -15   92.42   18.63
   1  -2  15   96.37   16.34
  -1  -2 -15   85.30   15.70
   1   2 -15   98.33   17.15
  -1  -2 -15   74.55   14.10
   1  -2  15   52.22   15.07
  -1   2  15   66.17   15.49
   1  -2  14   30.49   10.50
   1   2 -14    9.33    7.02
   1   2 -14    7.12    8.73
  -1  -2 -14   10.60    9.32
  -1   2  14    1.78    8.91
   1  -2  14   -3.18    9.23
  -1   2  13  107.33   19.25
   1   2 -13   80.69   16.05
   1  -2  13  108.57   17.03
  -1   2  13   89.26   15.76
   1  -2  13   81.03   16.56
   1   2 -12  169.21   21.90
   1  -2  12  202.11   22.14
   1  -2  12  207.33   24.42
  -1   2  12  162.55   21.73
   1  -2  11   -1.00    7.93
  -1  -2 -11    4.27    5.40
  -1   2  11   -2.09    7.60
   1   2 -11   -5.91    6.58
   1  -2  11  -12.43    8.21
   1  -2  10  874.77   42.44
  -1   2  10  844.99   45.43
  -1  -2 -10  933.34   39.54
   1  -2  10  858.58   45.28
   1   2 -10  846.49   44.40
   1  -2   9   62.69   12.86
   1   2  -9   68.62   14.22
  -1  -2  -9   61.03   10.77
   1  -2   9   64.70   11.51
   1   2  -9   68.05   13.47
  -1   2   9   58.87   12.18
  -1   2   8 1691.97   61.20
   1  -2   8 1699.27   58.17
  -1  -2  -8 1785.40   55.91
   1   2  -8 1650.64   60.91
   1   2  -8 1724.57   62.39
   1  -2   8 1709.13   60.86
  -1  -2  -7  338.76   20.83
  -1   2   7  365.46   24.64
   1  -2   7  320.96   23.25
   1  -2   7  343.57   22.49
   1   2  -7  362.37   24.35
   1   2  -7  332.46   23.78
   1   2  -6 3691.99   96.10
  -1   2   6 3849.13   97.82
   1  -2   6 3765.38   94.02
   1  -2   6 3732.05   95.52
  -1  -2  -6 3782.92   91.82
   1   2  -6 3583.95   96.81
   1  -2   5 2565.81   52.12
   1  -2   5 2605.05   52.08
   1   2  -5 2539.12   52.77
  -1  -2  -5 2671.65   42.44
  -1   2   5 2485.80   53.84
   1   2  -5 2485.24   54.97
  -1   2   5 2611.80   43.93
   1  -2   4 6276.79  137.38
  -1   2   4 6173.57  139.33
  -1   2   4 6367.60  131.15
   1   2  -4 6276.67  140.87
   1   2  -4 6132.84  137.05
   1  -2   4 6268.82  137.84
  -1  -2  -4 6542.28  130.14
  -1   2   3 1973.44   54.80
   1   2  -3 1881.95   55.11
  -1   2   3 1999.34   48.33
   1  -2   3 2010.33   41.27
   1  -2   3 1957.81   52.38
   1   2  -3 1870.58   51.82
   1  -2   3 1857.70   53.35
  -1  -2  -3 2027.28   47.66
  -1  -2  -2 2668.99   59.47
  -1  -2  -2 2621.61   65.14
   1   2  -2 2629.02   62.62
   1  -2   2 2522.08   65.05
  -1   2   2 2610.52   59.60
   1   2  -2 2659.75   66.74
  -1   2   2 2642.95   65.54
   1  -2   2 2635.16   63.13
   1   2  -1   50.67    6.57
   1  -2   1   49.25    8.43
  -1   2   1   58.42    7.75
  -1   2   1   51.77    6.43
  -1  -2  -1   53.95    6.25
  -1   2   0 1312.39   36.03
   1  -2   0 1275.40   38.79
   1  -2   0 1293.65   34.42
   1   2   0 1301.82   34.61
  -1  -2   0 1326.23   36.18
  -1   2   0 1311.06   35.11
   1  -2  -1   54.03    8.57
  -1  -2   1   53.40    7.82
  -1   2  -1   47.79    7.07
   1  -2  -1   52.21    6.57
  -1  -2   2 2638.38   62.90
  -1   2  -2 2639.18   65.45
   1  -2  -2 2609.84   61.85
  -1  -2   2 2559.57   65.40
   1  -2  -2 2628.75   66.39
   1  -2  -3 1902.74   51.35
  -1   2  -3 1917.41   54.48
  -1  -2   3 1924.60   51.85
  -1  -2   3 1900.76   54.45
   1   2   3 2001.09   44.64
   1   2   4 6582.89  128.25
  -1   2  -4 6081.38  140.69
  -1  -2   4 6167.46  140.33
  -1  -2   4 6156.98  137.46
   1  -2  -4 6152.67  137.61
   1  -2  -4 6557.32  125.70
  -1  -2   4 6206.82  141.27
  -1  -2   5 2584.25   71.73
   1   2   5 2619.30   60.33
   1  -2  -5 2478.89   68.81
  -1  -2   5 2433.88   68.54
  -1   2  -5 2554.67   71.74
   1  -2  -5 2550.18   57.03
  -1   2  -6 3700.13   94.34
   1   2   6 3838.55   81.24
   1  -2  -6 3799.64   77.07
  -1  -2   6 3548.62   91.07
   1  -2  -6 3671.42   91.75
  -1  -2   6 3673.60   94.30
  -1   2  -7  370.65   25.31
   1   2   7  384.36   19.84
   1  -2  -7  350.94   23.94
  -1  -2   7  343.93   23.45
  -1  -2   7  345.65   24.59
   1  -2  -7  359.41   16.80
  -1  -2   7  351.26   12.29
   1  -2  -8 1916.79   49.96
   1   2   8 1800.36   53.60
  -1   2  -8 1734.18   63.07
   1  -2  -8 1723.26   62.15
  -1  -2   8 1659.22   60.97
   1   2   8 1672.22   62.43
  -1  -2   8 1634.73   62.29
   1   2   9   83.73   11.07
  -1  -2   9   61.38   12.70
  -1   2  -9   60.07   12.62
   1  -2  -9   69.88    8.41
   1   2   9   64.10   13.14
   1  -2  -9   84.06   14.86
  -1  -2   9   58.72   13.74
  -1   2 -10  866.76   45.81
   1   2  10  951.18   39.97
  -1  -2  10  844.98   45.08
   1   2  10  815.12   44.85
  -1   2 -11   -3.28    8.21
   1   2  11    2.77    8.17
  -1  -2  11    6.49    8.51
  -1  -2  12  169.73   23.31
  -1   2 -12  189.69   23.38
   1   2  12  185.66   22.68
   1  -2 -12  167.76   19.99
  -1   2 -13   91.51   16.40
  -1  -2  13   69.99   15.94
   1  -2 -13  111.60   16.92
   1   2  13  114.13   18.65
  -1   2 -14    5.80   10.62
  -1  -2  14    0.98    7.60
  -1  -2  14   24.14   13.83
   1   2  14   16.54   10.96
  -1   2 -14    4.92    6.91
  -1   2 -15   92.40   14.98
  -1   2 -15   86.37   15.02
  -1   2 -15   92.40   18.80
  -1  -2  15   95.42   17.73
  -1  -2  15  131.68   22.99
   1   2  15   72.19   17.08
  -1   2 -15  114.65   16.51
  -1   2 -16  209.63   22.30
  -1   2 -16  222.34   24.32
  -1   2 -16  237.35   27.95
  -1  -2  16  231.87   24.45
   1   2  16  172.51   25.40
  -1  -2  16  191.19   28.51
   1  -2 -16  208.76   21.96
  -1   2 -16  242.25   24.10
  -1   2 -17  155.65   20.75
  -1   2 -17  173.82   20.86
   1  -2 -17  177.66   20.82
  -1  -2  17  153.31   20.95
  -1  -2  18   69.49   15.13
  -1   2 -18   52.40   13.31
  -1   2 -18   64.19   14.18
  -1   2 -19  106.33   16.91
  -1   2 -19   96.56   15.77
  -1  -2  19  108.22   17.58
  -1   2 -20    3.25    7.73
  -1   2 -20   14.60    9.91
  -1  -2  21   52.33   10.10
  -1  -2  21   37.16   12.68
  -1   2 -21   57.40   11.47
   1  -2 -21   38.77   10.77
  -1   2 -21   39.66   10.66
  -1  -2  22   30.30    9.88
   1  -2 -22   14.42    7.87
  -1   2 -23   35.86    6.96
  -1  -2  23   64.72   10.24
   1  -2 -23   60.17   10.34
  -1  -2  24   31.78    6.81
  -1   3  24   62.70    8.21
  -1  -3 -23  309.27   19.64
   1   3 -23  336.80   20.15
   1  -3  23  354.82   21.24
  -1   3  23  330.32   21.67
  -1  -3 -22   13.15    7.95
   1   3 -22   21.35    9.15
   1  -3  22   18.62    8.30
  -1   3  22   35.98    9.94
  -1  -3 -21  358.67   23.79
   1  -3  21  339.19   26.24
  -1  -3 -21  356.95   27.29
   1   3 -21  360.13   26.52
  -1  -3 -20   32.32   10.92
   1   3 -20   32.05   11.20
   1  -3  20   27.81   10.13
  -1  -3 -20   23.74   10.21
   1   3 -19  136.96   19.47
  -1  -3 -19  170.90   19.42
   1  -3  19  115.52   18.42
  -1  -3 -19  148.46   19.67
  -1  -3 -18  472.88   31.97
  -1  -3 -18  380.80   31.86
   1  -3  18  383.92   31.70
   1   3 -18  414.90   32.64
  -1  -3 -17   73.98   15.78
   1  -3  17   52.94   12.28
   1   3 -17   53.82   12.90
  -1  -3 -17   45.92   12.88
  -1  -3 -17   71.07   13.38
   1  -3  16  314.36   28.11
  -1  -3 -16  302.99   26.91
   1   3 -16  255.86   29.85
   1   3 -16  281.80   26.85
  -1   3  16  354.06   36.90
  -1  -3 -16  332.01   26.73
   1  -3  16  299.59   34.31
  -1  -3 -16  278.27   26.54
   1   3 -15  742.24   43.57
   1  -3  15  739.58   43.35
   1   3 -15  804.90   54.12
  -1  -3 -15  739.56   44.06
  -1   3  15  891.44   57.26
  -1  -3 -15  823.75   44.12
   1  -3  15  887.88   57.90
  -1   3  14   77.55   16.53
   1   3 -14  105.03   17.18
   1   3 -14  111.92   20.63
  -1   3  14  132.48   21.44
  -1  -3 -14   98.10   16.37
   1  -3  14   65.62   16.56
  -1  -3 -14   88.02   14.74
   1  -3  14  109.03   16.25
   1   3 -13  338.05   32.76
   1  -3  13  389.88   35.33
  -1   3  13  385.01   34.66
   1   3 -12  337.26   31.24
   1  -3  12  391.18   29.64
  -1   3  12  318.70   30.54
   1  -3  12  307.26   30.70
   1   3 -11  175.11   22.56
   1  -3  11  174.77   22.96
  -1   3  11  179.24   21.87
  -1  -3 -11  184.32   19.59
   1  -3  11  209.61   21.49
   1  -3  10  734.16   39.02
   1  -3  10  678.35   41.19
  -1   3  10  695.29   41.43
  -1  -3 -10  782.68   38.99
   1   3 -10  738.75   43.30
   1  -3   9  154.74   17.18
  -1  -3  -9  152.84   16.79
  -1   3   9  111.72   16.84
   1   3  -9  117.85   18.10
   1  -3   9  165.36   19.92
  -1   3   8  522.51   32.62
   1   3  -8  590.40   34.08
   1   3  -8  543.98   34.44
  -1  -3  -8  590.34   24.47
   1  -3   8  551.19   33.14
   1  -3   8  593.58   31.48
  -1  -3  -8  593.75   31.91
  -1  -3  -7  286.15   15.14
   1  -3   7  263.18   20.45
  -1  -3  -7  252.34   19.91
   1  -3   7  276.52   22.57
  -1   3   7  237.25   21.02
   1   3  -7  264.71   21.61
   1   3  -7  264.30   22.80
  -1  -3  -6 1981.58   48.73
  -1   3   6 1873.15   62.28
   1  -3   6 1881.02   58.97
   1   3  -6 1907.05   60.54
   1  -3   6 1828.40   61.98
   1   3  -6 1814.15   63.33
  -1  -3  -6 1847.57   59.85
   1   3  -5  509.32   28.94
  -1   3   5  481.23   19.43
  -1  -3  -5  550.83   27.67
  -1  -3  -5  537.04   19.02
  -1   3   5  509.97   27.94
   1   3  -5  520.32   26.08
   1  -3   5  516.06   27.38
   1  -3   5  520.91   26.52
  -1   3   4 1539.81   51.73
  -1  -3  -4 1634.15   40.07
   1   3  -4 1574.83   53.18
  -1   3   4 1612.33   41.09
   1  -3   4 1576.95   50.24
   1   3  -4 1673.90   48.97
   1  -3   4 1647.58   51.62
  -1  -3  -4 1621.48   51.75
   1  -3   4 1607.56   35.70
   1  -3   3 7609.46  168.14
  -1  -3  -3 8104.50  155.99
  -1   3   3 7785.93  170.15
   1  -3   3 7840.80  155.58
  -1   3   3 8082.33  156.80
  -1  -3  -3 7845.18  170.49
   1  -3   3 7753.76  168.20
   1   3  -3 7895.85  163.62
   1   3  -3 7627.13  171.06
   1  -3   2  483.19   18.89
  -1  -3  -2  478.33   17.68
  -1   3   2  478.44   17.85
   1   3  -2  518.35   24.89
  -1   3   2  498.79   24.42
   1   3  -2  483.17   19.78
   1  -3   2  490.54   23.88
  -1  -3  -2  464.57   23.52
  -1   3   1 8837.00  175.62
   1  -3   1 8966.45  174.61
   1  -3   1 8814.11  178.37
  -1  -3  -1 8936.97  176.14
  -1   3   1 8680.05  184.37
   1  -3   1 8862.04  184.99
   1   3  -1 8734.56  183.73
   1   3  -1 8671.90  174.82
  -1  -3   0 1038.46   31.80
  -1   3   0 1006.76   30.56
   1  -3   0  958.36   35.34
   1  -3   0 1022.91   28.30
  -1   3   0  959.76   30.67
   1   3   0  913.91   27.65
  -1  -3   1 8807.16  185.58
  -1  -3   1 8869.88  182.60
   1  -3  -1 8744.62  187.42
  -1   3  -1 8883.12  181.93
   1   3   1 8932.36  175.72
   1  -3  -1 9023.05  176.18
  -1  -3   2  524.64   24.14
   1  -3  -2  488.63   19.45
  -1  -3   2  464.23   22.91
  -1   3  -2  468.56   22.69
  -1  -3   3 7600.83  165.81
  -1   3  -3 7513.07  167.23
   1   3   3 7953.54  157.93
   1  -3  -3 7815.17  160.55
  -1  -3   4 1565.12   50.57
   1  -3  -4 1595.69   47.44
   1   3   4 1573.41   43.22
  -1   3  -4 1612.20   52.74
   1  -3  -5  525.32   25.71
   1   3   5  511.33   21.77
  -1   3  -5  526.73   29.24
  -1  -3   5  525.92   27.62
   1  -3  -6 1843.25   59.15
  -1   3  -6 1941.38   64.63
   1   3   6 1993.87   53.96
  -1  -3   6 1828.02   61.09
   1  -3  -7  263.73   20.96
  -1   3  -7  280.14   23.21
  -1  -3   7  279.31   22.54
   1   3   7  279.31   17.91
  -1  -3   8  519.67   32.89
   1  -3  -8  552.44   32.41
   1   3   8  597.90   28.08
  -1   3  -8  537.23   33.72
   1   3   9  152.59   14.94
  -1  -3   9  127.88   17.22
  -1   3  -9  111.75   17.55
  -1  -3  10  696.78   42.08
   1  -3 -10  679.51   40.20
   1   3  10  777.41   44.66
  -1   3 -10  710.32   43.09
   1   3  10  849.76   37.88
  -1  -3  11  140.41   20.29
   1  -3 -11  168.29   20.78
  -1   3 -11  163.86   21.46
   1   3  11  172.41   22.26
  -1   3 -12  342.86   31.94
   1   3  12  308.07   30.22
   1  -3 -12  318.21   29.33
  -1  -3  12  336.33   31.77
  -1  -3  13  357.10   33.72
  -1   3 -13  332.73   32.57
   1   3  13  338.47   33.42
   1  -3 -13  414.05   34.18
  -1   3 -14  109.35   16.48
  -1   3 -14  133.49   20.45
  -1  -3  14   92.64   14.89
  -1  -3  14   68.79   18.51
   1   3  14   92.58   18.61
   1  -3 -14   85.22   17.80
  -1   3 -14  100.65   15.35
  -1  -3  15  830.23   56.14
  -1   3 -15  846.27   45.81
  -1   3 -15  825.82   55.59
   1   3  15  833.08   55.30
  -1  -3  15  736.30   43.23
  -1   3 -15  806.26   44.05
  -1   3 -15  763.05   44.13
   1  -3 -15  857.69   45.70
  -1  -3  16  377.35   37.98
  -1   3 -16  321.78   27.95
  -1   3 -16  296.68   33.92
   1   3  16  261.34   32.21
   1  -3 -16  279.19   26.47
  -1   3 -16  284.74   26.78
  -1  -3  16  256.77   25.70
   1  -3 -17   83.36   13.96
  -1   3 -17   58.97   14.22
  -1   3 -17   69.25   13.96
  -1  -3  17   61.39   14.95
  -1   3 -18  461.86   33.20
   1  -3 -18  527.88   34.81
  -1   3 -18  447.49   33.09
   1  -3 -19  180.17   19.00
  -1   3 -19  149.87   19.07
  -1   3 -19  137.34   18.59
  -1  -3  19  101.70   17.93
  -1  -3  20   20.66   11.32
  -1   3 -20   38.91   10.81
  -1   3 -20   16.94    9.02
   1  -3 -20   28.16   11.01
  -1  -3  21  355.45   27.06
  -1   3 -21  383.06   25.21
   1  -3 -21  343.58   26.20
  -1   3 -21  383.93   25.83
  -1  -3  22   26.26    9.80
  -1   3 -22   28.84    8.22
   1  -3 -22   30.71    9.06
  -1  -3  23  323.54   20.99
   1  -3 -23  299.07   19.21
  -1  -3  24   59.91    7.84
   1  -4  23   70.66    9.85
  -1   4  23   86.29   10.99
   1   4 -23   62.70    9.05
  -1  -4 -23   94.74   10.13
   1   4 -22   63.83   11.94
  -1   4  22   67.27   12.22
   1  -4  22   65.92   11.50
  -1  -4 -22   70.83   11.23
  -1  -4 -21   54.91   11.17
   1   4 -21   53.33   11.95
  -1   4  21   43.16   11.65
  -1  -4 -21   47.74    9.96
   1  -4  21   31.46   10.39
  -1  -4 -20   56.62   11.63
   1  -4  20   69.85   13.96
   1   4 -20   85.30   15.44
  -1  -4 -20   93.73   15.02
   1  -4  19  182.55   22.18
   1   4 -19  171.82   20.46
  -1  -4 -19  189.80   21.78
  -1  -4 -19  240.27   22.76
  -1  -4 -18   39.46   13.20
   1   4 -18   19.50   10.42
  -1  -4 -18   49.58   12.67
   1  -4  18   37.75   12.29
   1  -4  17  600.88   39.72
  -1  -4 -17  616.72   38.31
   1   4 -17  596.54   39.53
  -1  -4 -17  573.22   39.26
   1  -4  16  322.22   28.47
   1   4 -16  276.09   27.06
  -1  -4 -16  246.43   25.15
  -1  -4 -16  290.97   27.68
  -1  -4 -15  156.30   19.41
  -1   4  15  170.01   26.99
   1   4 -15  215.27   28.95
  -1   4  15  138.52   22.80
   1  -4  15  227.87   29.26
   1   4 -15  188.60   22.20
   1  -4  15  160.81   20.82
  -1  -4 -15  216.82   22.81
   1   4 -14  192.54   22.34
  -1   4  14  190.32   25.42
  -1  -4 -14  175.22   21.32
  -1  -4 -14  190.75   22.32
   1  -4  14  163.79   21.08
   1   4 -14  166.71   25.38
   1  -4  14  167.34   24.59
   1  -4  13 1073.16   51.11
  -1  -4 -13 1040.36   50.51
   1   4 -13 1026.37   50.51
  -1   4  13  939.39   56.77
   1  -4  13 1045.06   60.35
   1   4 -13  942.94   58.03
  -1   4  12  128.39   20.06
   1   4 -12  134.67   21.27
   1  -4  12  130.88   21.31
  -1  -4 -12  122.66   17.60
  -1  -4 -11  569.03   36.83
   1  -4  11  440.03   35.77
   1  -4  11  574.32   35.45
  -1   4  11  471.49   36.64
   1   4 -11  498.85   38.71
   1   4 -10 1162.59   58.48
  -1  -4 -10 1215.58   54.88
   1  -4  10 1315.13   53.86
   1  -4  10 1125.85   56.72
  -1   4  10 1211.47   57.59
  -1   4   9  206.73   22.75
   1   4  -9  262.54   25.51
  -1  -4  -9  223.73   21.98
   1  -4   9  211.37   20.08
   1  -4   9  240.12   24.65
   1   4  -8 1914.82   73.89
  -1  -4  -8 2021.20   70.60
   1  -4   8 2127.04   74.49
  -1   4   8 1949.86   71.86
   1  -4   8 2083.08   68.26
   1   4  -7  845.95   43.33
   1  -4   7  804.82   41.18
  -1   4   7  784.62   40.83
   1  -4   7  859.43   38.74
  -1  -4  -7  842.43   40.91
   1   4  -6  363.30   23.52
  -1   4   6  320.74   24.49
   1  -4   6  341.01   23.03
  -1  -4  -6  321.38   24.05
   1   4  -6  295.70   24.79
   1  -4   6  311.46   24.19
   1  -4   5  942.82   41.14
   1  -4   5  944.22   39.13
   1   4  -5 1006.81   37.77
   1   4  -5  938.85   42.89
  -1   4   5  868.68   40.34
  -1  -4  -5  946.11   41.61
   1  -4   4   97.75   12.66
   1   4  -4   97.91   14.19
  -1   4   4  103.98    6.62
  -1  -4  -4   72.62    5.13
   1  -4   4  106.67    8.22
  -1  -4  -4   89.01   12.99
   1   4  -4  111.80   11.57
  -1   4   4   83.23   12.23
   1  -4   4  103.41   13.82
  -1   4   3   31.79    9.77
  -1   4   3   54.95    5.57
  -1  -4  -3   57.16   10.69
   1   4  -3   56.26   10.80
   1  -4   3   48.63   10.13
   1   4  -3   56.27    7.73
   1  -4   3   57.27    7.33
  -1  -4  -3   47.98    5.08
   1   4  -2   31.24    8.96
  -1  -4  -2   38.27    5.48
  -1   4   2   31.91    5.47
  -1  -4  -2   34.08    9.11
   1   4  -2   39.73    5.91
  -1   4   2   31.96    8.89
   1  -4   2   31.19    9.09
   1  -4   2   35.72    7.11
   1   4  -1  549.87   27.44
   1  -4   1  553.57   28.35
  -1  -4  -1  622.12   22.68
  -1  -4  -1  542.38   28.26
  -1   4   1  573.02   21.73
  -1   4   1  599.62   21.05
   1  -4   1  569.52   25.32
   1  -4   1  578.24   19.61
   1   4  -1  572.33   20.12
   1  -4   0  822.89   32.72
  -1   4   0  836.21   29.04
   1  -4   0  800.09   23.80
   1  -4   0  800.12   34.97
  -1  -4   0  793.17   34.48
  -1  -4   0  892.34   30.46
   1   4   0  800.16   32.43
   1   4   0  831.73   24.31
   1   4   1  614.76   26.08
  -1  -4   1  523.15   27.41
   1   4   1  567.01   19.35
  -1   4  -1  574.52   25.56
   1  -4  -1  585.26   27.92
   1  -4  -1  578.40   19.57
  -1   4  -2   38.64    9.02
   1   4   2   35.98    5.15
  -1  -4   2   39.17    9.27
   1  -4  -2   28.33    8.22
   1  -4  -2   38.47    5.43
   1   4   3   46.66    7.62
  -1   4  -3   49.78   10.08
   1  -4  -3   47.94    6.92
  -1  -4   3   53.36    9.92
   1  -4  -3   58.83   11.40
  -1   4  -4  104.35   13.86
   1  -4  -4  113.57   11.08
  -1  -4   4  102.71   13.64
   1   4   4  118.91   11.36
   1  -4  -4   89.64   13.75
  -1  -4   5  929.09   40.90
  -1   4  -5  940.83   42.21
   1  -4  -5 1006.36   36.88
   1   4   5  959.99   35.46
   1  -4  -5  871.83   41.22
   1  -4  -6  315.95   24.33
  -1  -4   6  293.60   23.88
   1  -4  -6  304.62   21.01
   1   4   6  367.09   21.02
  -1   4  -6  311.73   25.30
  -1  -4   7  809.06   41.46
  -1   4  -7  869.05   43.94
   1   4   7  887.55   35.88
   1  -4  -7  828.23   42.09
  -1   4  -8 2061.31   76.08
  -1  -4   8 1976.46   72.81
   1  -4  -8 1919.60   72.35
   1  -4  -9  246.53   24.66
  -1   4  -9  217.88   23.69
   1   4   9  240.05   19.74
  -1  -4   9  239.02   24.47
  -1   4 -10 1206.76   59.68
   1  -4 -10 1136.70   55.64
  -1  -4  10 1157.75   57.21
  -1  -4  11  417.01   34.61
   1   4  11  498.16   38.56
  -1   4 -11  482.58   37.88
   1  -4 -11  470.80   35.52
   1   4  12  150.43   22.62
  -1   4 -12  119.52   21.58
   1  -4 -12  132.70   20.05
  -1  -4  12  105.90   19.70
  -1  -4  13 1040.05   50.51
   1   4  13 1010.23   59.99
   1  -4 -13  981.97   56.56
  -1   4 -13 1042.14   49.87
  -1  -4  13  895.07   56.38
  -1   4 -13 1008.12   59.52
  -1  -4  14  182.46   22.01
  -1  -4  14  216.49   29.00
  -1   4 -14  179.57   26.14
  -1   4 -14  209.64   21.71
   1   4  14  180.28   25.68
   1  -4 -14  185.45   19.95
  -1   4 -14  191.35   21.18
   1  -4 -14  201.50   24.94
  -1   4 -15  185.87   27.17
  -1  -4  15  218.20   23.37
   1  -4 -15  179.71   21.18
  -1  -4  15  169.30   26.54
  -1   4 -15  198.04   22.00
   1   4  15  142.53   23.79
  -1   4 -16  257.00   25.35
  -1   4 -16  313.42   27.54
   1  -4 -16  312.87   27.79
  -1  -4  17  590.76   39.50
   1  -4 -17  705.60   41.15
  -1   4 -17  613.13   39.58
  -1   4 -17  688.39   40.58
  -1   4 -18   24.19   10.84
  -1  -4  18   38.11   13.24
  -1   4 -18   44.69   12.19
   1  -4 -18   20.82    7.78
   1  -4 -19  202.39   21.89
  -1  -4  19  191.23   21.31
  -1   4 -19  219.70   20.92
  -1   4 -19  203.97   22.08
   1  -4 -19  224.67   21.38
  -1   4 -20   67.57   11.91
  -1   4 -20   65.86   13.61
   1  -4 -20   64.21   14.16
  -1  -4  20   61.38   14.01
   1  -4 -20   87.47   12.51
   1  -4 -21   38.80   10.93
  -1  -4  21   41.05   11.31
  -1   4 -21   73.42   12.54
  -1   4 -22   54.71    9.77
   1  -4 -22   60.36   10.91
  -1  -4  22   65.14   11.54
   1  -4 -23   85.06    9.98
  -1  -4  23   70.70   10.24
   1   5 -23   60.58    8.39
  -1  -5 -23   53.65    7.65
   1  -5  23   69.05    9.09
  -1   5  23   60.20    8.55
  -1  -5 -22   70.71    9.45
   1  -5  22  113.84   13.28
  -1   5  22  113.18   13.17
   1   5 -22   87.66   12.02
  -1  -5 -22  107.32   12.28
  -1  -5 -21   30.81    8.46
  -1  -5 -21   25.62    8.63
   1  -5  21   28.90    9.70
  -1   5  21   30.27   10.81
   1   5 -21   22.50    9.17
  -1  -5 -20  258.42   23.35
  -1  -5 -20  239.06   20.64
   1   5 -20  247.90   22.86
   1  -5  20  274.98   24.05
   1   5 -19   55.12   13.43
  -1  -5 -19   71.77   13.46
   1  -5  19   64.12   14.71
  -1  -5 -19   34.11   11.51
   1  -5  18  649.98   39.90
  -1  -5 -18  691.05   39.50
   1   5 -18  653.95   40.46
  -1  -5 -18  643.96   40.02
   1   5 -17  121.05   19.09
   1  -5  17  104.39   17.77
  -1  -5 -17  140.24   18.87
  -1  -5 -17  135.25   19.67
  -1  -5 -16  523.22   37.06
   1  -5  16  599.48   38.79
   1   5 -16  502.90   36.79
  -1  -5 -16  505.68   35.17
   1   5 -15   -0.83    7.32
   1   5 -15   29.64   10.97
  -1  -5 -15   20.47   10.13
  -1  -5 -15   11.21    7.17
   1  -5  15   21.02   11.19
   1  -5  15   23.52   10.25
   1  -5  14  619.06   39.66
   1   5 -14  628.38   49.89
  -1   5  14  637.92   47.84
   1   5 -14  628.46   39.84
  -1  -5 -14  615.72   38.63
  -1  -5 -14  645.54   40.76
   1  -5  14  631.57   48.60
  -1  -5 -13  146.85   18.98
  -1  -5 -13  140.85   18.81
   1   5 -13  134.48   19.08
  -1   5  13  129.20   21.58
   1  -5  13  130.87   18.99
   1  -5  13  123.55   22.12
   1   5 -13  104.14   20.75
  -1   5  12 1012.19   59.04
   1   5 -12 1135.08   63.88
   1  -5  12  999.94   59.65
  -1  -5 -12 1208.98   60.67
   1   5 -12 1158.75   53.49
   1  -5  12 1120.79   52.15
  -1  -5 -12 1171.72   54.31
  -1   5  11   30.76   11.47
  -1  -5 -11   64.64   15.25
   1   5 -11   57.68   15.06
   1  -5  11   38.62   13.81
  -1   5  10  799.08   47.85
  -1  -5 -10  814.17   46.42
   1  -5  10  747.47   47.08
   1   5 -10  757.36   48.35
  -1  -5  -9  621.41   39.64
   1   5  -9  590.06   41.00
   1  -5   9  602.38   40.76
  -1   5   9  601.30   39.80
   1  -5   9  694.25   37.72
  -1   5   8  550.38   36.59
   1   5  -8  529.62   37.42
   1  -5   8  513.59   36.00
  -1  -5  -8  555.27   36.55
   1  -5   8  618.29   34.81
  -1   5   7  942.27   47.17
   1  -5   7  933.64   47.57
   1  -5   7  983.53   44.03
   1   5  -7  916.25   48.41
  -1  -5  -7  936.31   47.00
  -1   5   6  812.33   42.17
  -1  -5  -6  785.06   41.45
   1  -5   6  829.13   39.27
   1  -5   6  839.48   43.04
   1   5  -6  724.72   41.60
   1   5  -5  379.52   28.04
   1  -5   5  388.48   25.73
  -1  -5  -5  434.08   29.31
  -1   5   5  375.99   27.60
   1  -5   4   98.41   13.68
   1  -5   4  110.44   10.30
  -1   5   4   83.91   14.24
   1   5  -4   84.66   14.02
  -1  -5  -4   78.65   13.86
   1  -5   3  527.71   24.60
   1   5  -3  495.80   29.81
  -1  -5  -3  550.65   31.94
  -1   5   3  523.27   30.83
   1  -5   3  463.45   28.46
   1   5  -3  577.40   22.19
  -1   5   2  435.60   16.60
  -1  -5  -2  362.82   25.67
   1  -5   2  336.69   24.56
   1  -5   2  395.23   15.06
   1  -5   2  401.21   22.27
  -1   5   2  382.43   25.69
   1   5  -2  420.69   16.19
   1   5  -2  406.99   25.93
   1  -5   1   94.61   11.77
  -1   5   1   96.78    8.98
  -1  -5  -1   84.02   12.94
  -1   5   1  103.37    8.90
   1  -5   1   84.71   13.16
   1   5  -1   86.00   12.28
  -1   5   0   18.24    6.09
   1  -5   0    9.57    7.26
   1   5   0   12.69    6.98
  -1   5   0   21.46    6.13
  -1  -5   0   18.89    9.20
   1  -5  -1  104.55   13.72
  -1  -5   1   75.68   12.67
  -1   5  -1   93.65   10.90
   1   5   1  103.25   11.95
   1  -5  -2  391.82   14.97
   1  -5  -2  373.55   25.02
   1   5   2  437.26   21.94
  -1   5  -2  395.45   23.91
  -1  -5   2  403.45   25.57
   1  -5  -3  553.00   20.82
  -1   5  -3  523.57   29.35
   1   5   3  550.92   24.02
  -1  -5   3  506.53   28.68
   1   5   3  542.50   20.23
   1  -5  -3  465.25   29.31
   1   5   3  491.50   25.99
   1   5   4  105.80   12.29
   1   5   4  107.49   10.11
   1  -5  -4  103.82   15.22
  -1   5  -4  108.62   14.85
  -1  -5   5  380.46   27.73
   1   5   5  417.82   24.24
   1  -5  -5  359.69   27.52
  -1   5  -5  416.69   28.85
  -1  -5   6  777.89   41.45
  -1   5  -6  762.74   41.91
   1   5   6  833.94   36.24
   1  -5  -6  773.28   41.91
  -1  -5   7  945.36   47.84
   1   5   7 1017.42   41.99
  -1   5  -7  957.85   49.04
   1  -5  -7  954.18   48.46
  -1  -5   8  565.58   37.78
  -1   5  -8  534.53   37.54
   1   5   8  621.41   32.80
   1  -5  -8  540.55   37.16
  -1   5  -9  627.33   41.99
   1  -5  -9  603.95   40.19
  -1  -5   9  589.51   39.97
  -1  -5  10  762.75   46.92
   1  -5 -10  693.36   45.01
  -1   5 -10  776.95   48.68
  -1   5 -11   65.24   15.84
  -1  -5  11   60.33   16.34
   1   5  11   52.75   14.58
   1  -5 -11   73.27   16.70
  -1   5 -12 1041.38   61.45
   1  -5 -12 1096.28   59.98
  -1  -5  12 1011.90   59.23
   1   5  12 1039.40   61.05
   1   5  13  110.19   22.06
  -1  -5  13  140.78   18.78
  -1  -5  13  154.08   24.25
  -1   5 -13  129.08   22.06
  -1   5 -13  136.79   18.24
   1  -5 -13  106.93   19.62
   1  -5 -13  164.04   19.12
  -1   5 -14  677.25   40.00
  -1  -5  14  606.37   48.33
   1   5  14  622.26   48.58
  -1   5 -14  688.35   51.66
  -1  -5  14  625.88   39.73
   1  -5 -14  657.79   40.58
   1  -5 -14  590.10   45.75
  -1  -5  15   26.92   12.99
   1  -5 -15   38.45   11.14
  -1   5 -15   16.07    9.42
  -1   5 -15   22.79   11.99
  -1  -5  15    7.60    7.65
   1   5  15   56.31   16.96
  -1  -5  16  486.47   35.39
  -1   5 -16  561.10   38.01
   1  -5 -16  524.06   36.01
   1  -5 -16  517.69   36.50
  -1   5 -17  166.87   19.63
  -1   5 -17  102.31   16.84
   1  -5 -17  150.37   19.60
  -1  -5  17  127.47   18.81
   1  -5 -17   99.59   17.42
  -1   5 -18  836.44   42.04
  -1   5 -18  674.33   40.86
  -1  -5  18  595.59   38.96
   1  -5 -18  749.68   41.33
   1  -5 -18  620.18   39.20
  -1  -5  19   54.38   13.74
  -1   5 -19   64.06   13.16
   1  -5 -19   76.98   14.22
   1  -5 -19   65.93   12.45
  -1  -5  20  225.86   21.75
   1  -5 -20  238.27   21.84
  -1   5 -20  229.14   21.34
   1  -5 -21   35.20   10.08
  -1   5 -21   22.63    8.98
  -1  -5  21   19.90    9.51
  -1  -5  22   87.84   12.23
   1  -5 -22   94.34   11.90
  -1   5 -22   93.89   11.33
   1   5  23   54.72    7.79
   1  -5 -23   58.73    7.98
  -1  -5  23   67.29    8.82
   1   6 -22   73.95   10.03
  -1   6  22   70.09    9.23
   1  -6  22   75.04   10.56
  -1  -6 -22   47.32    7.68
  -1  -6 -22   68.73    9.42
   1   6 -21  156.56   16.01
   1  -6  21  145.27   15.49
  -1  -6 -21  144.89   14.14
  -1  -6 -21  167.93   16.47
  -1   6  21  138.36   15.25
  -1  -6 -20    8.71    8.30
   1  -6  20   22.37   10.13
   1   6 -20   13.01    9.18
  -1   6  20   13.39    8.73
  -1  -6 -20   11.98    7.84
  -1  -6 -19  144.37   17.35
  -1   6  19  171.98   19.60
  -1  -6 -19  155.78   18.47
   1   6 -19  167.24   19.53
   1  -6  19  147.74   18.65
   1   6 -18   44.12   13.23
   1  -6  18   44.55   11.92
  -1  -6 -18   44.65   12.17
  -1  -6 -18   44.88   12.70
  -1  -6 -17   67.92   14.69
   1  -6  17   47.98   13.56
  -1  -6 -17   66.35   14.79
   1   6 -17   60.22   14.10
   1   6 -16  127.36   18.65
   1  -6  16  115.11   19.01
  -1  -6 -16  134.99   18.72
  -1  -6 -16  150.98   20.52
  -1  -6 -15    8.16   11.04
  -1  -6 -15    6.59    8.60
   1  -6  15   11.09    7.71
   1   6 -15   19.00    9.74
  -1  -6 -14   87.93   16.41
  -1  -6 -14   86.32   15.84
   1   6 -14  143.75   24.20
   1  -6  14   95.07   16.03
  -1   6  14   87.19   17.93
   1  -6  14   84.62   19.30
   1   6 -14   64.68   14.35
   1   6 -13   88.42   20.28
   1   6 -13  124.35   17.87
   1  -6  13  118.67   21.78
   1  -6  13  122.83   17.70
  -1   6  13  124.46   23.40
  -1  -6 -13  133.88   18.49
  -1  -6 -13  130.68   22.18
  -1  -6 -13  114.58   18.04
  -1  -6 -12   94.89   16.25
   1  -6  12   97.18   16.63
   1   6 -12   90.10   16.02
  -1  -6 -12   96.08   18.68
   1  -6  12   83.44   18.14
   1   6 -12   98.21   19.27
  -1  -6 -12   95.34   15.65
  -1   6  12   60.33   15.63
   1   6 -11  551.15   35.37
   1  -6  11  535.05   34.69
  -1  -6 -11  487.11   38.97
  -1  -6 -11  506.08   34.08
  -1   6  11  506.78   40.59
   1  -6  11  429.40   39.02
  -1  -6 -11  518.83   34.68
   1   6 -11  400.46   37.90
   1  -6  10  191.83   25.58
  -1   6  10  165.04   22.54
   1   6 -10  210.12   26.45
  -1  -6 -10  172.64   22.79
  -1  -6  -9  237.34   25.43
   1  -6   9  227.47   26.29
  -1   6   9  224.41   25.77
   1   6  -9  216.76   26.89
   1  -6   8   37.92   13.07
   1  -6   8   19.53    9.02
   1   6  -8   45.48   14.22
  -1  -6  -8   37.38   11.71
  -1   6   7  206.58   23.48
  -1  -6  -7  210.42   23.36
   1  -6   7  199.39   20.30
   1   6  -7  196.76   24.18
   1  -6   6   22.28    9.26
  -1   6   6   36.40   11.57
  -1  -6  -6   19.46   10.14
   1   6  -6   11.21    8.25
   1   6  -5  685.33   40.42
  -1  -6  -5  658.89   40.00
   1  -6   5  727.08   38.34
  -1   6   5  683.61   39.97
   1   6  -4 1999.89   72.99
  -1  -6  -4 1930.92   72.58
   1  -6   4 2030.64   70.74
  -1   6   4 2039.15   73.24
   1  -6   3   55.06    9.40
  -1  -6  -3   35.81   10.97
  -1   6   3   51.46   11.77
   1   6  -3   55.95   12.74
   1  -6   3   48.46   10.95
   1  -6   2 1849.10   58.64
  -1  -6  -2 1665.55   63.88
   1   6  -2 1709.93   62.00
  -1   6   2 1687.70   63.84
   1  -6   2 1649.14   62.72
  -1  -6  -1  241.76   22.56
  -1   6   1  231.72   22.39
   1  -6   1  265.03   20.71
   1   6  -1  253.49   21.12
   1  -6   0  588.34   32.35
  -1   6   0  612.54   27.16
  -1  -6   0  568.85   34.18
  -1   6   0  646.42   26.97
   1   6   0  583.85   31.16
   1   6   1  288.76   20.48
  -1  -6   1  250.00   22.56
  -1   6  -1  289.47   19.93
   1  -6  -1  241.58   21.72
  -1  -6   2 1698.51   63.40
   1  -6  -2 1706.69   64.21
  -1   6  -2 1870.85   61.67
   1   6   2 1954.87   57.63
   1   6   3   69.10   11.64
  -1   6  -3   65.76   12.20
  -1  -6   3   41.52   11.41
   1  -6  -3   43.71   11.83
  -1  -6   4 2152.15   71.30
  -1   6  -4 2050.88   72.45
   1   6   4 2184.50   69.34
   1  -6  -4 2067.47   74.98
  -1   6  -5  702.51   40.59
   1   6   5  794.06   37.75
   1  -6  -5  707.46   41.41
  -1   6  -6   30.62   11.24
   1  -6  -6   28.06   12.14
   1   6   6   19.15    8.60
   1   6   7  206.35   19.86
  -1   6  -7  215.86   24.23
   1  -6  -7  228.22   24.64
  -1  -6   8   53.59   14.49
  -1   6  -8   44.52   13.44
   1  -6  -8   46.08   12.68
   1  -6  -9  217.17   25.87
  -1   6  -9  213.57   25.90
  -1  -6   9  199.94   25.02
  -1  -6  10  163.27   23.73
  -1   6 -10  178.23   24.75
   1  -6 -10  176.82   23.55
   1  -6 -11  539.41   34.58
  -1   6 -11  537.75   43.69
  -1  -6  11  481.10   40.36
   1  -6 -11  491.74   40.86
   1  -6 -11  511.90   33.98
  -1  -6  12   96.37   15.38
   1  -6 -12  104.77   20.02
   1  -6 -12   69.78   13.07
   1   6  12   76.29   17.91
  -1  -6  12   67.58   18.34
  -1   6 -12  112.24   21.71
   1  -6 -12   99.96   15.65
   1  -6 -13  125.63   19.08
  -1  -6  13  112.09   21.50
   1   6  13  108.01   21.49
  -1  -6  13  115.20   18.19
  -1   6 -13  109.08   21.59
   1  -6 -13  125.69   21.96
  -1   6 -13  140.27   18.18
   1  -6 -13   90.32   15.72
  -1  -6  14   73.69   17.40
   1  -6 -14   65.89   14.58
  -1  -6  14   88.56   17.08
   1   6  14   93.61   23.93
  -1   6 -14   85.20   19.64
   1  -6 -14   77.12   14.88
   1  -6 -14   51.35   14.36
  -1  -6  15    9.30    9.49
   1  -6 -15   -6.80    7.94
   1  -6 -15   14.20    9.84
  -1  -6  16  132.64   19.23
  -1   6 -16  105.38   17.48
   1  -6 -16  117.01   17.74
   1  -6 -16  113.17   18.25
   1  -6 -17   48.64   12.91
  -1   6 -17   49.76   12.33
  -1  -6  17   47.04   13.52
   1  -6 -17   46.49   12.17
   1  -6 -18   44.95   12.05
  -1  -6  18   54.35   14.00
  -1   6 -18   35.87   11.80
   1  -6 -18   22.77    8.80
   1  -6 -19  156.37   18.80
  -1   6 -19  161.63   19.00
  -1  -6  19  147.65   18.32
   1  -6 -19  168.37   17.79
   1  -6 -20    9.48    8.74
  -1  -6  20    5.82    8.78
   1  -6 -20   12.25    7.25
  -1   6 -20   11.17    7.71
  -1  -6  21  130.79   14.89
  -1   6 -21  155.76   15.06
   1  -6 -21  147.97   15.28
   1  -6 -21  129.98   11.93
  -1  -6  22   89.40   10.89
  -1   6 -22   66.15    9.37
   1   6  22   65.29    8.45
   1  -6 -22   71.05    9.96
  -1  -7 -22    9.33    4.09
   1  -7  22   16.12    5.24
   1   7 -22   11.00    4.98
   1   7 -21   71.86   10.52
   1  -7  21   66.12   10.49
  -1   7  21   53.92    8.42
  -1  -7 -21   44.85    7.85
  -1  -7 -21   54.15    9.28
   1   7 -20   47.58   10.69
  -1   7  20   30.53    8.70
   1  -7  20   49.27   10.75
  -1  -7 -20   43.44    9.77
  -1  -7 -20   51.79   11.05
  -1   7  19   53.29   11.73
   1  -7  19   42.40   11.34
   1   7 -19   48.06   11.37
  -1  -7 -19   47.14   11.34
  -1  -7 -19   48.37   11.72
   1  -7  18   73.34   14.71
   1   7 -18   63.23   13.76
  -1  -7 -18   62.99   13.25
  -1   7  18   58.39   11.60
  -1  -7 -18   41.32   12.09
  -1  -7 -17    9.59    8.94
  -1   7  17   26.49   10.26
   1  -7  17   -1.02    7.61
   1   7 -17   10.26    9.51
  -1  -7 -17    1.94    8.52
   1  -7  16   24.61   12.04
  -1  -7 -16   11.04   10.03
  -1  -7 -16   22.70   11.04
   1   7 -16   19.63   10.63
   1  -7  15   13.15    9.78
   1   7 -15   14.67    8.46
  -1  -7 -15   13.04   10.80
  -1  -7 -15   33.04   11.89
  -1  -7 -14  145.10   19.81
  -1  -7 -14  133.94   19.64
   1  -7  14  128.59   18.14
   1   7 -14  113.92   17.84
   1   7 -13   53.37   12.95
   1  -7  13   52.27   12.93
  -1  -7 -13   49.09   14.12
  -1  -7 -13   67.92   15.28
  -1  -7 -13   79.92   16.01
   1   7 -12  284.11   26.86
   1   7 -12  316.62   35.46
  -1  -7 -12  279.38   26.55
   1  -7  12  288.52   26.83
  -1  -7 -12  270.22   31.06
  -1  -7 -12  274.71   26.19
  -1   7  12  301.91   33.92
  -1  -7 -11  157.30   19.84
   1  -7  11  163.73   19.98
  -1   7  11  218.44   27.97
   1   7 -11  135.29   23.28
   1   7 -11  160.92   20.14
  -1  -7 -11  154.05   22.44
  -1  -7 -11  186.15   21.57
  -1  -7 -10   16.63   10.20
  -1  -7 -10   -0.53    7.77
   1  -7  10   19.77    8.23
   1   7 -10   -3.31    5.64
   1   7 -10    3.57    9.68
  -1  -7 -10   29.80   12.68
  -1   7  10   -0.23    5.52
  -1  -7  -9 1257.26   65.26
   1   7  -9 1214.42   66.35
  -1   7   9 1232.21   64.57
  -1  -7  -9 1268.61   55.61
   1   7  -8   16.86   10.97
  -1   7   8   16.77    9.68
  -1  -7  -8   27.38   13.40
   1   7  -7 1368.92   66.85
  -1   7   7 1388.03   65.62
  -1  -7  -7 1492.55   68.69
  -1  -7  -6   49.51   13.45
   1   7  -6   41.37   14.00
  -1   7   6   31.30   11.30
   1  -7   6   45.80   11.48
   1   7  -5 1598.33   68.55
  -1  -7  -5 1494.96   67.50
   1  -7   5 1662.05   66.15
  -1   7   5 1559.08   67.90
  -1   7   4  145.75   20.04
  -1  -7  -4  165.44   21.38
   1   7  -4  165.20   20.51
   1   7  -3 1797.11   69.35
  -1  -7  -3 1714.22   71.11
  -1   7   3 1708.74   70.32
   1  -7   3 1933.65   63.64
  -1   7   2  139.82   19.57
  -1  -7  -2  131.34   19.00
   1  -7   2  148.17   16.42
   1   7  -2  128.53   16.76
   1   7  -1 1074.37   47.59
  -1  -7  -1  989.18   50.12
   1  -7   1 1028.49   46.82
  -1   7   1  955.84   49.82
   1  -7   0  423.12   29.84
  -1  -7   0  378.17   30.10
   1   7   0  427.98   27.71
  -1  -7   1  992.23   49.20
   1  -7  -1  990.28   48.40
  -1   7  -2  154.56   16.98
  -1  -7   2  132.29   18.02
   1  -7  -2  154.66   19.79
  -1  -7   3 1854.25   70.02
   1  -7  -3 1813.92   72.22
   1   7   3 1865.13   68.33
  -1   7  -3 2044.51   71.01
   1  -7  -4  204.64   23.10
  -1   7  -4  176.93   20.34
   1   7   4  160.19   17.65
  -1  -7   4  189.00   20.89
   1   7   5 1686.41   63.49
  -1   7  -5 1635.56   68.00
   1  -7  -5 1513.83   68.28
  -1   7  -6   27.21   10.61
   1   7   6   25.97    9.26
   1  -7  -6   32.58   12.12
  -1   7  -7 1447.02   67.99
   1  -7  -7 1539.13   70.65
  -1   7  -8    8.76    8.89
   1  -7  -8   20.29   10.49
  -1   7  -9 1116.96   63.37
   1  -7  -9 1271.81   66.12
   1  -7 -10    1.50    7.03
  -1   7 -10    5.26    9.50
   1  -7 -10    0.12    9.60
   1  -7 -10  -14.02    8.06
  -1   7 -11  153.58   23.97
  -1  -7  11  230.36   21.80
   1  -7 -11  196.08   26.25
   1  -7 -11  181.11   21.57
   1  -7 -11  177.67   20.92
  -1  -7  12  346.19   28.22
  -1   7 -12  305.53   35.06
   1  -7 -12  319.02   35.09
   1  -7 -12  282.06   26.73
   1   7  12  268.69   32.93
   1  -7 -12  313.26   27.50
  -1  -7  13   45.94   14.02
   1  -7 -13   40.31   14.28
   1  -7 -13   86.03   16.27
   1  -7 -13   65.30   14.73
  -1  -7  14  174.07   20.78
   1  -7 -14  115.87   18.38
   1  -7 -14  148.09   19.61
   1  -7 -15   35.90   12.36
  -1  -7  15   34.49   12.85
   1  -7 -15   31.36   11.42
   1  -7 -16   45.44   12.95
   1  -7 -16   48.54   13.54
  -1  -7  16   11.27    8.09
  -1   7 -16   19.68   10.74
  -1   7 -17   12.32    9.64
  -1  -7  17   -4.77    7.90
   1  -7 -17   14.02    8.51
   1  -7 -17    4.34    8.81
   1  -7 -18   53.01   13.41
  -1  -7  18   61.12   13.30
  -1   7 -18   61.85   13.46
   1  -7 -18   63.95   12.32
  -1  -7  19   45.66   10.22
   1  -7 -19   39.47   11.33
  -1   7 -19   55.22   11.51
   1  -7 -19   36.97    9.90
   1  -7 -20   49.87   10.03
  -1   7 -20   42.16    9.56
  -1  -7  20   49.52   10.03
   1  -7 -20   39.42    8.54
   1  -7 -21   60.48    9.80
  -1  -7  21   60.87    9.51
  -1   7 -21   55.55    9.54
   1   7  21   53.76    7.83
  -1   7 -22    8.80    4.33
   1  -7 -22    7.95    4.52
   1  -8  21    3.44    3.92
  -1  -8 -21   -2.27    3.68
   1   8 -21   -3.72    4.44
  -1  -8 -20   19.59    6.67
   1   8 -20    5.49    6.02
   1  -8  20    4.62    5.34
  -1  -8 -20    9.70    4.88
   1  -8  19    6.42    7.70
   1   8 -19    1.67    7.23
  -1  -8 -19    5.44    6.95
  -1   8  19   -6.44    6.18
  -1  -8 -19  -12.04    7.46
   1  -8  18   -3.44    7.35
   1   8 -18   -1.07    7.42
  -1   8  18    3.82    5.99
  -1  -8 -18    6.31    8.48
  -1  -8 -18    4.86    7.79
  -1  -8 -17   -3.57    7.95
   1   8 -17   -2.42    8.36
   1  -8  17    3.64    7.22
  -1   8  17    1.72    6.87
  -1  -8 -17    3.67    7.96
   1  -8  16   11.60    7.69
  -1   8  16    9.01    7.87
   1   8 -16   18.65    9.85
  -1  -8 -16   12.09    8.74
  -1  -8 -16   12.14   10.29
   1   8 -15  175.55   21.19
   1  -8  15  165.53   19.74
  -1  -8 -15  153.32   20.28
  -1  -8 -15  150.04   19.98
  -1   8  15  193.71   20.79
  -1  -8 -14   55.53   13.75
   1   8 -14   49.47   13.97
   1  -8  14   54.79   13.85
  -1   8  14   97.59   15.91
  -1  -8 -14   48.88   12.87
   1  -8  13  481.97   33.92
   1   8 -13  426.00   32.74
  -1  -8 -13  429.08   32.63
  -1  -8 -13  401.84   32.65
  -1  -8 -12  125.94   18.90
   1  -8  12  117.74   17.71
   1   8 -12  127.21   18.08
  -1  -8 -12  139.16   19.31
  -1   8  11 1507.66   77.31
  -1  -8 -11 1350.72   62.58
   1  -8  11 1599.84   64.43
   1   8 -11 1483.60   80.03
   1   8 -11 1559.10   64.39
  -1  -8 -11 1593.50   79.11
  -1  -8 -11 1389.21   62.36
   1  -8  10  283.16   25.11
  -1   8  10  211.15   28.35
   1   8 -10  260.96   32.63
  -1  -8 -10  205.62   22.92
  -1  -8 -10  242.14   29.76
  -1  -8 -10  235.54   23.73
   1   8 -10  197.22   22.24
  -1   8   9  264.34   30.64
  -1  -8  -9  247.97   30.36
   1   8  -9  257.21   23.92
  -1  -8  -9  272.50   25.35
   1  -8   9  245.11   24.57
  -1  -8  -9  286.06   26.71
   1   8  -9  264.30   31.03
   1   8  -8  397.12   37.44
  -1   8   8  333.24   34.03
  -1  -8  -8  300.36   32.54
  -1  -8  -8  333.34   27.65
  -1  -8  -8  399.16   30.74
   1  -8   8  363.06   28.77
  -1  -8  -7  190.91   20.69
   1   8  -7  174.55   24.20
  -1   8   7  187.11   25.21
  -1  -8  -7  212.04   26.30
  -1  -8  -7  159.39   18.64
   1   8  -6  256.78   28.57
  -1  -8  -6  210.75   26.89
  -1   8   6  228.56   27.20
   1   8  -5   83.80   17.34
  -1   8   5  111.22   18.70
  -1  -8  -5  125.70   20.72
   1   8  -4  320.47   29.49
  -1  -8  -4  310.64   31.03
  -1   8   4  321.18   30.93
   1   8  -3  142.10   19.23
  -1   8   3  137.15   20.53
  -1  -8  -3  153.13   22.04
  -1   8   2  646.74   43.57
   1  -8   2  798.69   42.29
   1   8  -2  773.11   43.20
  -1  -8  -2  672.80   44.33
  -1   8   1  121.14   19.50
   1  -8   1  146.33   19.12
  -1  -8  -1  133.83   20.14
   1  -8   0  575.83   37.56
  -1   8   0  489.50   37.69
  -1  -8   0  536.94   38.60
  -1  -8   1  129.34   19.40
   1  -8  -1  152.33   19.58
   1  -8  -2  709.80   44.01
   1   8   2  750.10   43.55
  -1  -8   2  697.60   43.62
   1  -8  -3  104.84   18.52
  -1  -8   3  165.61   20.77
   1   8   3  144.52   19.17
   1   8   4  330.50   28.20
  -1   8  -4  385.42   30.57
   1  -8  -4  298.88   30.17
  -1   8  -5  135.64   19.24
   1   8   5  119.86   16.78
  -1   8  -6  266.43   28.95
   1  -8  -6  235.68   27.88
   1  -8  -7  165.85   20.64
  -1   8  -7  182.09   24.48
   1  -8  -7  177.66   24.97
   1  -8  -8  343.47   34.91
  -1   8  -8  318.47   32.26
   1  -8  -8  372.80   30.03
   1  -8  -8  364.50   28.57
   1  -8  -9  240.61   29.91
   1  -8  -9  296.87   26.91
  -1   8  -9  252.39   30.91
   1  -8  -9  266.34   25.09
  -1   8 -10  207.54   27.69
   1  -8 -10  211.42   27.71
   1  -8 -10  246.70   24.85
   1  -8 -10  225.02   23.16
   1  -8 -11 1499.00   78.17
  -1   8 -11 1510.51   79.27
   1  -8 -11 1361.00   62.80
   1  -8 -11 1465.71   62.35
   1  -8 -12  126.00   18.38
   1  -8 -12  127.23   18.86
  -1  -8  13  506.94   34.19
   1  -8 -13  425.44   33.29
   1  -8 -13  433.13   32.60
   1  -8 -14   59.98   14.22
  -1  -8  14   81.82   15.73
   1  -8 -14   53.46   12.82
  -1   8 -15  152.49   20.12
  -1  -8  15  194.35   21.13
   1  -8 -15  181.92   20.75
   1  -8 -15  128.04   17.94
  -1  -8  16   33.71   10.79
  -1   8 -16   16.53   10.39
   1  -8 -16   19.52   10.16
   1  -8 -16    5.89    8.01
   1  -8 -17    0.88    8.45
   1  -8 -17   21.18    9.89
  -1  -8  17    6.30    8.07
  -1   8 -17   13.26    9.19
  -1  -8  18    3.44    8.34
   1  -8 -18   11.94    7.52
   1  -8 -18    5.87    8.52
  -1   8 -18   14.79    8.06
  -1  -8  19   19.19    7.61
   1  -8 -19   -8.76    7.67
  -1   8 -19   12.69    7.99
   1  -8 -19   19.05    7.73
   1  -8 -20   10.87    6.63
  -1   8 -20   17.92    7.77
  -1  -8  20    8.72    5.11
   1  -8 -20   16.08    5.07
   1  -8 -21   -0.81    4.72
  -1   8 -21    1.71    4.68
   1   9 -20  372.76   17.78
  -1  -9 -20  337.86   16.79
  -1  -9 -20  360.92   18.68
  -1  -9 -19    9.48    6.05
   1   9 -19  -11.81    5.73
   1  -9  19    4.71    5.42
  -1  -9 -19    8.64    6.11
   1  -9  18  631.44   29.61
   1   9 -18  633.72   31.36
  -1  -9 -18  641.47   31.38
  -1  -9 -18  632.74   32.63
   1   9 -17    2.73    7.74
   1  -9  17   -5.10    6.03
  -1  -9 -17    3.02    7.41
  -1  -9 -17    2.73    7.44
  -1  -9 -16  361.64   27.90
   1  -9  16  403.73   27.09
  -1  -9 -16  366.37   27.30
   1   9 -16  389.85   27.68
   1  -9  15   62.22   12.80
   1   9 -15   67.30   13.49
  -1  -9 -15   62.28   14.15
  -1  -9 -15   59.74   12.91
   1  -9  14  227.41   22.15
  -1  -9 -14  186.37   22.29
  -1  -9 -14  227.83   23.42
   1   9 -14  187.51   21.32
   1   9 -13   12.97    8.49
   1  -9  13   28.97    9.56
  -1  -9 -13    3.10    8.79
  -1  -9 -13   19.07   10.76
   1  -9  12  224.35   22.80
   1   9 -12  274.11   25.78
  -1  -9 -12  217.73   24.36
  -1  -9 -12  203.66   23.17
  -1  -9 -11   93.23   16.62
  -1  -9 -11   80.24   15.78
   1   9 -11  106.52   17.26
  -1  -9 -10  188.01   21.78
   1   9 -10  235.10   23.77
  -1  -9 -10  215.61   24.63
   1   9  -9  231.05   29.65
  -1  -9  -9  204.15   27.32
  -1   9   9  212.95   27.98
   1  -9   9  234.37   24.00
  -1  -9  -9  208.57   23.50
  -1  -9  -9  185.09   22.26
  -1  -9  -8  213.89   28.02
  -1   9   8  209.34   26.47
   1  -9   8  188.00   22.09
  -1  -9  -8  210.22   22.68
  -1  -9  -8  223.40   23.26
   1   9  -8  211.32   27.64
  -1  -9  -7  226.77   22.84
  -1   9   7  243.80   30.59
   1  -9   7  223.38   23.77
  -1  -9  -7  223.13   29.10
   1   9  -7  249.11   28.76
  -1  -9  -7  215.32   23.19
  -1   9   6  387.74   36.67
   1  -9   6  340.75   29.40
   1   9  -6  405.28   36.71
  -1  -9  -6  448.56   32.30
  -1  -9  -6  394.28   38.21
  -1  -9  -6  375.38   30.00
  -1  -9  -5   46.82   10.42
   1   9  -5   28.25   10.80
  -1   9   5    7.66    9.50
   1  -9   5    1.10    7.84
  -1  -9  -5   23.14   11.73
  -1  -9  -5   32.76   12.60
  -1   9   4  778.45   51.37
  -1  -9  -4  753.38   51.35
   1  -9   4  867.23   45.58
  -1  -9  -4  867.35   44.41
  -1  -9  -4  872.14   44.51
   1  -9   3  183.35   20.91
  -1   9   3  193.99   25.87
  -1  -9  -3  198.88   20.88
  -1  -9  -3  192.82   26.02
  -1   9   2  176.89   24.20
  -1  -9  -2  216.17   26.46
   1  -9   2  207.13   21.80
  -1   9   1  181.17   23.53
   1  -9   1  237.39   24.77
  -1  -9  -1  155.21   22.97
  -1  -9   0   23.71   11.17
   1  -9   0   39.85   11.64
  -1   9   0   40.68   12.05
   1   9   1  218.08   24.58
  -1  -9   1  131.98   20.74
  -1   9  -1  166.48   23.25
   1  -9  -1  189.92   24.22
   1  -9  -2  240.07   23.43
  -1  -9   2  205.13   24.38
   1  -9  -2  236.29   26.91
   1   9   2  201.54   23.37
   1  -9  -3  194.53   25.37
   1  -9  -3  186.33   20.94
  -1  -9   3  201.05   24.08
   1   9   3  185.69   22.79
   1  -9  -4  841.79   45.49
   1   9   4  868.55   50.16
  -1  -9   4  737.61   40.56
   1  -9  -4  829.70   52.99
   1  -9  -5   37.61   13.42
   1  -9  -5   22.54    8.34
   1  -9  -6  413.26   32.26
   1  -9  -6  438.21   38.40
   1  -9  -6  459.54   31.88
  -1   9  -7  270.87   30.43
   1  -9  -7  189.61   22.37
   1  -9  -7  256.71   29.70
   1  -9  -7  261.73   25.47
   1  -9  -8  202.58   22.68
   1  -9  -8  226.21   23.02
   1  -9  -8  202.32   28.06
  -1   9  -8  201.98   26.87
  -1   9  -9  172.62   25.30
   1  -9  -9  208.13   23.75
   1  -9  -9  225.62   23.87
   1  -9  -9  229.85   31.07
   1  -9 -10  213.37   22.73
   1  -9 -10  229.50   24.88
   1  -9 -11   79.97   16.08
   1  -9 -11   61.26   14.16
   1  -9 -12  187.73   22.52
   1  -9 -12  226.58   24.71
   1  -9 -13   18.57   10.10
   1  -9 -13   22.60   11.07
   1  -9 -14  185.60   21.72
  -1   9 -14  178.95   21.72
   1  -9 -14  215.40   22.19
   1  -9 -15   70.69   13.95
   1  -9 -15   57.78   13.48
  -1   9 -15   60.20   13.16
  -1   9 -16  369.08   27.85
   1  -9 -16  386.97   28.36
  -1  -9  16  396.73   25.70
   1  -9 -16  388.57   27.79
  -1  -9  17    2.00    6.61
   1  -9 -17    9.39    7.48
  -1   9 -17    5.73    8.33
   1  -9 -17    8.34    8.39
   1  -9 -18  628.74   31.21
  -1   9 -18  645.17   32.30
  -1  -9  18  553.03   26.23
   1  -9 -18  633.42   31.22
   1  -9 -19    9.76    5.94
   1  -9 -19   11.21    5.75
  -1   9 -19    9.79    6.04
  -1   9 -20  385.62   19.03
   1  -9 -20  384.02   18.83
  -1 -10 -19   17.45    5.21
  -1 -10 -19   19.23    5.04
  -1 -10 -18   11.06    6.38
   1  10 -18    4.87    4.71
  -1 -10 -18   18.59    6.60
  -1 -10 -17   62.52   11.06
   1  10 -17   53.66   10.30
  -1 -10 -17   78.24   11.86
  -1 -10 -16   53.13   11.60
   1  10 -16   53.88   10.50
  -1 -10 -16   55.36   11.40
  -1 -10 -15  153.17   18.58
   1  10 -15  199.94   18.59
  -1 -10 -15  193.97   19.56
  -1 -10 -14    4.60    9.18
   1  10 -14    1.10    6.24
  -1 -10 -14    4.52    9.04
  -1 -10 -13  434.30   31.75
   1  10 -13  454.29   30.29
  -1 -10 -13  463.71   32.08
  -1 -10 -12  181.98   21.90
   1  10 -12  189.72   19.83
  -1 -10 -12  175.00   21.42
  -1 -10 -11  257.64   25.66
   1  10 -11  298.04   25.88
  -1 -10 -11  274.67   26.16
  -1 -10 -10   30.52   12.16
  -1 -10 -10   16.48    9.85
   1 -10   9  224.60   24.11
  -1 -10  -9  192.78   23.29
  -1 -10  -9  207.83   23.23
  -1 -10  -8   41.68   12.35
   1 -10   8   39.07   12.19
  -1 -10  -8   29.33   12.75
  -1 -10  -7   68.01   14.39
  -1 -10  -7   67.70   14.32
   1 -10   7   48.23   13.38
  -1 -10  -6    5.43    8.02
   1 -10   6   19.82   10.28
  -1  10   6   35.49   12.73
  -1 -10  -6   28.48   12.72
  -1 -10  -6    6.26    8.71
  -1  10   5  130.13   23.37
  -1 -10  -5  147.85   19.36
  -1 -10  -5  140.23   19.54
   1 -10   5  121.64   18.99
  -1 -10  -5  139.87   23.63
  -1  10   4  308.86   33.35
  -1 -10  -4  253.86   24.51
   1 -10   4  263.83   25.83
  -1 -10  -4  273.85   26.04
  -1 -10  -4  237.07   29.90
  -1 -10  -3   19.74   14.97
   1 -10   3   34.85   12.10
  -1  10   3   50.74   13.77
  -1 -10  -3   27.58   11.12
  -1 -10  -3   34.70   10.50
  -1  10   2  466.94   41.34
  -1 -10  -2  465.97   33.36
  -1 -10  -2  484.04   42.17
   1 -10   2  475.86   34.84
  -1 -10  -2  513.01   34.28
  -1 -10  -1   58.01   13.13
  -1  10   1   45.77   13.33
  -1 -10  -1   54.18   12.66
  -1 -10  -1   38.71   14.85
   1 -10   1   49.60   12.72
  -1 -10   0  483.79   41.10
  -1  10   0  555.42   45.10
   1 -10   0  501.99   35.44
  -1 -10   0  605.80   37.00
  -1 -10   0  518.67   34.07
   1  10   0  458.01   38.75
  -1  10  -1   29.08   10.71
   1  10   1   61.70   13.57
   1 -10  -1   46.03   13.06
  -1 -10   1   33.46   12.60
   1 -10  -1   32.26   10.99
  -1 -10   1   38.18   11.51
  -1 -10   2  448.21   31.62
   1  10   2  498.44   39.93
  -1  10  -2  415.17   39.70
   1 -10  -2  535.06   42.90
  -1 -10   2  529.39   42.24
   1 -10  -2  495.93   35.30
   1 -10  -3   34.09   11.57
  -1 -10   3   40.87   12.36
  -1  10  -3   33.56   13.77
   1 -10  -3   23.33   10.79
   1 -10  -4  267.28   32.77
  -1  10  -4  271.95   25.32
   1 -10  -4  298.92   28.15
   1 -10  -5  124.55   19.55
   1 -10  -5  144.98   19.18
   1 -10  -5  101.02   21.47
   1 -10  -6   61.42   13.17
   1 -10  -6   53.40   15.99
   1 -10  -7   49.90   12.81
   1 -10  -7   48.38   13.24
   1 -10  -8   27.08   11.73
   1 -10  -8   40.96   13.36
   1 -10  -9  191.36   23.83
   1 -10  -9  234.30   23.87
   1 -10 -10    8.43    9.64
   1 -10 -10   28.12   11.68
   1 -10 -11  282.99   27.24
   1 -10 -11  293.81   26.47
   1 -10 -12  181.34   22.30
   1 -10 -12  206.51   22.05
  -1  10 -13  482.60   32.92
   1 -10 -13  477.75   31.93
   1 -10 -13  445.52   33.11
  -1  10 -14    4.27    7.87
   1 -10 -14    7.08    8.06
   1 -10 -14    5.19    8.66
  -1  10 -15  197.05   20.06
   1 -10 -15  176.72   19.34
   1 -10 -15  170.40   18.11
   1 -10 -16   56.37   11.19
  -1  10 -16   74.49   12.26
   1 -10 -16   68.41   11.99
   1 -10 -17   67.73   11.51
   1 -10 -17   57.47   10.72
  -1  10 -17   82.36   11.92
   1 -10 -18   19.75    6.81
  -1  10 -18    7.27    5.68
   1 -10 -18    5.52    5.21
   1 -10 -19   12.38    4.89
  -1  10 -19   29.90    5.67
  -1 -11 -17   19.24    5.79
  -1 -11 -17   15.39    5.82
  -1 -11 -16   14.62    6.95
  -1 -11 -16   24.30    7.67
   1  11 -15   -7.43    5.43
  -1 -11 -15   -5.25    7.06
  -1 -11 -15    4.24    6.74
  -1 -11 -14   46.27   11.28
  -1 -11 -14   53.20   11.98
   1  11 -14   43.10    9.02
  -1 -11 -13   33.60   11.40
  -1 -11 -13   26.04   10.73
  -1 -11 -12   26.14   11.65
  -1 -11 -12   27.48   10.21
  -1 -11 -11  286.54   25.88
  -1 -11 -11  317.70   26.60
  -1 -11 -10   21.68   10.27
  -1 -11 -10   27.06   11.63
  -1 -11  -9  724.31   42.36
  -1 -11  -9  773.00   42.82
  -1 -11  -8   80.14   16.62
   1 -11   8   95.77   16.27
  -1 -11  -8   77.08   16.34
  -1 -11  -7  589.00   38.61
   1 -11   7  648.41   39.71
  -1 -11  -7  555.88   36.77
  -1 -11  -6  421.86   31.72
  -1 -11  -6  396.70   31.40
   1 -11   6  437.05   32.86
  -1 -11  -5  475.75   33.67
   1 -11   5  441.11   33.65
  -1 -11  -5  457.96   33.77
  -1 -11  -4  280.72   26.23
   1 -11   4  280.28   27.40
  -1 -11  -4  245.74   24.64
  -1 -11  -3  406.89   31.11
  -1 -11  -3  401.78   30.83
   1 -11   3  415.13   32.84
  -1 -11  -2   18.81    9.46
   1 -11   2   27.69   10.70
  -1 -11  -2   24.13    9.94
   1 -11   1  177.89   21.59
  -1 -11  -1  202.90   21.73
  -1 -11  -1  176.02   20.67
  -1 -11   0   91.72   15.98
   1 -11   0  105.10   17.90
  -1 -11   0  103.78   16.39
   1 -11  -1  169.87   20.97
  -1 -11   1  153.85   19.81
   1 -11  -2   20.11   11.46
  -1 -11   2   16.99    9.96
   1 -11  -3  364.06   31.37
  -1 -11   3  422.00   31.47
   1 -11  -4  262.63   26.77
   1 -11  -5  409.04   32.80
   1 -11  -6  488.68   32.55
   1 -11  -6  411.15   33.33
   1 -11  -7  647.93   37.92
   1 -11  -7  576.77   39.04
   1 -11  -8   82.21   15.26
   1 -11  -8   91.74   17.87
   1 -11  -9  732.20   43.36
   1 -11  -9  803.51   42.43
   1 -11 -10   37.20   12.08
   1 -11 -10   27.52   10.60
   1 -11 -11  284.89   26.72
   1 -11 -11  314.75   25.37
  -1  11 -12   33.02   10.54
   1 -11 -12   23.20   10.74
   1 -11 -12    5.24    8.87
   1 -11 -13   36.72   10.48
  -1  11 -13   18.88    8.36
   1 -11 -13   29.58   10.94
   1 -11 -14   36.35    9.16
  -1  11 -14   38.46   10.53
   1 -11 -14   44.50   11.64
   1 -11 -15   11.41    7.93
  -1  11 -15   15.23    8.11
   1 -11 -15    2.33    6.95
   1 -11 -16    3.90    6.17
  -1  11 -16   13.33    6.46
   1 -11 -16   13.48    6.92
  -1  11 -17    7.49    4.75
   1 -11 -17   13.54    5.06
   1 -11 -17    7.80    5.12
  -1 -12 -16   66.73    7.60
  -1 -12 -15   12.22    5.85
  -1 -12 -15   15.02    6.31
  -1 -12 -14   35.17    8.83
  -1 -12 -14   33.48    8.27
  -1 -12 -13    9.73    8.30
  -1 -12 -13   14.88    7.46
  -1 -12 -12   34.79   10.10
  -1 -12 -12   25.37    9.49
  -1 -12 -11   31.67   11.06
  -1 -12 -11   28.82    9.60
  -1 -12 -10   50.12   12.80
  -1 -12 -10   33.54   10.38
  -1 -12  -9   -3.54    8.46
  -1 -12  -9    7.59    7.73
  -1 -12  -8    8.61    9.14
   1 -12   8   11.69    9.00
  -1 -12  -8    9.04   10.05
  -1 -12  -7    1.29    9.71
   1 -12   7    4.74    8.86
  -1 -12  -7    1.03    9.61
   1 -12   6   78.77   14.95
  -1 -12  -6   96.00   15.52
  -1 -12  -6   64.64   13.67
  -1 -12  -5   20.13   10.31
   1 -12   5   26.32   11.00
  -1 -12  -5   23.13   10.71
  -1 -12  -4  307.13   26.27
  -1 -12  -4  258.57   24.37
   1 -12   4  262.75   25.75
  -1 -12  -3   60.20   12.77
   1 -12   3   65.53   13.96
  -1 -12  -3   89.38   16.33
   1 -12   2  422.17   32.76
  -1 -12  -2  472.02   32.66
  -1 -12  -2  401.69   29.85
  -1 -12  -1   69.05   13.78
   1 -12   1   66.56   15.27
  -1 -12  -1   73.99   15.27
   1 -12   0  913.62   49.91
  -1 -12   0  988.67   47.91
  -1 -12   1   70.84   14.41
   1 -12  -1   97.00   17.82
   1 -12  -2  457.53   34.63
  -1 -12   2  619.21   38.36
   1 -12  -3  105.50   17.67
   1 -12  -4  276.62   26.83
   1 -12  -5   35.70   13.21
   1 -12  -6   68.60   14.75
   1 -12  -7   18.50   11.59
   1 -12  -7   10.45    8.99
   1 -12  -8   18.31    9.34
   1 -12  -8   15.21   10.22
   1 -12  -9   23.79    9.37
   1 -12  -9    1.18    9.31
  -1  12 -10   52.92   10.63
   1 -12 -10   47.90   11.42
   1 -12 -10   32.11   11.94
  -1  12 -11   16.40    7.95
   1 -12 -11   15.89   10.80
   1 -12 -11   22.78    8.65
  -1  12 -12   25.72    8.29
   1 -12 -12   26.61    9.17
   1 -12 -12   31.14    9.82
   1 -12 -13   20.91    8.04
   1 -12 -13   18.04    8.13
  -1  12 -13   29.73    7.87
   1 -12 -14   46.76    9.47
  -1  12 -14   41.04    8.34
   1 -12 -14   44.36    8.26
   1 -12 -15    7.29    4.62
   1 -12 -15    7.09    5.25
  -1 -13 -13    2.60    4.58
  -1 -13 -13   16.57    5.49
  -1 -13 -12  196.35   15.28
  -1 -13 -12  189.32   15.14
  -1 -13 -11   33.43    8.33
  -1 -13 -11   41.91    9.31
  -1 -13 -10  389.03   24.30
  -1 -13 -10  401.88   24.47
  -1 -13  -9  133.07   15.66
  -1 -13  -9  136.19   15.88
  -1 -13  -8  100.17   14.10
  -1 -13  -8   85.72   13.36
  -1 -13  -7  194.70   19.23
  -1 -13  -7  219.09   19.91
   1 -13   6  139.03   16.53
  -1 -13  -6  106.85   15.24
  -1 -13  -6  106.59   15.09
   1 -13   5  352.29   26.78
  -1 -13  -5  377.78   26.92
  -1 -13  -5  334.78   25.06
  -1 -13  -4  162.56   18.23
   1 -13   4  135.69   17.74
  -1 -13  -4  168.70   18.60
   1 -13   3   70.02   14.97
  -1 -13  -3   60.66   12.18
  -1 -13  -3   41.43   11.14
  -1 -13  -2  -22.39    8.92
  -1 -13  -2   -0.44    6.14
   1 -13   2   -8.58    9.78
  -1 -13  -1   12.59    8.70
   1 -13   1   20.29    9.77
  -1 -13  -1   19.22    9.68
  -1 -13   0  130.14   17.83
   1 -13   0   36.29   11.44
   1 -13  -1    9.70    8.99
   1 -13  -2    8.03   10.11
   1 -13  -3   43.61   13.29
   1 -13  -4  182.72   20.36
   1 -13  -5  344.08   27.99
   1 -13  -6   94.57   16.13
   1 -13  -7  202.13   20.95
   1 -13  -8   91.25   14.47
   1 -13  -9  143.49   16.95
   1 -13 -10  412.04   26.44
   1 -13 -11   31.43    9.64
   1 -13 -12  191.75   16.17
   1 -13 -13   22.67    6.75
  -1 -14 -10   22.36    4.96
  -1 -14 -10   19.30    5.82
  -1 -14  -9   73.73    9.30
  -1 -14  -9   76.15    9.45
  -1 -14  -8   61.10    9.25
  -1 -14  -8   50.45    8.15
  -1 -14  -7   11.48    6.46
  -1 -14  -7   28.32    8.07
  -1 -14  -6   48.15    9.46
  -1 -14  -6   51.53   10.41
   1 -14   5   16.88    7.94
  -1 -14  -5    1.79    5.89
  -1 -14  -5    4.50    7.12
   1 -14   4    6.51    6.89
  -1 -14  -4   13.49    7.86
  -1 -14  -4    5.28    6.61
  -1 -14  -3    4.23    7.37
   1 -14   3    3.95    6.70
   1 -14   2    2.05    7.35
   1 -14   1   19.02    9.29
   1 -14   0   43.00   11.96
   1 -14  -1   29.30    9.95
   1 -14  -2   21.73    9.87
   1 -14  -3   13.82    8.82
   1 -14  -4    9.25    7.59
   1 -14  -5   -0.61    6.85
   1 -14  -6   58.12   11.14
   1 -14  -7   30.48    8.99
   1 -14  -8   58.04   10.73
   1 -14  -9   92.05   11.60
   1 -14 -10   33.77    9.28
   1 -14 -11  185.67   12.71
   1 -15   2    7.21    5.72
   1 -15   1  137.29   12.61
   1 -15   0   32.46    7.47
   1 -15  -1  132.69   13.16
   1 -15  -2   15.52    6.95
   1 -15  -3  101.83   11.35
   1 -15  -4  107.72   11.58
   1 -15  -5   61.01    9.33
   1 -15  -6  126.32   11.09
   1 -15  -7   16.25    5.11
   2   0   0 9716.38  198.96
  -2   0   0 9999.00  203.48
  -2   0   0 9753.88  192.77
   2   0   0 9589.92  202.73
  -2   0  -1  257.75   17.56
  -2   0   1  253.46   17.59
  -2   0   1  266.01   14.92
   2   0  -1  258.52   15.51
  -2   0  -1  259.56   11.37
   2   0   1  250.38   17.26
   2   0  -1  263.07   17.81
   2   0   1  262.87   17.10
  -2   0   2 5513.69  123.13
  -2   0   2 5430.46  127.74
  -2   0   2 5729.76  110.55
   2   0   2 5868.31  109.38
  -2   0  -2 5363.73  126.59
   2   0  -2 5561.99  127.85
  -2   0  -2 5496.12  109.13
   2   0   2 5389.31  126.15
   2   0  -2 5687.12  120.67
  -2   0  -3 1558.95   50.21
  -2   0   3 1605.96   51.19
   2   0  -3 1633.70   44.56
   2   0   3 1593.44   51.23
  -2   0   3 1588.93   49.27
   2   0  -3 1586.76   51.51
  -2   0  -4  860.74   35.62
  -2   0   4  869.65   36.52
  -2   0   4  925.69   36.56
   2   0  -4  922.50   37.64
   2   0   4  830.59   36.49
  -2   0   5   18.41    7.98
   2   0  -5    7.88    7.20
   2   0  -5   17.41    7.31
  -2   0   5   15.61    8.80
  -2   0  -5   11.84    7.86
   2   0   5   14.85    7.94
   2   0  -6  948.70   38.81
  -2   0  -6  954.28   40.13
  -2   0   6  861.28   40.19
   2   0  -6  927.99   41.71
   2   0   6  968.09   42.05
  -2   0   6  907.04   40.39
  -2   0   7  466.94   29.06
  -2   0   7  472.71   30.24
   2   0  -7  446.77   29.70
   2   0   7  453.44   30.08
   2   0  -7  502.72   28.43
  -2   0   8   -0.55    7.70
   2   0  -8   11.30    9.47
   2   0  -8   -1.06    6.68
  -2   0   8    5.70    8.04
   2   0   8    5.66    7.94
   2   0  -9   -1.08    9.23
  -2   0   9    3.22    8.92
   2   0  -9   14.85    8.04
   2   0   9   11.31    9.92
  -2   0  10  444.33   34.02
   2   0 -10  509.11   32.28
   2   0 -10  428.27   34.25
   2   0  10  415.88   32.70
   2   0 -11  670.68   38.77
   2   0 -11  579.32   41.00
   2   0  11  621.38   41.31
  -2   0  11  561.48   40.51
   2   0 -12  209.35   22.23
  -2   0  12  143.14   21.43
   2   0 -12  162.60   24.13
   2   0  12  168.24   22.33
  -2   0  13   14.70    9.92
  -2   0  13   54.67   14.14
   2   0  13   43.34   13.96
   2   0  13   44.99   13.17
   2   0  14  328.67   27.07
   2   0  14  277.43   30.93
  -2   0 -14  279.61   25.83
   2   0  14  270.45   31.58
  -2   0  14  308.10   33.09
   2   0 -14  308.39   26.68
  -2   0 -14  284.31   26.36
  -2   0  14  261.36   25.39
  -2   0  14  231.93   28.19
   2   0 -15  162.26   20.69
  -2   0 -15  152.00   19.40
  -2   0  15  144.77   24.54
  -2   0  15  176.97   22.18
  -2   0 -15  172.08   19.54
  -2   0 -15  182.31   25.81
   2   0  15  127.66   22.60
  -2   0  15  156.05   23.32
   2   0  15  134.95   22.40
   2   0  15  179.76   21.01
   2   0 -16  154.02   20.79
  -2   0  16  136.67   23.16
  -2   0  16  130.27   18.67
   2   0  16  165.25   25.35
   2   0  16  157.02   19.63
  -2   0 -16  151.36   19.52
  -2   0 -16  173.23   21.63
   2   0  16  166.27   25.41
  -2   0 -17   18.72    9.67
  -2   0  17   23.48    9.26
   2   0  17   44.49   11.83
  -2   0 -17   26.01   10.49
   2   0 -17   15.81    9.35
  -2   0 -18   11.93    9.12
   2   0  18   16.69    9.65
   2   0 -18    7.47    9.72
  -2   0  18   30.98   12.25
  -2   0 -18   16.31    9.49
  -2   0  19   49.88   12.59
  -2   0 -19   65.01   13.75
   2   0  19   62.43   12.80
  -2   0 -19   49.84   13.02
  -2   0  19   55.92   14.33
   2   0 -19   64.42   14.08
   2   0  20  251.27   21.35
  -2   0  20  219.84   22.23
  -2   0 -20  206.60   22.44
  -2   0  20  228.66   22.73
   2   0 -20  238.63   22.76
   2   0 -21   22.55    9.01
  -2   0  21   26.84    9.88
   2   0  21   26.31    8.93
  -2   0  21   19.36    9.25
  -2   0 -21   29.22    9.64
  -2   0  22  528.33   28.42
   2   0 -22  512.98   27.40
  -2   0  22  495.25   27.82
  -2   0 -23    5.77    5.80
  -2   0  23    8.17    5.32
   2   0 -23    9.48    5.24
   2   0 -23    8.23    6.55
  -2   1  23   40.12    8.24
  -2  -1 -23   24.13    7.19
   2   1 -23   26.11    6.86
  -2  -1 -22   55.48   11.11
  -2   1  22   61.93   11.91
   2  -1  22   47.09    9.58
   2   1 -22   68.44   11.46
  -2   1  21   21.62    8.66
   2  -1  21   14.07    7.86
   2   1 -21   17.53    9.37
  -2  -1 -21   10.90    9.13
  -2   1  21   21.14   10.16
   2   1 -20  150.61   19.45
   2  -1  20  149.16   18.13
  -2   1  20  155.97   18.85
  -2   1  20  152.03   19.30
  -2  -1 -20  124.26   17.97
  -2   1  19   13.98    8.24
  -2  -1 -19   22.14    9.46
   2  -1  19   10.65    6.97
   2   1 -19   39.61   12.13
  -2  -1 -19   19.79    9.73
   2   1 -18  103.56   16.99
  -2   1  18   77.76   15.48
  -2  -1 -18   63.72   14.99
  -2  -1 -18  104.16   16.40
   2  -1  18   69.87   14.39
   2   1 -17   59.42   14.00
  -2   1  17   88.42   15.56
  -2  -1 -17   50.25   13.20
   2  -1  17   63.26   14.25
  -2  -1 -17   54.08   13.08
   2  -1  16  133.53   24.09
   2  -1  16  175.20   21.23
  -2  -1 -16  182.44   21.68
  -2  -1 -16  165.54   21.44
  -2   1  16  166.64   21.17
  -2   1  16  204.93   28.51
   2   1 -16  130.38   18.98
  -2   1  16  137.67   25.34
  -2  -1 -15  262.63   25.44
  -2   1  15  284.77   26.35
   2  -1  15  252.04   25.60
  -2  -1 -15  282.99   26.70
   2   1 -15  242.78   25.55
   2  -1  15  269.58   31.55
  -2   1  15  257.92   31.55
   2  -1  15  277.10   31.96
   2   1 -14  256.17   25.39
   2  -1  14  277.61   25.05
  -2   1  14  283.54   32.84
  -2  -1 -14  301.27   27.39
   2  -1  14  309.35   32.15
   2   1 -14  314.10   29.97
   2  -1  14  294.84   30.91
  -2   1  14  284.19   26.13
  -2  -1 -14  300.25   25.88
   2  -1  13  112.61   18.76
  -2  -1 -13  149.70   20.91
   2   1 -13  127.76   18.59
  -2   1  13  112.07   20.30
   2  -1  13  115.46   19.56
  -2   1  12   50.72   14.71
   2  -1  12   44.35   13.88
  -2  -1 -12   75.34   14.35
   2   1 -12   40.99   10.68
   2   1 -12   72.51   16.40
   2  -1  12   54.86   14.23
   2   1 -11 1655.31   67.58
   2  -1  11 1696.58   69.29
   2  -1  11 1686.06   71.25
  -2   1  11 1615.62   71.86
  -2  -1 -11 1603.62   64.88
   2   1 -11 1597.87   71.89
  -2  -1 -10  474.48   31.42
   2  -1  10  517.41   34.11
   2   1 -10  531.19   34.67
  -2   1  10  485.24   35.75
   2  -1  10  484.58   35.07
   2   1 -10  523.56   37.28
  -2  -1  -9 1022.87   45.46
   2  -1   9  984.90   48.52
   2   1  -9 1044.56   51.07
   2  -1   9  981.94   46.02
  -2   1   9  936.74   48.59
   2   1  -9 1041.13   48.43
  -2   1   8  679.19   34.07
  -2   1   8  665.37   36.39
   2  -1   8  677.65   32.80
   2   1  -8  712.05   37.69
  -2  -1  -8  680.66   32.89
   2  -1   8  668.28   35.85
   2   1  -8  674.15   34.63
  -2   1   7 1382.03   49.26
   2   1  -7 1347.10   48.59
   2  -1   7 1406.85   43.30
   2  -1   7 1278.10   47.18
  -2  -1  -7 1360.97   43.88
   2   1  -7 1443.79   47.77
  -2   1   7 1306.87   44.55
  -2  -1  -6  301.98   21.00
  -2   1   6  273.69   20.79
   2   1  -6  313.06   23.83
   2  -1   6  290.38   19.74
  -2   1   6  276.45   22.50
   2  -1   6  269.73   22.25
   2   1  -6  292.46   22.08
  -2  -1  -5 3085.49   81.71
  -2   1   5 2975.41   82.69
   2   1  -5 3086.25   85.19
   2   1  -5 2966.18   85.06
   2  -1   5 3170.77   77.35
  -2   1   5 3055.02   85.05
   2  -1   5 3007.40   86.18
  -2   1   4 1052.47   39.47
  -2   1   4 1020.39   39.71
  -2  -1  -4  988.90   37.72
   2   1  -4 1033.63   40.57
   2  -1   4 1017.26   33.07
   2  -1   4  956.92   39.85
   2  -1   3  519.42   19.48
  -2  -1  -3  515.29   25.13
  -2   1   3  476.65   24.69
   2  -1   3  476.74   26.15
   2   1  -3  523.58   18.27
   2   1  -3  505.80   26.24
  -2   1   3  458.41   24.45
  -2  -1  -2  448.03   23.42
  -2   1   2  427.69   23.04
   2   1  -2  444.01   23.86
   2   1  -2  479.30   18.52
   2  -1   2  495.57   16.04
   2  -1   2  458.56   24.43
  -2   1   2  471.03   22.98
   2  -1   1   59.66    9.28
  -2  -1  -1   46.34    9.41
  -2   1   1   55.07    8.14
  -2   1   1   71.65   10.30
   2  -1   1   49.33    9.01
   2   1  -1   61.95    9.35
   2   1  -1   62.24    7.62
   2  -1   0  157.57   13.91
  -2   1   0  186.03   15.17
  -2  -1   0  165.97   14.44
  -2   1   0  169.01   11.86
   2   1   0  148.72   13.47
   2   1   0  153.76   12.14
  -2  -1   0  178.05   10.22
   2  -1   0  153.84   14.07
  -2   1  -1   48.44    6.58
  -2  -1   1   61.42    7.75
  -2   1  -1   47.99    9.84
  -2  -1   1   42.30    9.47
   2   1   1   54.23    9.45
   2  -1  -1   52.29    9.67
   2   1   1   72.80    9.44
   2  -1  -1   49.47    8.90
  -2   1  -2  435.61   23.98
  -2   1  -2  466.03   17.89
  -2  -1   2  453.26   21.48
  -2  -1   2  438.03   24.15
   2  -1  -2  469.56   24.51
   2  -1  -2  446.19   22.30
   2   1   2  448.11   23.14
  -2  -1   2  470.33   16.11
   2  -1  -3  477.00   25.65
  -2  -1   3  518.44   19.49
  -2  -1   3  475.39   24.15
  -2   1  -3  504.80   18.27
   2   1   3  485.53   25.34
  -2  -1   3  477.66   26.08
  -2   1  -3  456.31   25.26
   2  -1  -3  487.48   23.78
  -2   1  -4 1035.99   40.70
  -2  -1   4 1028.10   39.47
  -2  -1   4 1028.02   41.47
   2   1   4 1034.44   40.92
  -2  -1   4 1031.07   33.77
   2  -1  -4  983.55   39.92
  -2  -1   5 3020.48   85.44
   2  -1  -5 3001.66   84.40
  -2  -1   5 2973.67   83.61
  -2  -1   5 3030.04   76.14
   2   1   5 2972.38   84.60
  -2  -1   6  257.81   21.44
  -2  -1   6  265.03   19.01
   2  -1  -6  326.59   20.12
  -2  -1   6  307.84   23.38
   2  -1  -6  261.87   22.05
   2   1   6  265.40   22.41
   2  -1  -7 1419.83   48.43
  -2  -1   7 1333.54   48.99
   2   1   7 1306.46   54.42
  -2  -1   7 1361.94   54.65
  -2  -1   7 1299.82   53.40
   2  -1  -7 1331.70   54.06
  -2   1  -7 1344.18   54.04
  -2  -1   8  694.99   35.78
  -2  -1   8  701.11   39.54
   2   1   8  695.66   38.98
  -2   1  -8  662.90   37.74
   2  -1  -8  678.57   38.79
   2  -1  -8  727.23   33.71
   2  -1  -9 1039.69   42.76
  -2  -1   9  997.37   50.09
  -2   1  -9  938.52   47.61
  -2  -1   9  954.85   45.37
   2   1   9  991.86   49.64
   2  -1  -9  944.03   48.66
  -2   1 -10  526.90   36.27
  -2  -1  10  531.75   34.99
   2  -1 -10  493.22   36.21
  -2  -1  10  494.93   36.23
   2  -1 -10  540.47   30.76
   2   1  10  498.46   35.91
  -2   1 -11 1635.61   69.77
  -2  -1  11 1651.70   72.19
  -2  -1  11 1728.80   69.46
   2  -1 -11 1529.04   70.60
   2   1  11 1608.43   70.63
  -2  -1  12   56.31   14.12
  -2  -1  12   55.97   15.58
   2   1  12   64.42   15.48
   2  -1 -12   54.56   14.83
  -2  -1  13  130.58   20.67
  -2  -1  13  112.00   20.38
   2   1  13  120.33   20.81
  -2   1 -14  247.77   25.05
  -2  -1  14  295.16   26.89
   2  -1 -14  265.65   25.05
  -2   1 -14  294.58   26.50
  -2  -1  14  341.91   34.56
  -2  -1  14  286.25   31.40
   2   1  14  303.53   32.73
  -2   1 -15  214.94   23.98
  -2  -1  15  259.89   25.61
  -2  -1  15  262.97   31.58
  -2   1 -15  271.61   26.71
   2  -1 -15  234.08   24.70
   2   1  15  258.21   31.07
   2   1  15  261.04   30.80
  -2  -1  16  201.28   23.01
  -2   1 -16  178.47   21.83
  -2  -1  16  172.20   27.91
  -2   1 -16  183.59   22.50
   2  -1 -16  187.00   22.62
   2   1  16  172.38   25.81
   2   1  16  150.22   25.88
  -2  -1  17   63.67   15.45
  -2   1 -17   55.99   12.77
  -2   1 -17   46.10   12.15
   2  -1 -17   61.55   13.95
  -2  -1  18   71.43   13.78
  -2   1 -18   89.59   16.10
  -2   1 -18   94.05   16.85
   2  -1 -18   69.08   14.79
  -2  -1  19   29.72   11.09
   2  -1 -19   44.40   12.16
  -2   1 -19   33.30   12.01
  -2  -1  19   32.62   10.35
  -2  -1  20  144.08   18.85
   2  -1 -20  128.71   16.94
  -2   1 -20  161.90   19.31
  -2  -1  20  161.22   18.93
  -2   1 -21   14.15    8.87
  -2  -1  21   22.78    9.81
   2  -1 -21   10.28    7.23
  -2  -1  21   26.11    9.20
  -2  -1  22   77.86   12.69
   2  -1 -22   44.84    9.59
  -2  -1  22   63.80   10.09
  -2   1 -22   62.86   12.02
   2  -1 -23   23.83    7.43
  -2  -1  23   41.01    8.31
  -2   1 -23   26.24    7.79
  -2  -2 -23   82.98   10.39
   2  -2  23   61.38    8.78
   2   2 -23   85.23   10.31
  -2   2  23   83.72   10.83
  -2  -2 -22   18.43    8.36
   2  -2  22   15.74    7.76
   2   2 -22   12.04    7.71
  -2   2  22   15.50    8.27
   2  -2  21  182.73   18.64
   2   2 -21  167.01   18.23
  -2   2  21  153.90   18.54
  -2  -2 -21  172.93   19.19
  -2   2  20   25.79   11.00
  -2   2  20   32.21   10.07
   2  -2  20   31.31   11.48
   2   2 -20   18.66   10.52
  -2  -2 -20   31.15   11.32
  -2  -2 -19  317.13   26.36
  -2   2  19  308.08   25.35
   2  -2  19  312.16   27.29
   2   2 -19  305.46   27.04
  -2   2  19  294.64   27.56
  -2  -2 -19  261.13   26.00
  -2  -2 -18  228.37   23.61
   2  -2  18  210.91   23.03
  -2  -2 -18  205.66   23.52
   2   2 -18  222.52   24.28
  -2   2  18  284.97   25.40
  -2   2  17  455.84   32.68
   2  -2  17  492.13   35.10
   2   2 -17  436.35   33.67
  -2  -2 -17  486.85   35.79
  -2  -2 -17  480.22   34.55
   2  -2  16  312.00   28.04
   2  -2  16  294.39   33.51
   2   2 -16  317.32   28.59
  -2  -2 -16  274.83   27.06
  -2  -2 -16  282.74   26.03
  -2   2  16  283.41   26.12
   2  -2  15  956.10   57.85
  -2   2  15  882.52   46.32
   2  -2  15  847.06   46.71
   2   2 -15  959.20   57.59
  -2   2  15  883.09   59.43
  -2  -2 -15  856.46   47.20
  -2  -2 -15  870.68   46.75
   2  -2  15  947.32   59.19
   2   2 -15  845.25   47.45
  -2   2  14  268.15   24.82
   2   2 -14  305.26   32.06
  -2  -2 -14  289.54   26.90
   2   2 -14  268.11   25.77
  -2   2  14  282.29   33.03
  -2  -2 -14  222.27   22.63
   2  -2  14  269.74   25.09
   2  -2  14  308.19   32.35
   2  -2  14  310.98   32.45
   2   2 -13  951.36   55.60
   2  -2  13  952.62   55.56
   2   2 -13  925.97   47.38
  -2  -2 -13  949.46   47.89
   2  -2  13 1035.31   57.43
  -2   2  13  907.31   57.17
   2  -2  12  153.99   21.08
  -2   2  12  158.87   23.77
   2  -2  12  215.86   25.40
   2   2 -12  186.93   23.71
  -2  -2 -11 1663.64   61.98
   2   2 -11 1554.83   68.10
  -2   2  11 1404.94   67.42
   2   2 -11 1476.93   68.74
   2  -2  11 1411.96   64.45
   2  -2  11 1515.27   66.70
   2   2 -10   57.49   13.94
   2  -2  10   73.76   14.11
  -2  -2 -10   66.07   11.82
  -2   2  10   73.57   16.89
   2   2 -10   80.42   16.20
   2  -2  10   62.47   14.53
   2  -2   9 2246.34   80.23
   2   2  -9 2160.28   80.92
  -2  -2  -9 2385.72   73.80
  -2   2   9 2242.22   82.05
  -2  -2  -9 2503.04   71.86
   2  -2   9 2271.37   78.00
   2   2  -9 2279.80   81.13
  -2  -2  -8  226.28   18.83
  -2   2   8  195.33   21.34
  -2   2   8  216.40   19.39
   2  -2   8  212.41   19.97
  -2  -2  -8  242.09   18.70
   2   2  -8  197.73   21.15
   2  -2   8  234.34   22.45
   2   2  -8  205.23   21.62
  -2  -2  -7  833.36   36.72
  -2   2   7  874.85   43.37
  -2  -2  -7  916.09   37.57
   2  -2   7  833.51   41.42
   2  -2   7  935.38   40.24
   2   2  -7  841.17   42.18
  -2   2   7  923.11   39.33
   2   2  -7  870.37   43.05
  -2  -2  -6  374.58   22.59
  -2   2   6  382.50   26.95
  -2   2   6  369.75   23.46
  -2  -2  -6  399.27   23.51
   2   2  -6  395.83   27.23
   2  -2   6  395.69   27.24
   2   2  -6  379.58   26.28
   2  -2   6  415.10   24.20
  -2  -2  -5  181.44   15.29
  -2   2   5  195.70   16.45
  -2  -2  -5  214.12   17.12
  -2   2   5  195.27   18.29
   2   2  -5  176.64   17.29
   2   2  -5  199.12   19.20
   2  -2   5  193.72   18.61
   2  -2   5  191.90   15.31
  -2  -2  -4  229.75   16.78
   2  -2   4  244.90   16.00
  -2   2   4  252.17   17.93
   2  -2   4  245.12   19.99
   2   2  -4  212.54   17.92
  -2  -2  -4  229.24   17.37
   2   2  -4  262.96   20.73
  -2   2   4  240.30   19.34
  -2   2   3   37.74    8.37
  -2  -2  -3   36.67    8.26
   2  -2   3   31.23    6.58
   2   2  -3   29.02    8.45
  -2   2   3   26.38    8.82
  -2  -2  -3   41.28    9.12
   2   2  -3   29.66    2.72
   2  -2   3   40.78   10.55
  -2  -2  -2 1057.30   38.06
  -2   2   2 1085.96   39.49
  -2  -2  -2 1030.03   39.15
  -2   2   2 1138.94   39.39
   2   2  -2 1117.40   29.33
   2  -2   2 1073.82   41.21
   2   2  -2 1107.59   40.14
  -2  -2  -1 1400.69   45.78
  -2   2   1 1446.95   45.91
   2  -2   1 1410.53   48.21
   2   2  -1 1486.88   39.43
   2  -2   1 1423.48   46.34
   2   2  -1 1461.34   47.14
  -2   2   1 1458.07   46.47
  -2   2   0 1091.70   38.76
  -2   2   0 1117.99   37.12
   2   2   0 1069.06   38.22
   2   2   0 1066.22   34.10
   2  -2   0 1013.14   39.07
  -2  -2   0 1019.80   38.02
   2  -2   0 1042.95   37.95
  -2   2  -1 1406.86   47.15
   2   2   1 1410.77   44.77
  -2  -2   1 1472.35   48.08
   2  -2  -1 1464.74   48.36
  -2   2  -1 1505.24   44.06
   2   2   1 1464.74   47.03
   2  -2  -1 1451.95   46.82
   2   2   2 1007.80   38.05
  -2   2  -2 1073.95   40.37
  -2  -2   2 1015.52   40.23
   2  -2  -2 1084.48   39.57
  -2   2  -2 1145.42   36.05
   2  -2  -2 1106.27   40.50
  -2  -2   3   32.68    6.91
   2  -2  -3   30.94    8.73
  -2   2  -3   40.76   10.34
  -2  -2   3   28.76    8.03
  -2  -2   3   26.98    8.98
   2   2   3   26.05    8.80
   2  -2  -3   34.45    9.59
  -2  -2   4  231.10   15.85
   2   2   4  241.40   19.37
  -2  -2   4  257.15   20.67
  -2  -2   4  260.99   19.44
  -2   2  -4  236.20   19.72
   2  -2  -4  236.54   18.90
  -2  -2   5  181.39   18.12
  -2  -2   5  233.86   19.83
  -2   2  -5  198.85   19.00
   2  -2  -5  198.89   18.56
   2   2   5  214.01   19.40
  -2  -2   5  213.31   16.44
   2   2   6  339.91   25.86
   2  -2  -6  382.88   26.35
  -2   2  -6  387.07   27.53
  -2  -2   6  403.75   27.32
  -2  -2   6  391.63   27.71
   2  -2  -6  429.20   21.31
  -2  -2   6  380.21   23.69
  -2   2  -7  821.29   42.12
  -2  -2   7  840.31   42.20
   2  -2  -7  903.58   33.85
   2  -2  -7  830.05   41.48
  -2  -2   7  847.96   38.67
   2   2   7  826.52   42.47
  -2  -2   7  886.59   44.47
  -2  -2   8  223.55   20.72
  -2   2  -8  214.11   22.84
  -2  -2   8  207.50   22.40
   2  -2  -8  195.48   20.78
   2   2   8  188.21   21.35
   2  -2  -8  244.96   17.07
  -2  -2   9 2146.19   79.93
  -2   2  -9 2198.49   79.92
  -2  -2   9 2126.28   74.82
   2  -2  -9 2177.57   79.38
   2   2   9 2215.47   80.47
  -2  -2  10   69.73   14.22
  -2  -2  10   56.76   14.33
   2  -2 -10   80.73   16.45
   2   2  10   58.32   14.35
  -2   2 -10   71.27   14.56
  -2  -2  11 1542.66   65.73
  -2   2 -11 1418.95   66.39
  -2  -2  11 1378.36   66.63
   2  -2 -11 1401.58   66.52
   2   2  11 1331.24   64.98
  -2  -2  12  189.26   24.12
   2   2  12  148.38   21.99
  -2   2 -12  154.76   22.27
  -2   2 -13  987.84   48.50
   2   2  13  961.35   57.81
  -2   2 -13  967.77   57.74
  -2  -2  13 1034.63   49.67
  -2  -2  13  947.38   55.59
  -2   2 -13 1039.59   49.73
  -2  -2  14  248.76   25.39
  -2   2 -14  294.69   26.33
   2  -2 -14  279.40   26.39
  -2   2 -14  243.53   24.55
   2   2  14  252.25   30.14
  -2  -2  14  268.21   30.83
   2  -2 -15  957.08   48.70
   2   2  15  869.68   58.38
  -2   2 -15  887.43   47.96
  -2   2 -15  896.18   48.34
  -2  -2  15  815.38   46.69
  -2  -2  15  859.38   56.55
  -2   2 -16  279.25   26.49
  -2   2 -16  265.19   26.67
  -2   2 -16  339.72   28.20
   2  -2 -16  230.29   24.18
  -2  -2  16  285.71   26.83
  -2  -2  16  296.24   33.42
  -2   2 -17  452.20   34.84
  -2  -2  17  469.47   35.10
   2  -2 -17  513.60   35.43
  -2   2 -17  487.75   35.57
  -2   2 -17  551.86   35.49
  -2  -2  18  244.37   25.68
  -2   2 -18  241.41   25.04
   2  -2 -18  288.39   25.95
  -2   2 -18  251.92   26.02
  -2  -2  18  275.79   25.08
  -2  -2  19  290.29   26.81
  -2  -2  19  293.62   25.29
  -2   2 -19  292.24   26.49
   2  -2 -19  350.12   27.31
  -2  -2  20   22.12   10.68
  -2  -2  20   18.79    8.76
   2  -2 -20   36.56   10.60
  -2   2 -20   38.44   12.01
  -2  -2  21  170.99   18.78
   2  -2 -21  170.75   16.48
  -2   2 -21  181.03   18.78
  -2   2 -22   28.08    8.73
  -2  -2  22   24.73    8.74
   2  -2 -22    1.76    6.66
  -2   2 -23   23.74    6.82
   2  -2 -23   56.86    9.57
   2   3 -23  112.34   11.70
  -2   3  23  116.51   12.30
  -2  -3 -23  100.40   11.26
   2  -3  23  132.47   11.58
   2  -3  22  307.18   20.97
   2   3 -22  295.94   21.14
  -2   3  22  326.28   22.66
  -2  -3 -22  278.00   21.09
  -2  -3 -21    8.57    7.67
   2  -3  21   21.26   10.12
   2   3 -21   16.11    8.47
  -2   3  21   21.69   10.14
   2  -3  20  590.78   35.06
   2   3 -20  577.72   34.92
  -2  -3 -20  523.58   34.00
  -2   3  20  543.63   35.24
  -2  -3 -19   55.30   13.06
  -2   3  19   65.31   14.14
   2  -3  19   61.95   13.67
   2   3 -19   68.17   14.12
  -2  -3 -18  426.31   30.37
  -2  -3 -18  342.81   29.68
   2  -3  18  386.78   30.99
   2   3 -18  412.73   32.00
  -2   3  17  134.13   16.85
  -2  -3 -17  126.68   17.82
   2  -3  17  130.19   19.52
   2   3 -17  117.27   19.00
  -2  -3 -17  110.22   17.50
  -2   3  16  357.50   28.94
  -2  -3 -16  395.33   30.45
   2  -3  16  372.29   30.98
  -2  -3 -16  322.33   28.90
   2   3 -16  324.90   29.79
   2   3 -15   76.58   17.38
  -2   3  15   81.01   15.39
   2  -3  15   69.72   14.36
  -2  -3 -15   57.49   13.13
   2   3 -15   62.49   14.57
  -2  -3 -15   69.47   13.67
  -2   3  15   63.58   18.00
   2  -3  15   92.98   19.69
   2  -3  14   88.32   16.22
  -2   3  14   95.45   15.56
   2   3 -14   94.28   17.10
  -2  -3 -14   91.55   16.41
   2  -3  14  122.53   21.74
  -2  -3 -14  114.52   15.15
  -2   3  14  101.70   20.68
   2  -3  14   93.68   21.17
   2   3 -14  101.63   20.32
   2  -3  13  210.79   25.59
  -2   3  13  192.94   27.08
  -2  -3 -13  229.57   23.24
   2  -3  13  200.70   25.53
   2  -3  13  169.33   20.68
   2   3 -13  221.49   22.93
   2   3 -13  200.06   26.85
  -2   3  12  157.75   23.08
   2   3 -12  164.82   23.08
   2  -3  12  161.03   21.97
   2  -3  12  195.43   24.38
  -2   3  11  218.96   26.16
   2   3 -11  188.71   24.34
   2  -3  11  211.58   24.25
   2   3 -11  203.73   25.32
   2  -3  11  233.85   25.14
   2   3 -10  392.26   32.81
   2   3 -10  360.00   32.53
   2  -3  10  340.76   29.57
  -2   3  10  350.01   31.16
  -2  -3 -10  384.10   27.84
   2  -3  10  373.17   30.25
   2  -3   9  192.70   21.63
   2  -3   9  196.50   21.93
  -2   3   9  151.99   20.00
   2   3  -9  153.00   20.76
   2   3  -9  155.11   19.92
  -2  -3  -9  151.42   17.27
   2  -3   8  926.40   47.24
  -2  -3  -8  967.80   39.29
   2   3  -8  890.22   47.71
  -2  -3  -8  958.37   43.46
  -2   3   8  917.34   47.88
   2   3  -8  919.68   46.85
   2  -3   8  995.57   45.98
  -2  -3  -7  191.34   15.66
   2  -3   7  185.94   18.34
   2   3  -7  188.30   19.98
  -2   3   7  198.07   16.81
  -2   3   7  160.65   19.63
  -2  -3  -7  196.33   18.99
   2   3  -7  175.60   20.17
   2  -3   7  172.92   20.05
  -2  -3  -6  934.71   36.01
   2  -3   6  857.25   39.00
  -2   3   6  842.16   42.79
  -2   3   6  937.16   37.09
   2   3  -6  921.91   42.08
   2  -3   6  839.28   42.01
   2   3  -6  811.29   42.44
  -2  -3  -6  891.12   40.07
  -2   3   5  250.78   22.17
  -2  -3  -5  251.69   17.45
  -2   3   5  282.80   19.06
   2  -3   5  252.64   21.85
   2  -3   5  236.21   18.64
  -2  -3  -5  276.71   21.26
   2   3  -5  247.26   20.41
   2   3  -5  249.52   22.39
   2  -3   4  928.06   41.63
   2  -3   4  988.81   37.99
  -2  -3  -4  963.62   35.97
   2   3  -4  912.87   42.26
   2   3  -4  931.40   39.53
  -2  -3  -4  955.54   40.59
   2  -3   4 1032.15   27.61
  -2   3   4  970.16   42.26
  -2   3   4  955.60   36.59
  -2  -3  -3  875.87   33.55
  -2   3   3  877.24   33.79
  -2   3   3  806.46   37.02
  -2  -3  -3  860.78   37.81
   2   3  -3  846.52   35.43
   2   3  -3  847.22   38.98
   2  -3   3  820.30   38.09
   2  -3   2  731.32   34.89
  -2  -3  -2  729.51   30.25
   2  -3   2  701.62   30.93
  -2   3   2  695.03   32.90
  -2  -3  -2  738.96   34.10
   2   3  -2  698.04   30.95
  -2   3   2  696.88   30.02
   2   3  -2  726.05   21.06
  -2  -3  -1  790.54   35.69
  -2  -3  -1  811.96   32.82
  -2   3   1  808.60   34.62
   2  -3   1  812.35   32.85
   2  -3   1  711.56   34.97
   2   3  -1  835.51   33.38
  -2   3   1  824.11   33.10
   2   3  -1  821.40   27.01
  -2   3   0  109.32   12.60
   2   3   0  121.21   10.56
  -2  -3   0  114.84   12.92
   2  -3   0  131.27   14.97
  -2   3   0  123.63   13.50
  -2  -3   0  102.06   13.11
   2  -3   0  120.66   12.28
   2   3   0  115.39   12.27
  -2   3  -1  822.08   34.58
   2  -3  -1  835.56   32.99
  -2  -3   1  751.64   33.88
   2   3   1  840.75   32.46
   2   3   1  839.31   33.22
  -2   3  -1  836.77   33.89
   2  -3  -1  756.39   35.85
   2   3   2  690.50   30.30
  -2  -3   2  661.09   32.47
   2   3   2  724.77   31.60
  -2   3  -2  728.17   33.44
   2  -3  -2  703.71   30.69
   2  -3  -2  713.15   34.48
  -2   3  -3  864.45   37.98
  -2  -3   3  863.19   38.74
  -2   3  -3  816.79   37.13
   2   3   3  864.89   22.91
   2   3   3  865.63   36.92
   2  -3  -3  804.15   38.06
   2  -3  -3  881.47   35.86
   2   3   4  916.42   40.55
  -2  -3   4  934.28   36.93
  -2  -3   4  935.24   42.03
  -2   3  -4  963.36   41.98
   2  -3  -4  968.09   39.40
  -2  -3   5  245.64   21.89
   2  -3  -5  241.36   20.12
  -2  -3   5  278.91   20.38
   2  -3  -5  289.69   15.46
  -2   3  -5  260.09   22.11
   2   3   5  238.39   21.85
  -2  -3   6  902.90   39.71
  -2   3  -6  856.37   42.95
   2   3   6  838.95   42.23
  -2  -3   6  897.38   44.24
   2  -3  -6  866.11   40.58
  -2  -3   7  179.05   18.56
   2  -3  -7  173.16   18.83
  -2   3  -7  186.71   20.54
   2   3   7  172.58   20.11
  -2   3  -8  856.53   46.45
   2  -3  -8  935.07   46.31
   2   3   8  893.98   47.39
  -2  -3   8  931.02   44.40
   2  -3  -9  163.92   20.49
  -2   3  -9  149.60   20.59
   2   3   9  166.13   21.45
  -2  -3   9  160.79   20.09
  -2  -3  10  355.68   29.95
  -2   3 -10  298.10   29.04
   2  -3 -10  369.30   31.27
   2   3  10  366.03   32.49
  -2   3 -11  214.63   25.46
  -2  -3  11  235.27   25.75
   2   3  11  190.26   25.88
   2  -3 -11  158.67   21.85
  -2   3 -12  153.73   23.59
  -2  -3  12  145.57   22.09
   2   3  12  145.23   23.42
  -2  -3  13  209.93   22.81
  -2   3 -13  181.53   20.64
   2  -3 -13  179.61   23.96
  -2   3 -13  246.49   29.99
   2   3  13  179.57   26.00
  -2   3 -13  202.04   21.93
  -2  -3  13  187.52   25.25
  -2  -3  14   87.57   15.61
  -2   3 -14  108.73   17.36
  -2   3 -14   86.46   14.89
   2  -3 -14   84.75   15.46
  -2  -3  14   87.31   18.76
  -2   3 -14  121.12   21.40
   2   3  14   83.57   18.89
   2  -3 -14   89.89   17.51
  -2  -3  15  100.38   18.83
  -2   3 -15   50.61   12.82
  -2  -3  15   66.86   15.03
  -2   3 -15   65.82   14.40
   2  -3 -15   84.60   15.48
   2   3  15   93.43   20.04
   2  -3 -15   99.07   17.76
  -2   3 -16  371.78   31.03
  -2  -3  16  368.88   31.15
  -2   3 -16  340.34   29.20
  -2   3 -16  387.78   31.09
   2  -3 -16  370.22   29.54
  -2  -3  17  126.97   19.46
  -2   3 -17  104.09   16.72
  -2   3 -17  166.19   20.89
   2  -3 -17  155.01   19.54
  -2   3 -17  118.07   17.86
  -2  -3  18  376.60   30.84
  -2   3 -18  429.26   32.21
  -2   3 -18  428.87   31.48
   2  -3 -18  454.22   31.36
  -2  -3  19   66.19   15.36
   2  -3 -19   51.24   11.33
  -2   3 -19   81.61   14.07
  -2   3 -19   70.67   13.21
  -2   3 -20  656.23   33.85
  -2   3 -20  585.35   34.67
  -2  -3  20  554.22   34.81
   2  -3 -21   21.38   10.40
  -2  -3  21   21.74   10.28
  -2   3 -21   21.71    8.65
  -2  -3  22  294.59   21.52
  -2   3 -22  293.19   19.59
   2  -3 -22  285.05   20.66
  -2  -3  23  126.95   12.18
   2  -3 -23   97.12   10.97
  -2   4  23    6.86    5.23
   2  -4  23   14.48    5.33
   2   4 -23   12.77    5.60
  -2  -4 -23   15.63    4.96
  -2  -4 -22   85.38   11.18
   2   4 -22   96.68   12.33
   2  -4  22  105.78   12.92
  -2   4  22   98.97   12.68
  -2   4  21   46.53   11.35
   2  -4  21   59.60   11.89
   2   4 -21   61.16   11.50
  -2  -4 -21   70.19   12.44
  -2  -4 -20   12.66    8.84
   2  -4  20   11.89    9.02
   2   4 -20   11.32    8.56
  -2   4  20    4.17    8.82
  -2  -4 -19   78.64   15.63
   2  -4  19   86.58   15.61
   2   4 -19   85.48   15.86
  -2   4  19   86.46   16.16
  -2  -4 -18   -1.54    8.26
   2   4 -18    3.58    9.30
   2  -4  18    4.44    9.68
  -2   4  18  -13.92    9.03
  -2  -4 -17   72.38   13.65
  -2  -4 -17   47.71   13.45
   2  -4  17   40.51   13.42
  -2  -4 -17   57.18   14.14
   2   4 -17   53.37   13.99
  -2  -4 -16   17.45    9.18
  -2  -4 -16   12.71    8.56
   2   4 -16   -3.74    9.12
   2  -4  16   17.80   10.20
   2   4 -15  202.23   31.20
  -2  -4 -15  210.90   22.07
   2  -4  15  161.68   21.28
   2   4 -15  206.83   23.17
  -2  -4 -15  198.29   23.07
  -2   4  15  250.52   33.30
   2  -4  15  197.95   27.44
  -2  -4 -14   17.55    9.17
  -2  -4 -14   29.75    9.86
   2   4 -14   29.63   11.90
   2  -4  14   41.61   11.87
  -2   4  14   22.27    9.93
   2   4 -14   16.46    9.42
   2   4 -13  514.66   43.43
  -2  -4 -13  487.03   34.26
   2  -4  13  491.93   41.34
   2   4 -13  545.08   36.45
  -2   4  13  465.13   41.56
   2  -4  13  547.42   35.95
   2  -4  13  529.53   40.54
  -2  -4 -13  505.45   33.94
   2   4 -12  406.27   37.65
   2  -4  12  437.56   36.28
   2  -4  12  458.81   32.50
   2  -4  12  496.33   39.79
   2   4 -12  422.05   31.02
  -2   4  12  385.70   37.18
  -2  -4 -12  429.01   31.28
   2  -4  11  681.87   45.35
   2   4 -11  645.46   46.23
  -2   4  11  654.99   46.12
   2  -4  11  696.36   44.43
   2  -4  10  536.16   38.31
   2  -4  10  504.86   36.97
  -2   4  10  507.53   38.94
  -2  -4 -10  584.31   37.08
   2   4 -10  526.60   38.64
   2   4 -10  460.18   37.50
   2   4  -9 1343.84   64.82
  -2   4   9 1310.39   63.33
   2  -4   9 1462.95   63.00
   2   4  -9 1424.73   62.88
  -2  -4  -9 1489.25   61.19
   2  -4   9 1376.19   61.57
   2   4  -8 1591.37   63.81
   2  -4   8 1434.14   60.68
   2  -4   8 1500.37   62.72
  -2   4   8 1476.70   64.89
  -2  -4  -8 1482.86   60.71
   2   4  -8 1435.33   65.14
  -2   4   7  332.97   28.45
   2  -4   7  337.80   26.22
  -2  -4  -7  341.79   26.62
   2   4  -7  331.88   26.33
   2  -4   7  359.92   28.39
   2   4  -7  345.42   29.65
  -2   4   6 2661.01   89.87
   2  -4   6 2820.21   86.62
   2   4  -6 2822.18   86.72
   2  -4   6 2856.44   90.19
  -2  -4  -6 2901.88   89.05
   2   4  -6 2670.93   91.30
  -2  -4  -5  210.04   14.96
  -2   4   5  224.32   16.57
   2  -4   5  218.92   21.27
  -2   4   5  193.79   21.05
   2  -4   5  210.57   19.17
   2   4  -5  222.10   19.54
  -2  -4  -5  210.16   20.52
   2   4  -5  229.38   22.66
  -2   4   4 1867.49   67.41
   2   4  -4 1910.09   69.44
  -2  -4  -4 2087.55   58.10
  -2   4   4 2158.11   59.47
  -2  -4  -4 1971.30   67.94
   2   4  -4 2031.97   64.07
   2  -4   4 1939.03   68.34
  -2   4   3  490.03   24.40
  -2  -4  -3  494.55   24.36
   2  -4   3  461.49   29.80
  -2   4   3  488.29   29.99
   2   4  -3  462.98   30.10
  -2  -4  -3  489.35   30.26
   2   4  -3  500.95   26.91
   2  -4   3  543.27   27.12
   2  -4   3  548.30   23.03
  -2  -4  -2 2555.55   79.09
   2   4  -2 2587.29   71.92
  -2  -4  -2 2628.28   70.78
  -2   4   2 2566.04   70.30
  -2   4   2 2585.35   78.56
   2  -4   2 2628.36   69.21
   2   4  -2 2579.23   79.30
   2  -4   2 2644.13   71.12
   2  -4   2 2495.02   78.94
  -2   4   1  778.72   32.57
   2   4  -1  746.32   31.86
  -2  -4  -1  751.40   32.38
   2  -4   1  710.53   36.70
  -2   4   1  714.28   35.35
  -2  -4  -1  728.72   36.91
   2  -4   1  788.12   31.85
   2   4  -1  789.71   27.60
  -2   4   0 2597.76   73.81
  -2  -4   0 2510.04   79.13
  -2   4   0 2739.80   78.77
  -2  -4   0 2533.99   74.24
   2  -4   0 2672.71   71.49
   2   4   0 2928.80   71.58
   2  -4   0 2673.30   81.15
   2   4   0 2756.68   72.29
  -2  -4   1  759.71   36.91
  -2   4  -1  742.69   33.87
   2  -4  -1  720.19   30.59
  -2  -4   1  726.19   33.81
  -2   4  -1  732.38   34.93
   2   4   1  747.64   31.21
   2   4   1  771.14   32.44
   2  -4  -1  706.07   37.00
  -2   4  -2 2500.64   75.24
  -2  -4   2 2595.33   76.95
   2  -4  -2 2673.73   71.48
   2  -4  -2 2432.60   79.01
   2   4   2 2540.64   73.86
   2   4   2 2705.90   71.85
  -2  -4   3  484.19   29.48
   2  -4  -3  520.62   26.58
  -2   4  -3  484.59   28.82
   2   4   3  536.92   20.97
   2   4   3  490.41   26.24
   2   4   3  493.41   28.89
  -2   4  -4 1888.81   66.86
  -2  -4   4 1997.16   68.58
   2  -4  -4 2021.62   62.68
   2   4   4 2007.22   67.61
  -2   4  -5  184.30   20.06
  -2  -4   5  203.09   18.87
   2  -4  -5  212.59   18.90
   2   4   5  224.44   21.39
  -2   4  -6 2645.67   88.60
  -2  -4   6 2818.19   85.34
   2  -4  -6 2903.85   85.76
   2   4   6 2733.14   89.07
  -2   4  -7  328.00   28.41
  -2  -4   7  364.69   27.44
   2  -4  -7  367.09   26.94
   2   4   7  319.82   28.13
  -2   4  -8 1408.63   63.99
  -2  -4   8 1475.86   61.40
   2   4   8 1527.61   65.79
   2  -4  -8 1528.43   61.86
  -2  -4   9 1441.21   62.65
   2   4   9 1456.44   66.79
  -2   4  -9 1382.17   65.29
   2  -4  -9 1462.88   62.95
  -2  -4  10  490.88   36.31
  -2   4 -10  450.97   37.08
   2  -4 -10  519.43   37.59
   2   4  10  509.93   39.33
   2   4  11  689.12   48.52
  -2  -4  11  678.76   45.04
  -2   4 -11  715.90   48.60
   2  -4 -11  682.27   46.17
  -2   4 -12  461.49   32.00
  -2  -4  12  416.34   31.16
  -2  -4  12  433.52   37.65
   2  -4 -12  447.71   38.34
  -2   4 -12  396.40   30.25
   2   4  12  408.67   37.87
  -2   4 -12  445.10   39.61
  -2   4 -13  548.80   36.21
  -2  -4  13  549.21   36.65
  -2   4 -13  507.22   43.53
   2   4  13  497.49   43.90
  -2  -4  13  506.58   41.55
   2  -4 -13  494.70   41.52
  -2   4 -13  504.52   35.06
   2  -4 -13  547.50   35.13
  -2  -4  14   22.62   11.13
  -2   4 -14   15.54    8.60
   2  -4 -14   22.11   10.85
  -2  -4  14   25.11   12.55
  -2   4 -14   11.76    8.20
   2  -4 -14   46.15   14.45
  -2   4 -14   28.40   10.96
   2   4  14   31.77   12.99
  -2  -4  15  181.49   23.55
  -2   4 -15  186.93   21.31
   2  -4 -15  187.20   20.55
  -2   4 -15  197.53   28.18
  -2  -4  15  169.96   26.72
  -2   4 -15  194.38   22.94
   2  -4 -15  173.16   25.41
  -2  -4  16   24.25   11.07
  -2   4 -16    7.95    9.42
  -2   4 -16    9.86    7.37
  -2  -4  17   68.57   15.12
  -2   4 -17   59.21   13.20
  -2   4 -17   68.37   15.05
  -2   4 -18    7.25    7.98
  -2  -4  18    7.01    8.61
  -2   4 -18    8.74    8.07
  -2  -4  19   69.96   14.29
  -2   4 -19   94.05   15.67
  -2   4 -19   97.15   15.38
   2  -4 -20    3.56    8.63
  -2   4 -20   19.93    8.26
  -2  -4  20   18.40    8.17
  -2   4 -20    8.26    7.63
   2  -4 -21   49.85   10.63
  -2  -4  21   59.03   12.22
  -2   4 -21   60.17    9.89
  -2   4 -21   57.07    9.64
   2  -4 -22   93.40   12.32
  -2  -4  22   85.34   12.08
  -2   4 -22   83.54    9.83
   2  -4 -23   21.45    5.98
  -2  -4  23   12.68    5.78
   2  -5  22    1.41    5.24
  -2   5  22    4.82    5.81
   2   5 -22   12.40    6.62
  -2  -5 -22    8.07    4.99
  -2  -5 -21   15.39    8.51
  -2   5  21   22.16    8.42
   2  -5  21   10.16    7.25
   2   5 -21   24.78    8.59
  -2  -5 -20    9.99    8.31
   2  -5  20   25.79   10.20
  -2   5  20   22.53    9.90
   2   5 -20   32.68   10.26
  -2  -5 -19    6.89    7.85
  -2  -5 -19    7.24    8.19
   2  -5  19    4.69    8.58
   2   5 -19    5.44    8.34
  -2   5  19   10.27    8.14
   2  -5  18   27.18   11.68
   2   5 -18   35.45   11.63
  -2   5  18   24.60   11.20
  -2  -5 -18   32.45   11.45
  -2  -5 -18   17.80   10.03
  -2  -5 -17  181.50   20.28
   2  -5  17  141.64   19.41
   2   5 -17  147.53   20.07
  -2   5  17  142.25   20.51
  -2  -5 -17  129.23   19.41
  -2  -5 -16   20.15   10.00
  -2  -5 -16   34.90   10.68
   2  -5  16   21.69   11.29
   2   5 -16   10.14   10.12
  -2   5  16   16.36   10.55
  -2  -5 -15   98.13   16.40
  -2  -5 -15   75.13   16.12
   2  -5  15   80.03   16.25
   2   5 -15   81.22   17.18
  -2  -5 -14   88.36   16.30
  -2  -5 -14   73.81   14.31
   2  -5  14  102.26   17.60
   2  -5  14   96.09   18.77
  -2   5  14  105.57   23.48
   2   5 -14   71.56   15.06
  -2  -5 -14   86.73   16.32
   2   5 -14   43.48   16.64
  -2  -5 -13  246.44   24.23
   2  -5  13  235.09   29.38
   2   5 -13  246.70   25.04
   2  -5  13  238.86   24.44
  -2  -5 -13  280.83   26.07
  -2   5  13  280.53   33.16
   2   5 -13  259.74   32.16
  -2  -5 -13  246.37   23.93
   2   5 -12  963.31   60.91
   2  -5  12 1006.70   50.20
   2   5 -12 1011.20   50.77
  -2   5  12 1041.79   62.66
  -2  -5 -12 1056.20   50.97
   2  -5  12  996.13   59.64
  -2  -5 -12 1171.39   54.19
  -2  -5 -12  986.98   49.18
  -2  -5 -11  170.34   22.81
   2  -5  11  207.32   21.91
  -2   5  11  195.70   26.21
   2   5 -11  212.50   21.88
   2  -5  11  178.34   24.25
   2   5 -11  179.18   25.25
  -2  -5 -11  232.59   23.20
   2  -5  11  183.70   23.94
   2  -5  10  340.92   32.15
  -2   5  10  308.71   32.43
   2   5 -10  376.46   35.15
  -2  -5 -10  340.25   30.86
   2  -5  10  333.60   31.10
   2   5  -9   80.22   17.36
  -2   5   9   70.93   15.60
   2  -5   9   82.64   16.50
  -2  -5  -9   72.01   14.82
   2  -5   9   80.56   15.49
   2   5  -8  233.60   26.58
  -2   5   8  198.77   25.29
  -2  -5  -8  251.42   25.25
   2   5  -8  309.55   26.44
   2  -5   8  259.56   26.01
   2  -5   8  238.96   24.88
   2   5  -7 1307.67   54.81
  -2   5   7 1191.91   57.93
  -2  -5  -7 1197.65   56.09
   2  -5   7 1225.74   56.69
   2   5  -7 1189.55   59.04
   2   5  -6  402.89   27.36
  -2   5   6  309.70   27.68
  -2  -5  -6  351.39   28.88
   2  -5   6  329.65   27.68
   2   5  -6  311.91   29.01
   2   5  -5 1981.10   64.00
  -2   5   5 1716.54   68.57
  -2  -5  -5 1755.01   68.20
   2  -5   5 1724.32   67.44
   2   5  -5 1797.31   71.02
  -2   5   4  755.67   41.82
  -2  -5  -4  748.20   41.20
   2  -5   4  796.81   35.11
   2  -5   4  729.54   40.61
   2   5  -4  876.86   37.25
   2   5  -4  775.11   42.78
   2   5  -3 1104.29   51.42
  -2   5   3 1290.23   42.12
  -2   5   3 1067.88   50.08
  -2  -5  -3 1233.95   41.79
  -2  -5  -3 1089.90   51.10
   2   5  -3 1255.18   44.96
   2  -5   3 1318.64   42.26
   2  -5   3 1216.37   43.25
   2  -5   3 1108.44   51.40
  -2   5   2  565.80   26.77
   2  -5   2  459.19   31.42
  -2  -5  -2  567.57   26.94
  -2  -5  -2  431.77   31.24
   2   5  -2  507.72   32.37
  -2   5   2  464.14   31.04
   2  -5   2  546.43   25.80
   2   5  -2  564.59   27.36
   2  -5   2  543.58   27.26
  -2   5   1  503.74   32.07
   2  -5   1  506.42   33.13
  -2  -5  -1  569.92   28.31
   2   5  -1  575.64   26.64
  -2  -5  -1  529.30   33.71
   2   5  -1  521.19   32.09
  -2   5   1  559.17   27.89
   2   5  -1  568.78   24.84
   2  -5   1  563.42   29.43
   2  -5   1  580.79   26.17
   2   5   0   21.77    7.02
  -2  -5   0   17.14    9.31
  -2  -5   0   12.70    6.38
  -2   5   0   14.75    7.14
   2   5   0   21.93    8.83
  -2   5   0   23.56    8.73
   2  -5   0   15.40    5.20
   2   5   0   17.99    6.25
   2  -5   0   20.23   10.63
   2  -5   0   18.39    7.43
  -2   5  -1  517.40   28.73
   2  -5  -1  511.10   30.54
  -2  -5   1  512.87   29.35
  -2   5  -1  513.92   31.52
   2   5   1  554.64   28.94
  -2  -5   1  497.52   32.23
   2   5   1  558.48   26.01
   2  -5  -1  582.25   26.01
   2  -5  -1  499.29   33.38
  -2   5  -2  530.74   30.17
  -2  -5   2  520.88   30.91
   2   5   2  500.48   29.01
   2   5   2  523.50   25.70
   2  -5  -2  538.32   25.70
   2  -5  -2  445.88   29.52
  -2   5  -3 1097.58   48.59
   2   5   3 1272.54   44.18
  -2   5  -3 1226.33   50.46
   2  -5  -3 1235.60   43.77
   2   5   3 1225.35   41.30
  -2   5  -4  795.57   41.77
   2   5   4  898.15   36.73
   2  -5  -4  818.89   35.89
   2   5   4  767.29   40.61
  -2   5  -5 1698.91   67.85
   2   5   5 1828.52   69.34
  -2   5  -6  357.15   29.83
   2  -5  -6  362.98   25.61
   2   5   6  351.65   29.45
  -2   5  -7 1201.25   58.48
   2  -5  -7 1231.38   58.55
   2  -5  -7 1334.39   54.31
   2   5   7 1159.27   57.47
  -2  -5   7 1219.27   55.73
  -2   5  -8  238.87   26.12
   2  -5  -8  246.23   26.45
  -2  -5   8  235.80   24.65
   2  -5  -8  290.84   25.25
   2   5   8  203.97   24.87
  -2   5  -9   87.11   17.38
  -2  -5   9   89.00   16.59
   2  -5  -9   93.10   17.63
   2   5   9  108.94   18.29
   2   5  10  302.49   31.30
  -2   5 -10  289.40   30.50
  -2  -5  10  332.95   31.43
   2  -5 -10  332.68   32.12
  -2  -5  11  162.11   23.66
  -2   5 -11  176.07   25.05
   2  -5 -11  197.51   25.88
  -2   5 -11  187.38   20.35
   2   5  11  200.54   26.93
  -2   5 -12 1051.12   50.19
  -2  -5  12 1019.91   59.96
  -2  -5  12 1077.11   51.46
  -2   5 -12 1012.52   50.52
  -2   5 -12 1009.54   62.22
   2   5  12 1010.66   61.72
   2  -5 -12 1018.45   60.39
  -2   5 -13  225.66   22.76
  -2  -5  13  244.21   28.91
  -2  -5  13  257.79   25.62
  -2   5 -13  282.55   33.18
   2  -5 -13  237.26   29.71
  -2   5 -13  227.17   23.49
   2   5  13  237.86   31.08
  -2  -5  14  117.00   21.84
  -2  -5  14   84.26   15.45
  -2   5 -14   99.56   22.55
  -2   5 -14   83.35   15.67
  -2   5 -14   89.96   16.09
   2   5  14   73.99   19.81
   2  -5 -14  104.00   20.77
  -2  -5  15   68.51   16.16
  -2   5 -15   70.00   14.66
  -2  -5  16   11.71   10.81
  -2   5 -16   24.79   10.92
  -2  -5  17  147.52   20.36
  -2   5 -17  173.69   20.56
  -2   5 -17  180.94   21.11
   2  -5 -18   25.00   11.58
  -2  -5  18   30.12   12.16
  -2   5 -18   37.86   11.07
  -2   5 -18   32.94   10.58
   2  -5 -19   10.72    9.19
  -2  -5  19   15.39    9.67
  -2   5 -19    5.28    7.30
  -2   5 -19   15.43    7.86
   2  -5 -20   19.37    9.34
  -2  -5  20   21.53    9.40
  -2   5 -20   26.32    8.58
  -2   5 -20   27.29    8.63
   2  -5 -21   19.63    8.79
  -2   5 -21   11.83    5.60
  -2   5 -21   20.52    7.39
  -2  -5  21   24.70    9.25
   2  -5 -22    2.86    6.32
  -2  -5  22    4.45    5.37
   2   6 -22   27.07    6.06
   2  -6  22   26.75    6.33
  -2   6  22   26.09    5.75
  -2  -6 -22   13.92    5.85
   2  -6  21   87.45   12.12
   2   6 -21  102.97   12.22
  -2   6  21   86.74   11.34
  -2  -6 -21   96.18   12.21
   2  -6  20  133.20   15.64
   2   6 -20  121.40   14.85
  -2  -6 -20  124.68   12.63
  -2  -6 -20  133.89   16.21
  -2   6  20  154.68   16.09
   2  -6  19  354.73   26.51
   2   6 -19  371.79   27.21
  -2   6  19  353.54   26.05
  -2  -6 -19  365.02   27.24
  -2  -6 -19  370.84   24.10
  -2  -6 -18   60.99   13.70
   2  -6  18   87.74   15.88
  -2   6  18   71.94   13.76
   2   6 -18   68.64   14.63
  -2  -6 -18   81.08   13.56
   2  -6  17  538.00   36.00
   2   6 -17  526.46   35.40
  -2   6  17  519.94   35.44
  -2  -6 -17  580.81   37.32
  -2  -6 -17  602.77   35.24
  -2  -6 -16   42.58   12.31
  -2  -6 -16   30.77   10.06
   2  -6  16   51.70   13.56
   2   6 -16   44.30   12.56
  -2   6  16   63.27   14.87
  -2  -6 -15   96.06   16.70
  -2  -6 -15  120.76   18.31
   2  -6  15  120.56   18.85
   2   6 -15   97.19   16.47
  -2   6  15  116.71   17.41
  -2  -6 -14  168.48   20.94
  -2  -6 -14  166.21   21.03
   2   6 -14  149.56   20.58
   2  -6  14  150.92   20.74
  -2   6  14  195.07   22.16
  -2  -6 -13   68.31   15.02
  -2  -6 -13   41.88   14.07
  -2   6  13   29.52   14.65
   2  -6  13   56.46   13.79
   2   6 -13   67.07   14.06
  -2   6  13   63.50   14.73
   2   6 -13   49.30   16.04
   2  -6  12  514.13   35.75
   2   6 -12  477.17   43.99
  -2   6  12  530.03   45.04
   2   6 -12  554.88   36.64
  -2   6  12  562.69   37.39
  -2  -6 -12  577.59   37.71
  -2  -6 -12  526.36   35.56
   2   6 -11  395.68   38.85
   2  -6  11  415.83   30.97
  -2   6  11  393.87   30.57
   2   6 -11  416.86   31.26
  -2   6  11  382.82   37.31
  -2  -6 -11  390.41   35.36
  -2  -6 -11  380.12   30.27
  -2  -6 -11  417.64   30.79
  -2  -6 -10   35.03   10.15
   2  -6  10   52.81   11.92
  -2   6  10   76.16   13.01
   2  -6  10   79.82   15.25
  -2  -6 -10   53.37   13.61
   2   6 -10   65.31   13.40
  -2   6  10   38.50   13.38
   2   6 -10   77.40   17.79
  -2  -6 -10   55.89   13.10
   2   6  -9  630.87   46.43
   2  -6   9  613.48   42.49
  -2   6   9  571.75   43.28
  -2  -6  -9  603.15   42.60
   2   6  -8  105.67   18.72
   2  -6   8  122.30   18.96
  -2   6   8  130.40   20.24
  -2  -6  -8  133.40   20.86
   2   6  -7  543.44   40.85
  -2   6   7  537.03   40.44
  -2  -6  -7  572.13   40.09
   2  -6   7  577.51   39.64
   2  -6   6  230.10   24.80
  -2   6   6  205.86   24.43
  -2  -6  -6  250.67   26.05
   2   6  -6  260.88   27.42
   2  -6   5  415.19   32.05
  -2  -6  -5  400.43   32.33
  -2   6   5  420.17   33.44
   2   6  -5  403.66   33.36
  -2   6   4 1077.01   53.98
  -2  -6  -4 1140.96   55.42
   2   6  -4 1121.59   54.99
   2  -6   4 1101.56   54.15
   2  -6   3 1133.82   54.13
  -2  -6  -3 1106.70   53.69
  -2   6   3 1040.29   52.27
   2   6  -3 1153.14   54.44
  -2   6   2  910.77   47.98
  -2  -6  -2  948.69   49.27
   2  -6   2 1025.75   51.42
   2   6  -2  949.37   48.10
  -2   6   1  515.70   34.61
   2   6  -1  558.73   34.93
  -2  -6  -1  515.50   35.49
   2  -6   1  589.17   32.25
   2  -6   1  497.15   35.06
  -2   6   0 1824.34   59.03
   2  -6   0 1531.97   66.52
  -2  -6   0 1580.92   65.76
  -2   6   0 1544.16   64.77
   2   6   0 1868.72   58.53
   2  -6   0 1706.36   62.36
   2   6   0 1720.33   64.58
  -2   6  -1  582.03   31.92
   2  -6  -1  525.95   33.43
   2   6   1  559.06   33.29
  -2   6  -1  544.85   35.23
  -2  -6   1  536.04   35.47
  -2   6  -2 1001.60   45.21
  -2  -6   2  964.31   48.82
   2   6   2 1062.70   46.52
   2  -6  -2 1046.07   49.19
  -2   6  -3 1189.37   51.97
  -2   6  -3 1247.99   53.18
   2   6   3 1313.63   51.46
   2  -6  -3 1150.69   54.13
  -2   6  -4 1193.48   54.04
   2  -6  -4 1165.66   55.99
   2   6   4 1267.58   49.73
   2  -6  -5  449.65   34.15
  -2   6  -5  370.34   30.18
  -2   6  -6  269.25   26.86
   2   6   6  241.25   25.32
   2  -6  -6  243.83   26.36
  -2   6  -7  521.16   38.75
   2   6   7  514.74   38.63
   2  -6  -7  496.51   38.02
  -2   6  -8  103.18   19.16
   2   6   8  122.30   20.38
   2  -6  -8  123.24   20.35
  -2   6  -9  585.56   44.55
   2  -6  -9  566.57   42.98
   2   6   9  649.84   46.18
  -2   6 -10   55.33   15.56
  -2   6 -10   69.37   13.89
   2   6  10   60.85   16.72
   2  -6 -10   47.68   14.19
  -2  -6  11  383.75   29.11
  -2   6 -11  402.20   30.90
  -2   6 -11  402.43   39.13
   2   6  11  343.24   36.41
   2  -6 -11  391.01   37.40
  -2  -6  11  387.02   36.82
   2  -6 -11  400.30   30.75
  -2   6 -12  593.49   36.25
  -2  -6  12  509.34   35.10
   2  -6 -12  558.51   36.15
  -2   6 -12  583.04   47.20
  -2   6 -12  559.80   37.46
  -2  -6  12  547.89   44.68
   2   6  12  524.47   45.70
   2  -6 -12  523.64   44.25
  -2  -6  13   55.76   13.75
  -2  -6  13   58.02   15.94
  -2   6 -13   38.71   11.95
  -2   6 -13   85.92   20.94
   2   6  13   44.48   16.97
   2  -6 -13   29.88   12.12
   2  -6 -13   66.14   12.90
   2  -6 -14  147.82   19.48
  -2  -6  14  145.34   19.65
  -2   6 -14  168.54   20.65
   2  -6 -14  199.05   21.95
   2  -6 -15  106.09   17.44
  -2  -6  15  132.57   18.92
  -2   6 -15  150.93   19.20
   2  -6 -15  123.46   17.48
   2  -6 -16   49.10   13.69
  -2  -6  16   49.01   13.49
  -2   6 -16   75.13   14.72
   2  -6 -16   59.44   12.49
  -2  -6  17  547.75   35.68
  -2   6 -17  560.04   34.61
  -2   6 -17  536.49   35.36
   2  -6 -17  520.73   34.86
   2  -6 -18   65.23   14.48
  -2  -6  18   82.77   14.84
  -2   6 -18   86.40   14.69
  -2   6 -18   93.10   14.17
  -2  -6  19  370.22   26.21
  -2   6 -19  395.76   25.09
  -2   6 -19  364.35   25.98
   2  -6 -19  376.00   27.27
  -2  -6  20  141.98   15.86
  -2   6 -20  147.37   15.03
  -2   6 -20  136.17   13.56
   2  -6 -20  156.79   16.60
   2  -6 -21   96.90   12.06
  -2  -6  21   90.19   11.72
  -2   6 -21   82.50   10.32
   2  -6 -22   15.69    5.35
  -2  -6  22   19.05    5.34
   2   7 -21   57.31    8.16
  -2   7  21   38.06    6.64
   2  -7  21   43.01    7.62
  -2  -7 -21   43.30    7.64
   2  -7  20   57.81    9.87
   2   7 -20   38.05    9.00
  -2   7  20   51.99    9.36
  -2  -7 -20   40.79    8.13
  -2  -7 -20   57.76   10.68
  -2  -7 -19  118.80   13.77
  -2   7  19  107.22   14.28
   2  -7  19   97.31   13.69
   2   7 -19  129.18   15.33
  -2  -7 -19   99.36   14.16
  -2  -7 -18   42.90   10.64
   2  -7  18   16.63    9.73
   2   7 -18   36.09   10.59
  -2   7  18   47.10   10.89
  -2  -7 -18   29.78   11.04
  -2  -7 -17   53.84   12.20
  -2  -7 -17   30.08   10.32
   2  -7  17   36.77   11.94
   2   7 -17   64.47   13.67
  -2   7  17   53.39   12.86
  -2  -7 -16  127.42   18.19
  -2  -7 -16  144.33   18.03
   2  -7  16  138.19   19.08
  -2   7  16  118.05   17.18
   2   7 -16  166.00   19.93
  -2  -7 -15  153.97   20.00
  -2  -7 -15  146.47   19.86
   2  -7  15  149.38   20.12
  -2   7  15  159.82   20.13
   2   7 -15  157.39   20.52
   2  -7  14  740.21   43.29
   2   7 -14  752.62   43.28
  -2   7  14  749.06   43.37
  -2  -7 -14  728.45   43.19
  -2  -7 -14  737.28   42.70
  -2  -7 -13  132.96   19.14
  -2  -7 -13  136.44   18.98
  -2   7  13  162.14   20.10
   2  -7  13  104.75   16.58
   2   7 -13  161.99   20.95
  -2  -7 -12   61.52   13.01
  -2  -7 -12   77.95   15.42
   2  -7  12   78.42   15.03
  -2   7  12   78.39   15.53
   2   7 -12   79.32   15.09
   2  -7  11  217.29   22.56
  -2   7  11  204.76   30.06
  -2   7  11  241.03   23.68
   2   7 -11  199.45   22.61
  -2  -7 -11  266.54   25.44
   2   7 -11  188.10   28.15
  -2  -7 -11  189.64   26.96
  -2  -7 -11  233.03   24.14
   2   7 -10  512.38   44.87
   2  -7  10  547.54   35.69
   2   7 -10  519.16   34.66
  -2   7  10  546.41   35.82
  -2   7  10  479.66   41.98
  -2  -7 -10  513.44   43.03
  -2  -7 -10  543.05   35.96
  -2  -7 -10  462.21   32.94
   2  -7   9  247.28   23.57
  -2   7   9  248.45   30.34
  -2  -7  -9  211.75   22.26
   2  -7   9  221.52   23.75
   2   7  -9  237.83   29.77
  -2  -7  -9  223.26   27.08
  -2  -7  -9  210.03   21.99
   2   7  -8  354.47   35.62
  -2   7   8  335.89   33.95
  -2  -7  -8  345.35   33.82
   2  -7   8  367.80   29.40
   2  -7   8  382.16   34.33
  -2  -7  -8  352.29   27.98
   2   7  -7  321.02   32.77
  -2  -7  -7  344.94   33.34
  -2   7   7  304.80   32.13
   2  -7   7  292.67   29.98
  -2   7   6  169.83   23.16
   2   7  -6  192.10   24.52
  -2  -7  -6  202.58   25.88
   2  -7   6  179.89   22.94
  -2   7   5  127.10   19.94
   2   7  -5  149.76   21.48
  -2  -7  -5  133.78   21.52
   2  -7   5  125.60   19.84
  -2   7   4   80.76   16.11
   2  -7   4   83.01   17.57
   2   7  -4   85.33   16.68
  -2  -7  -4   64.60   15.32
  -2  -7  -3  302.53   29.99
  -2   7   3  252.41   26.65
   2  -7   3  319.62   30.33
   2   7  -3  325.04   29.93
  -2  -7  -2  309.67   29.37
  -2   7   2  277.41   27.79
   2  -7   2  274.94   27.90
   2   7  -2  302.75   27.83
  -2  -7  -1  157.37   21.64
   2   7  -1  160.52   19.86
  -2   7   1  153.92   21.20
   2  -7   1  185.09   19.54
  -2   7   0   -6.94    8.34
   2   7   0   -2.83    5.12
  -2  -7   0    3.50    8.90
   2  -7   0    8.65    7.50
  -2   7  -1  165.15   21.11
   2   7   1  210.48   20.38
   2  -7  -1  165.93   20.21
  -2  -7   1  156.98   21.50
  -2   7  -2  357.44   26.54
  -2  -7   2  287.64   28.02
  -2   7  -2  263.20   27.07
   2  -7  -2  303.67   27.78
  -2   7  -3  362.30   28.31
   2  -7  -3  314.06   29.27
  -2   7  -3  358.38   27.95
  -2   7  -4   86.90   14.76
  -2   7  -4  100.90   15.24
   2  -7  -4   94.04   17.70
  -2   7  -5  190.88   22.68
   2  -7  -5  157.54   22.02
  -2   7  -6  187.16   23.48
   2   7   6  155.42   21.31
   2  -7  -6  204.36   25.61
  -2   7  -7  288.45   31.13
   2   7   7  300.07   31.48
   2  -7  -7  284.19   31.00
  -2   7  -8  368.42   28.78
  -2   7  -8  372.95   35.11
   2  -7  -8  418.78   30.12
   2   7   8  358.42   34.71
   2  -7  -8  370.43   35.85
   2  -7  -9  232.62   23.04
  -2   7  -9  246.83   30.15
  -2   7  -9  249.88   24.19
   2   7   9  232.52   29.78
   2  -7  -9  217.74   22.50
   2  -7  -9  237.12   29.54
  -2   7 -10  508.73   34.87
  -2   7 -10  524.58   43.87
   2  -7 -10  537.49   35.72
   2  -7 -10  427.38   40.61
   2   7  10  425.77   40.10
   2  -7 -10  474.61   33.25
  -2   7 -11  172.80   26.81
  -2   7 -11  220.87   23.85
   2   7  11  213.30   29.33
   2  -7 -11  212.87   22.44
   2  -7 -11  167.73   26.76
   2  -7 -11  214.56   23.96
   2  -7 -12   71.56   15.29
  -2  -7  12   99.62   16.38
  -2   7 -12   76.88   16.09
   2  -7 -12  105.87   16.48
   2  -7 -13  133.23   19.18
  -2  -7  13  146.03   19.03
  -2   7 -13  156.08   20.77
   2  -7 -13  130.04   19.47
  -2  -7  14  821.21   44.21
  -2   7 -14  794.49   44.79
   2  -7 -14  797.06   45.31
   2  -7 -14  744.84   43.34
   2  -7 -15  145.35   19.85
  -2  -7  15  133.05   18.90
  -2   7 -15  181.48   20.33
   2  -7 -15  117.29   17.76
   2  -7 -16  127.29   18.37
  -2  -7  16  152.68   19.25
   2  -7 -16  189.85   20.80
  -2   7 -16  149.51   18.12
   2  -7 -17   50.00   12.65
  -2  -7  17   34.33   10.40
  -2   7 -17   46.62   12.22
  -2   7 -17   35.61   10.01
   2  -7 -17   71.09   12.41
   2  -7 -18   38.52   10.85
  -2   7 -18   40.03   10.87
  -2  -7  18   33.34    9.52
  -2   7 -18   29.37    8.46
   2  -7 -19  116.03   15.04
  -2  -7  19  117.13   14.24
  -2   7 -19  123.95   15.10
   2  -7 -20   48.39   10.16
  -2  -7  20   61.29    9.42
  -2   7 -20   45.29    9.51
   2  -7 -21   51.54    8.35
  -2  -7  21   43.76    7.13
  -2   7 -21   37.78    6.81
   2  -8  20   29.62    7.16
   2   8 -20   45.57    7.42
  -2  -8 -20   20.28    6.95
  -2  -8 -19   73.42    9.89
   2  -8  19   73.63   10.79
   2   8 -19  100.31   12.19
  -2   8  19   87.12   10.42
  -2  -8 -19  114.47   13.12
   2  -8  18   49.80   11.00
  -2   8  18   64.92   11.04
   2   8 -18   36.38    9.66
  -2  -8 -18   56.58   11.31
  -2  -8 -18   54.05   10.60
   2  -8  17  168.06   18.62
  -2   8  17  184.09   17.67
   2   8 -17  180.30   18.47
  -2  -8 -17  145.16   16.30
  -2  -8 -17  164.49   18.55
  -2  -8 -16  101.60   15.99
   2  -8  16   95.74   15.21
   2   8 -16   91.32   15.67
  -2   8  16  100.26   14.57
  -2  -8 -16  109.17   16.68
   2  -8  15  270.75   25.12
   2   8 -15  301.30   26.04
  -2   8  15  326.71   25.87
  -2  -8 -15  300.72   26.28
  -2  -8 -15  281.84   26.20
  -2  -8 -14   42.32   12.65
   2  -8  14   43.02   12.69
   2   8 -14   55.34   13.00
  -2   8  14   57.33   12.70
  -2  -8 -14   43.37   12.87
   2  -8  13  274.05   25.83
   2   8 -13  283.59   25.66
  -2   8  13  254.70   24.02
  -2  -8 -13  240.17   24.94
  -2  -8 -13  224.54   23.98
  -2  -8 -12   18.03   11.18
   2  -8  12   13.64    9.28
   2   8 -12   28.60    9.96
  -2  -8 -12   24.23    9.23
  -2  -8 -11   81.79   17.02
   2  -8  11   87.00   15.42
   2   8 -11  119.51   16.43
  -2  -8 -11  140.70   19.20
   2  -8  10  285.80   26.35
  -2   8  10  305.73   33.24
  -2  -8 -10  311.56   27.43
  -2  -8 -10  285.20   32.33
   2   8 -10  227.16   28.35
  -2  -8 -10  294.79   27.00
   2   8  -9  636.68   50.00
   2  -8   9  713.40   40.73
  -2   8   9  740.69   53.30
  -2  -8  -9  657.78   50.33
  -2  -8  -9  676.10   40.75
   2  -8   9  747.65   43.49
  -2  -8  -9  660.84   40.25
  -2  -8  -8  709.79   40.80
   2   8  -8  694.61   51.00
   2  -8   8  751.79   41.14
  -2   8   8  722.68   52.44
  -2  -8  -8  707.49   51.18
   2  -8   8  658.31   41.57
  -2  -8  -8  690.30   41.21
   2   8  -7  600.34   46.96
   2  -8   7  600.58   38.23
  -2  -8  -7  595.31   46.29
  -2  -8  -7  580.95   36.64
  -2   8   7  555.37   45.66
   2  -8   7  609.86   45.18
  -2  -8  -7  555.49   36.62
   2   8  -6  349.62   34.76
  -2  -8  -6  388.71   36.61
   2  -8   6  375.98   29.87
  -2   8   6  386.33   36.59
   2  -8   6  359.05   34.88
  -2  -8  -6  381.18   29.66
  -2  -8  -5  257.54   30.03
  -2   8   5  250.38   29.57
   2  -8   5  242.36   23.97
   2   8  -5  223.98   27.79
  -2  -8  -5  259.46   24.13
   2   8  -4  942.63   55.28
  -2   8   4  832.34   53.46
  -2  -8  -4  868.67   54.04
  -2  -8  -3  521.61   41.37
   2   8  -3  563.84   40.74
  -2   8   3  513.34   40.67
  -2   8   2   17.12    9.33
  -2  -8  -2   31.44   12.35
   2   8  -2   19.43    9.33
  -2   8   1   87.19   17.44
   2   8  -1   78.74   15.55
  -2  -8  -1   60.20   15.06
  -2   8   0   30.31   12.69
  -2  -8   0   20.22   12.12
   2  -8   0   62.95   13.68
  -2   8  -1   71.36   16.22
  -2  -8   1   74.90   16.93
   2  -8  -1   50.86   12.35
  -2   8  -2   24.39   11.24
   2  -8  -2   36.26   10.84
   2  -8  -3  555.85   41.06
  -2   8  -3  564.03   42.80
   2  -8  -4  922.78   54.30
  -2   8  -5  278.33   28.21
  -2   8  -5  287.40   25.43
   2  -8  -5  241.23   23.41
   2   8   5  213.31   25.37
   2  -8  -5  230.67   27.27
  -2   8  -6  385.42   34.23
  -2   8  -6  403.27   30.40
  -2   8  -6  413.16   35.69
   2  -8  -6  366.87   29.28
   2  -8  -6  368.49   35.25
   2   8   6  350.45   34.40
  -2   8  -7  622.72   44.84
   2  -8  -7  546.36   44.36
  -2   8  -7  645.40   46.30
  -2   8  -7  634.22   38.98
   2  -8  -7  610.26   38.75
   2   8   7  553.42   43.64
  -2   8  -8  738.82   42.43
  -2   8  -8  668.99   49.09
   2  -8  -8  679.26   50.07
   2  -8  -8  674.26   41.40
   2   8   8  645.31   48.52
   2  -8  -8  765.85   41.30
  -2   8  -9  620.53   39.18
  -2   8  -9  629.66   48.22
   2  -8  -9  649.49   40.54
   2  -8  -9  674.83   50.85
   2   8   9  626.90   48.93
   2  -8  -9  735.28   41.78
  -2   8 -10  293.04   26.47
  -2   8 -10  292.69   33.19
   2  -8 -10  288.38   27.09
   2   8  10  266.57   32.07
   2  -8 -10  314.70   35.16
   2  -8 -10  267.06   25.47
  -2   8 -11  115.09   17.44
   2  -8 -11  115.58   16.86
   2  -8 -11  105.54   17.84
   2  -8 -12    8.01    8.24
  -2   8 -12    7.06    8.35
   2  -8 -12   -1.42    6.75
  -2   8 -13  238.74   23.58
   2  -8 -13  256.03   25.52
   2  -8 -13  253.48   24.82
   2  -8 -14   65.03   14.06
  -2  -8  14   35.51   11.27
  -2   8 -14   66.86   13.66
   2  -8 -14   49.86   12.42
  -2  -8  15  320.89   25.56
  -2   8 -15  353.88   27.00
   2  -8 -15  345.76   27.60
   2  -8 -15  319.76   26.73
   2  -8 -16   87.81   14.54
  -2  -8  16   94.59   13.49
  -2   8 -16   81.82   14.76
  -2   8 -16   78.00   12.47
   2  -8 -16   96.30   14.45
  -2  -8  17  172.47   16.87
  -2   8 -17  185.74   19.46
   2  -8 -17  195.25   17.77
   2  -8 -17  170.91   18.31
   2  -8 -18   62.04   11.41
  -2   8 -18   44.84   11.11
  -2  -8  18   34.83    9.09
   2  -8 -19   92.28   11.98
  -2  -8  19   73.34    9.45
  -2   8 -19  102.66   12.46
   2  -8 -20   31.40    7.10
  -2   8 -20   27.27    6.60
   2  -9  19   -5.04    4.22
   2   9 -19    6.49    3.98
  -2  -9 -19   -0.20    4.18
  -2  -9 -19   -6.38    4.36
  -2  -9 -18    5.79    6.06
   2   9 -18   13.65    6.15
   2  -9  18   21.13    7.54
  -2  -9 -18   21.50    7.44
  -2  -9 -17   45.99   10.40
   2  -9  17   40.14    9.15
   2   9 -17   48.88    9.80
  -2  -9 -17   27.63    9.39
  -2  -9 -16   18.80    9.32
   2  -9  16   31.15    9.40
   2   9 -16   50.46   10.83
  -2  -9 -16   49.40   11.33
  -2  -9 -15  125.67   16.17
   2  -9  15  135.03   16.74
   2   9 -15  129.74   16.51
  -2  -9 -15  105.83   15.81
  -2  -9 -14   35.86   12.02
   2  -9  14   70.45   13.28
   2   9 -14   43.11   11.49
  -2  -9 -14   46.34   13.67
  -2  -9 -13   78.52   14.59
   2  -9  13   64.91   14.17
   2   9 -13   85.59   13.54
  -2  -9 -13   77.83   14.64
  -2  -9 -12  122.44   18.47
   2  -9  12  137.78   17.87
   2   9 -12  133.92   17.26
  -2  -9 -12  145.06   19.27
  -2  -9 -11   37.73   12.51
   2  -9  11   39.62   12.36
  -2  -9 -11   38.70   11.52
  -2  -9 -10   75.61   15.76
   2  -9  10  105.45   16.63
  -2  -9 -10  133.29   18.33
  -2  -9  -9   19.75   10.64
   2  -9   9   48.58   12.69
  -2  -9  -9   57.15   13.82
  -2  -9  -8   38.29   11.97
   2  -9   8   51.85   14.58
  -2  -9  -8   35.57   12.46
   2   9  -8   53.52   16.63
  -2  -9  -8   33.77   11.40
  -2  -9  -7   49.79   13.19
  -2   9   7   48.85   15.39
   2  -9   7   52.87   13.64
  -2  -9  -7   48.44   15.52
   2   9  -7   60.66   14.84
  -2  -9  -7   41.89   11.51
  -2  -9  -6   16.75    9.95
  -2   9   6   -6.80    9.19
   2  -9   6    6.67    9.39
  -2  -9  -6    1.16    9.69
   2   9  -6   -1.90    5.82
  -2  -9  -6   -2.76    5.31
   2   9  -5  427.99   37.83
  -2  -9  -5  470.59   33.36
  -2   9   5  477.87   41.76
  -2  -9  -5  442.63   40.87
   2  -9   5  483.77   35.16
  -2  -9  -5  471.67   31.81
  -2   9   4  251.11   30.09
  -2  -9  -4  277.80   32.16
   2   9  -4  263.48   29.39
   2  -9   4  251.19   25.41
  -2  -9  -4  225.98   23.33
   2  -9   3 1373.06   61.05
  -2   9   3 1376.03   72.34
  -2  -9  -3 1502.29   75.25
  -2  -9  -3 1335.59   58.61
  -2  -9  -2  494.60   33.73
   2  -9   2  522.41   35.50
  -2   9   2  538.63   43.20
  -2  -9  -2  517.71   41.97
  -2   9   1 1127.31   64.15
  -2  -9  -1 1155.06   65.04
   2  -9   1 1066.54   52.77
  -2  -9  -1 1100.99   51.69
  -2   9   0   50.44   15.13
  -2  -9   0   11.46    9.52
   2  -9   0   29.24   10.41
  -2  -9   0   22.33   11.98
  -2   9  -1 1086.95   63.02
  -2  -9   1 1087.89   61.87
   2  -9  -1 1137.81   54.35
   2  -9  -1 1261.95   62.69
  -2  -9   1 1041.15   50.36
  -2   9  -2  543.17   43.95
   2  -9  -2  522.40   40.52
  -2  -9   2  519.17   34.19
   2  -9  -2  488.35   34.52
  -2   9  -3 1391.94   72.65
   2  -9  -3 1481.46   63.81
  -2  -9   3 1325.55   57.73
   2  -9  -3 1531.15   73.33
  -2   9  -4  283.60   31.38
  -2   9  -4  308.68   27.19
  -2  -9   4  309.18   27.81
   2  -9  -4  269.05   26.12
   2  -9  -4  270.56   30.21
  -2   9  -5  415.04   31.86
   2  -9  -5  460.28   33.79
   2  -9  -5  390.94   37.94
  -2   9  -6   26.97   10.97
   2   9   6    8.66    8.44
   2  -9  -6   19.92   10.84
   2  -9  -6   32.48   13.45
   2  -9  -7   50.93   14.29
  -2   9  -7   44.86   12.62
   2   9   7   39.63   11.65
   2  -9  -7   53.10   10.50
  -2   9  -8   42.68   11.82
   2  -9  -8   29.08   11.16
   2   9   8   18.80   10.43
   2  -9  -9   69.42   13.97
  -2   9  -9   43.39   12.40
   2  -9  -9   59.71   14.91
   2  -9 -10  127.57   17.24
  -2   9 -10  107.21   17.53
   2  -9 -10  126.91   18.48
   2  -9 -11   49.65   13.60
   2  -9 -11   41.39   12.43
  -2   9 -11   44.32   11.86
   2  -9 -12  108.18   16.37
  -2   9 -12  134.88   17.86
   2  -9 -12  101.19   17.95
   2  -9 -13   98.33   16.36
  -2   9 -13  103.86   15.71
   2  -9 -13   70.28   14.33
   2  -9 -14   59.03   13.13
  -2   9 -14   75.10   12.82
   2  -9 -14   39.38   11.23
   2  -9 -15  138.83   17.45
   2  -9 -15  108.26   15.22
   2  -9 -16   44.04   11.73
  -2   9 -16   31.13   10.57
   2  -9 -16   27.81    8.64
   2  -9 -17   29.08    9.72
  -2   9 -17   52.22   10.64
   2  -9 -17   30.33    8.16
  -2   9 -18   32.23    8.48
   2  -9 -18   32.90    8.96
   2  -9 -19    0.68    4.62
  -2   9 -19   13.23    5.63
  -2 -10 -18   33.92    6.59
  -2 -10 -18   28.96    5.81
  -2 -10 -17  125.97   13.34
  -2 -10 -17  137.88   12.89
  -2 -10 -16   55.35   10.35
   2 -10  16   45.06    8.65
   2  10 -16   43.42    7.83
  -2 -10 -16   51.11   10.74
  -2 -10 -15   22.50    8.66
   2 -10  15   19.55    7.36
   2  10 -15    8.81    5.82
  -2 -10 -15   20.30    8.39
  -2 -10 -14    6.25    7.90
   2 -10  14    1.55    6.08
  -2 -10 -14    4.42    7.34
  -2 -10 -13   17.27   10.25
  -2 -10 -13   24.60    8.99
  -2 -10 -12  311.97   26.70
  -2 -10 -12  291.29   25.33
  -2 -10 -11   69.76   14.54
  -2 -10 -11   73.60   14.60
  -2 -10 -10   78.28   15.12
  -2 -10 -10   68.39   13.57
   2 -10   9  254.63   25.63
  -2 -10  -9  231.88   22.97
  -2 -10  -9  239.66   24.34
   2 -10   8  555.03   38.44
  -2 -10  -8  629.61   38.75
  -2 -10  -8  582.10   37.83
   2 -10   7  312.36   28.56
  -2 -10  -7  327.41   27.38
  -2 -10  -7  304.30   27.83
   2 -10   6 1505.29   66.31
  -2 -10  -6 1427.68   63.47
   2 -10   5  187.63   23.19
  -2 -10  -5  204.76   21.85
  -2 -10  -5  194.40   22.80
   2 -10   4  502.48   36.50
  -2 -10  -4  423.72   32.49
  -2  10   3  259.50   31.63
   2 -10   3  257.14   26.23
  -2 -10  -3  265.69   32.58
  -2 -10  -3  283.14   26.33
  -2  10   2  453.35   40.78
   2 -10   2  424.16   33.47
  -2 -10  -2  465.35   42.60
  -2 -10  -2  427.77   32.22
  -2  10   1   52.12   15.22
  -2 -10  -1   37.70   15.35
   2 -10   1   54.28   12.83
  -2 -10  -1   48.58   12.71
  -2 -10   0  345.95   36.41
  -2  10   0  324.49   35.39
   2 -10   0  291.47   28.32
  -2 -10   0  294.18   26.83
  -2  10  -1   64.51   17.04
   2 -10  -1   64.18   13.50
  -2 -10   1   55.75   13.46
   2 -10  -2  434.48   33.68
  -2  10  -2  426.29   40.53
  -2 -10   2  427.57   31.87
  -2  10  -3  251.03   31.02
   2 -10  -3  259.60   26.57
  -2 -10   3  277.04   26.31
   2 -10  -3  273.95   30.06
  -2  10  -4  466.96   34.76
  -2  10  -4  429.09   40.59
   2 -10  -4  458.70   35.41
   2 -10  -4  493.02   42.14
  -2  10  -5  185.33   22.02
   2 -10  -5  155.02   21.18
  -2  10  -6 1530.51   64.97
   2 -10  -6 1487.37   65.79
  -2  10  -7  314.17   28.39
   2 -10  -7  305.50   27.70
  -2  10  -8  585.93   37.54
   2 -10  -8  580.96   39.09
  -2  10  -9  270.20   25.46
   2 -10  -9  202.83   24.09
   2 -10  -9  253.56   23.52
   2 -10 -10   74.92   14.29
  -2  10 -10   70.37   14.61
   2 -10 -10   65.67   15.54
   2 -10 -11   77.72   14.36
  -2  10 -11   58.51   12.62
   2 -10 -11   62.41   14.12
  -2  10 -12  287.14   23.52
   2 -10 -12  294.10   26.34
   2 -10 -12  295.34   24.48
   2 -10 -13   21.94    9.51
   2 -10 -13   27.83   10.17
   2 -10 -14   -1.91    6.94
   2 -10 -14   -1.11    8.76
   2 -10 -15   16.13    7.80
  -2  10 -15   -0.29    7.36
   2 -10 -15   20.00    7.62
   2 -10 -16   51.05    9.57
   2 -10 -16   46.13    9.11
  -2  10 -16   57.18   10.37
  -2  10 -17  169.81   15.11
   2 -10 -17  113.87   10.51
   2 -10 -17  145.59   13.03
  -2  10 -18   43.73    7.16
  -2 -11 -16   64.03    8.81
  -2 -11 -16   69.93    9.52
  -2 -11 -15   23.38    7.16
  -2 -11 -15   18.79    6.99
  -2 -11 -14  113.40   13.79
  -2 -11 -14   96.49   12.86
  -2 -11 -13  247.19   20.82
  -2 -11 -13  224.03   19.98
  -2 -11 -12  599.24   33.77
  -2 -11 -12  581.05   33.35
  -2 -11 -11   64.58   14.11
  -2 -11 -11   69.67   12.85
  -2 -11 -10  314.79   25.55
  -2 -11 -10  338.77   27.47
  -2 -11  -9   12.70   10.30
  -2 -11  -9   28.54    9.78
  -2 -11  -8  282.85   24.83
   2 -11   8  302.52   27.04
  -2 -11  -8  245.93   24.60
  -2 -11  -7   15.72   11.59
   2 -11   7    5.89    9.89
  -2 -11  -7  -13.35    6.82
   2 -11   6   69.16   15.66
  -2 -11  -6   78.30   14.28
  -2 -11  -6   69.89   14.85
   2 -11   5   83.16   17.70
  -2 -11  -5  101.54   16.13
  -2 -11  -5   70.93   15.39
   2 -11   4   23.16   11.29
  -2 -11  -4   30.54   11.89
   2 -11   3   69.73   15.89
  -2 -11  -3   50.28   12.78
   2 -11   2   94.10   17.43
  -2 -11  -2   91.17   16.89
   2 -11   1  130.74   20.04
  -2 -11  -1  117.42   17.86
   2 -11   0   30.72   12.01
  -2 -11   0   68.83   15.05
   2 -11  -1  149.30   21.11
  -2 -11   1  184.47   20.96
   2 -11  -2   85.78   16.51
  -2 -11   2  121.32   18.19
  -2  11  -3   67.20   14.32
   2 -11  -3   64.53   15.35
  -2  11  -4   28.09   10.43
   2 -11  -4   31.74   12.37
   2 -11  -5   98.58   17.39
  -2  11  -5   87.64   15.30
  -2  11  -6   81.92   15.05
   2 -11  -6   68.51   14.86
   2 -11  -7    2.76    8.88
  -2  11  -7   34.54   10.74
  -2  11  -8  309.57   26.21
   2 -11  -8  309.50   28.08
  -2  11  -9   31.07    9.06
   2 -11  -9   26.82   11.94
  -2  11 -10  369.27   26.49
   2 -11 -10  339.05   27.94
   2 -11 -11   78.21   13.67
   2 -11 -11   57.74   12.74
   2 -11 -12  587.08   34.18
   2 -11 -12  634.17   31.93
  -2  11 -13  230.49   20.32
   2 -11 -13  243.14   20.71
   2 -11 -13  224.81   17.98
   2 -11 -14  102.39   12.36
  -2  11 -14  128.20   14.54
   2 -11 -14   94.57   13.09
   2 -11 -15   17.39    5.57
  -2  11 -15   28.91    8.09
   2 -11 -15   18.32    6.26
  -2  11 -16   81.43    9.98
  -2 -12 -15   90.90    8.89
  -2 -12 -14    0.06    4.60
  -2 -12 -14   11.79    6.26
  -2 -12 -13   16.99    6.35
  -2 -12 -13   23.21    8.38
  -2 -12 -12    3.46    6.26
  -2 -12 -12   11.39    7.53
  -2 -12 -11   28.17    8.91
  -2 -12 -11   25.39    9.45
  -2 -12 -10   65.78   10.97
  -2 -12 -10   34.53   11.28
  -2 -12  -9   71.20   12.53
  -2 -12  -9   65.13   12.83
  -2 -12  -8   41.70   10.39
  -2 -12  -8   26.34   10.48
   2 -12   7  234.85   22.76
  -2 -12  -7  224.53   20.93
  -2 -12  -7  228.81   22.42
  -2 -12  -6  161.98   18.28
   2 -12   6  162.90   20.28
  -2 -12  -6  169.20   19.48
   2 -12   5  198.60   22.70
  -2 -12  -5  221.73   22.87
   2 -12   4   82.74   16.05
  -2 -12  -4   88.05   15.82
   2 -12   3  154.66   20.58
  -2 -12  -3  117.45   17.60
   2 -12   2   74.35   15.71
  -2 -12  -2   87.00   15.47
   2 -12   1   99.28   16.39
  -2 -12  -1   92.32   17.15
   2 -12   0   74.40   15.93
  -2 -12   0   58.35   14.13
  -2  12  -1   97.07   15.90
   2 -12  -1   95.92   17.22
  -2  12  -2   93.90   15.24
   2 -12  -2   91.93   17.56
  -2  12  -3  149.41   18.57
   2 -12  -3  169.73   21.48
  -2  12  -4   91.27   15.15
   2 -12  -4   59.78   14.25
  -2  12  -5  274.38   24.24
   2 -12  -5  234.11   24.46
  -2  12  -6  175.21   19.40
   2 -12  -6  182.08   21.39
  -2  12  -7  216.37   20.31
   2 -12  -7  247.47   24.29
   2 -12  -8   30.90   11.41
   2 -12  -9   79.13   14.81
   2 -12 -10   33.64   10.58
   2 -12 -11   38.83   10.44
  -2  12 -12    3.74    6.29
   2 -12 -12    3.37    6.92
  -2  12 -13   16.06    5.99
   2 -12 -13   28.67    8.16
  -2  12 -14   13.29    5.30
   2 -12 -14   16.71    5.42
  -2 -13 -13   18.63    5.05
  -2 -13 -12   80.51    9.66
  -2 -13 -11   20.92    7.77
  -2 -13 -10  134.09   11.24
  -2 -13 -10  149.72   14.97
  -2 -13  -9   37.16    7.17
  -2 -13  -9   33.75    9.38
  -2 -13  -8   26.75    9.08
  -2 -13  -7   -6.43    8.17
   2 -13   6   52.14   11.63
  -2 -13  -6   36.49   10.72
   2 -13   5   92.27   15.09
  -2 -13  -5   66.90   12.25
   2 -13   4   97.26   16.18
  -2 -13  -4   95.30   14.18
   2 -13   3  124.87   17.71
  -2 -13  -3  139.76   16.71
   2 -13   2  150.84   19.42
  -2 -13  -2  157.07   17.96
   2 -13   1   82.63   15.24
  -2  13   1  101.20   15.83
  -2  13   0  102.05   15.22
   2 -13   0   82.02   15.96
   2 -13  -1   69.56   15.10
  -2  13  -1   90.62   14.33
  -2  13  -2  167.97   18.57
   2 -13  -2  160.99   19.53
  -2  13  -3  147.86   16.60
   2 -13  -3  128.57   17.70
  -2  13  -4  132.28   15.43
   2 -13  -4  118.23   16.44
   2 -13  -5   79.99   13.97
   2 -13  -6   37.71   10.65
   2 -13  -7    1.46    8.43
   2 -13  -8   47.77   10.93
   2 -13  -9   56.26   10.44
  -2  13 -10  124.64   11.55
   2 -13 -10  179.32   16.47
   2 -13 -11   20.01    7.77
   2 -13 -12   81.95    9.42
  -2 -14  -9   35.79    7.26
  -2 -14  -8  224.72   15.40
  -2 -14  -7   74.62   10.15
  -2 -14  -6  165.15   14.68
  -2  14   5   84.43   11.31
  -2 -14  -5  131.73   14.47
  -2  14   4  243.12   18.33
   2 -14   4  218.08   19.05
  -2  14   3   88.67   11.21
   2 -14   3  113.91   14.42
   2 -14   2   96.33   14.19
  -2  14   2   81.76   11.67
  -2  14   1   -0.45    6.13
   2 -14   1   -5.82    7.82
   2 -14   0   42.47   11.13
  -2  14   0   37.68    8.67
  -2  14  -1   13.61    6.99
   2 -14  -1   11.07    8.53
   2 -14  -2   93.98   13.90
   2 -14  -3   82.44   12.75
   2 -14  -4  213.55   18.96
   2 -14  -5   65.66   11.81
   2 -14  -6  142.55   14.88
   2 -14  -7   53.98    9.71
   2 -14  -8  206.22   15.86
   2 -14  -9   39.51    8.11
   2 -15   2   54.14    8.23
   2 -15   1  280.26   17.38
   2 -15   0    3.90    5.73
   2 -15  -1  301.52   18.30
   2 -15  -2   80.43   10.00
   2 -15  -3   64.66    8.82
   2 -15  -4   20.35    5.83
   2 -15  -5   63.15    7.75
   3   0   0    8.96    7.69
  -3   0   0    8.95    4.36
  -3   0   0    2.41    8.06
   3   0   0    6.50    8.85
  -3   0  -1   91.46   14.08
   3   0   1   70.88   13.04
  -3   0   1   90.06   10.62
  -3   0   1   83.80   13.58
   3   0  -1   77.86   13.29
  -3   0  -1   99.28    8.48
   3   0   1   91.25   13.02
   3   0  -1   91.22   12.32
  -3   0  -2  412.65   27.36
  -3   0   2  413.30   23.58
  -3   0   2  423.04   27.69
   3   0  -2  382.83   26.80
   3   0   2  386.25   26.88
   3   0   2  429.74   27.45
   3   0  -2  428.24   24.20
  -3   0  -3  742.25   37.68
  -3   0   3  745.36   34.71
  -3   0   3  734.04   38.17
   3   0  -3  795.51   33.07
   3   0   3  745.57   37.89
   3   0   3  716.91   37.77
   3   0  -3  725.61   38.11
  -3   0  -4  208.09   20.23
   3   0   4  191.55   20.10
  -3   0   4  194.20   20.21
  -3   0   4  192.12   18.45
   3   0  -4  219.86   21.74
   3   0  -4  232.54   17.13
  -3   0   5 1104.84   49.98
  -3   0  -5 1071.57   48.22
  -3   0   5 1121.26   48.01
   3   0  -5 1025.65   48.72
   3   0   5 1114.42   50.44
  -3   0  -6  370.74   27.82
  -3   0   6  305.96   26.20
   3   0  -6  339.23   26.14
   3   0  -6  366.20   28.92
   3   0   6  315.38   27.28
  -3   0   6  312.09   26.04
  -3   0  -7  959.54   47.31
  -3   0   7  908.77   47.81
  -3   0   7  996.71   40.08
  -3   0   7  917.11   47.50
   3   0  -7  936.83   48.92
   3   0   7  898.26   48.29
   3   0  -7  997.50   46.75
  -3   0  -8  604.74   38.11
  -3   0   8  582.30   38.61
  -3   0   8  697.31   34.65
   3   0  -8  591.38   40.10
   3   0   8  528.86   37.75
   3   0  -8  630.90   37.57
  -3   0   8  581.88   38.71
  -3   0   9   23.41    8.10
  -3   0   9   33.74   11.64
   3   0  -9   24.82   11.04
  -3   0   9   37.16   12.27
  -3   0  -9   26.46   10.80
   3   0  -9   37.72   12.18
   3   0   9   31.19   11.92
  -3   0  10  116.13   16.84
  -3   0 -10  107.25   18.46
  -3   0  10  113.49   20.41
   3   0 -10  130.44   19.05
   3   0 -10   72.45   15.66
   3   0  10   91.75   17.84
  -3   0  11    6.84    8.97
  -3   0 -11   17.49   10.70
   3   0 -11   12.17    6.83
   3   0 -11   16.81   12.51
   3   0  11   -3.50    8.65
  -3   0 -12  224.64   26.95
  -3   0  12  229.45   22.81
  -3   0 -12  246.10   23.91
  -3   0 -12  262.50   24.84
  -3   0  12  258.56   24.40
   3   0 -12  264.92   24.35
  -3   0  12  193.16   27.73
   3   0  12  214.13   28.00
   3   0 -12  200.09   26.85
   3   0  13  153.76   18.89
  -3   0  13  117.04   17.69
  -3   0 -13  118.44   16.45
   3   0 -13  119.12   17.63
  -3   0 -13  130.30   21.11
  -3   0 -13   90.19   15.79
  -3   0  13   87.13   19.81
  -3   0  13  109.67   18.11
   3   0 -13  115.48   22.10
   3   0  13  121.08   21.60
  -3   0 -14  606.59   45.63
  -3   0  14  562.69   38.27
  -3   0 -14  577.43   38.05
   3   0  14  636.75   38.11
  -3   0 -14  618.35   39.68
   3   0 -14  583.91   38.67
  -3   0  14  571.83   38.24
  -3   0  14  580.48   47.92
   3   0  14  651.81   50.11
  -3   0  15  579.52   38.88
  -3   0 -15  607.75   39.52
   3   0  15  626.09   38.45
   3   0 -15  620.86   39.96
  -3   0  15  594.25   39.73
  -3   0 -15  603.42   39.36
  -3   0  16   42.85   13.44
   3   0  16   57.22   12.04
  -3   0 -16   40.44   12.47
   3   0 -16   29.37   11.55
  -3   0 -16   39.79   11.80
  -3   0  16   48.24   13.66
  -3   0  17   67.79   16.15
   3   0  17  101.89   16.27
  -3   0 -17   89.90   15.60
   3   0 -17   90.88   16.91
  -3   0 -17   67.17   15.05
  -3   0  17   74.72   15.03
  -3   0  18  158.07   19.83
  -3   0 -18  159.19   20.38
   3   0  18  173.88   19.22
  -3   0  18  116.84   17.97
   3   0 -18  136.43   19.32
  -3   0 -18  147.99   20.05
  -3   0 -19  541.25   35.05
  -3   0  19  558.50   35.18
   3   0  19  590.94   32.90
  -3   0 -19  508.73   34.47
  -3   0  19  547.13   34.44
   3   0 -19  539.54   34.57
  -3   0  20  140.03   16.83
  -3   0  20  139.98   17.14
  -3   0 -20  140.67   17.45
   3   0 -20  146.94   18.01
  -3   0  21  271.25   20.20
   3   0 -21  270.80   21.00
  -3   0 -21  258.67   21.54
  -3   0  22  110.37   11.29
   3   0 -22  134.96   13.38
  -3   0 -23   37.34    6.82
   3   0 -23   62.17    8.00
  -3  -1 -23   16.53    5.13
   3   1 -23   13.90    4.83
   3   1 -23    3.79    3.70
  -3  -1 -22    7.79    6.23
   3   1 -22   10.62    6.59
  -3   1  22    8.18    5.40
  -3  -1 -21   25.08    9.47
   3  -1  21   40.20    8.55
   3   1 -21   33.58    9.44
  -3   1  21   38.70   10.19
  -3  -1 -21   35.95    9.13
   3   1 -20   11.99    8.69
  -3  -1 -20   14.77    8.74
   3  -1  20    4.20    6.57
  -3  -1 -20    4.79    8.83
  -3   1  20    8.79    7.88
  -3   1  19   53.03   12.13
  -3  -1 -19   49.32   13.24
  -3   1  19   61.49   13.88
   3  -1  19   42.47   11.06
   3   1 -19   36.97   11.26
  -3  -1 -19   51.86   13.89
  -3   1  18   77.87   15.30
  -3  -1 -18   63.11   13.98
   3  -1  18   90.41   15.38
  -3  -1 -18   61.69   15.03
   3   1 -18   73.74   14.83
  -3   1  18   79.10   16.32
  -3   1  17   66.89   14.26
   3  -1  17  108.97   16.52
  -3  -1 -17   88.93   16.39
   3   1 -17   81.12   15.81
  -3  -1 -17   77.02   15.41
  -3   1  17   65.73   14.89
  -3   1  16  374.50   31.20
  -3   1  16  382.70   30.91
  -3  -1 -16  348.06   29.93
   3  -1  16  345.98   28.99
  -3  -1 -16  337.95   29.85
   3   1 -16  361.33   30.92
  -3   1  15  733.37   42.97
  -3  -1 -15  669.49   41.59
   3  -1  15  729.03   42.04
  -3  -1 -15  678.99   42.23
   3   1 -15  735.96   43.79
  -3   1  15  703.67   43.33
  -3  -1 -14 1206.15   56.35
   3  -1  14 1180.02   54.95
  -3  -1 -14 1159.03   55.76
   3  -1  14 1247.35   70.62
   3   1 -14 1111.72   55.39
  -3   1  14 1109.29   55.74
  -3   1  14 1150.10   55.16
  -3   1  14 1204.06   69.72
  -3   1  13  369.05   29.86
  -3  -1 -13  363.76   29.56
   3  -1  13  359.57   28.85
  -3  -1 -13  365.79   30.18
   3   1 -13  344.69   29.45
  -3   1  13  358.82   30.31
  -3   1  13  340.91   36.55
   3   1 -13  398.85   38.84
   3  -1  13  387.45   37.56
   3   1 -12  955.70   54.24
  -3  -1 -12  839.98   50.14
  -3   1  12  913.03   46.87
  -3  -1 -12  888.39   45.97
   3  -1  12  912.50   45.86
  -3  -1 -12  822.87   44.54
  -3   1  12  842.66   46.01
   3   1 -12  853.80   45.87
  -3   1  12  825.97   54.75
   3   1 -12  812.23   54.94
   3  -1  12  856.96   54.79
   3   1 -11  290.65   28.84
  -3  -1 -11  251.16   26.49
  -3   1  11  207.90   26.50
   3   1 -11  221.82   27.29
   3  -1  11  237.30   27.97
  -3  -1 -10  957.28   50.61
  -3   1  10  937.94   54.67
   3   1 -10  948.75   55.38
   3  -1  10  943.24   55.00
   3   1 -10 1043.13   54.52
  -3  -1  -9  208.90   22.38
  -3   1   9  202.44   24.43
   3   1  -9  241.08   26.42
   3  -1   9  195.72   24.32
  -3   1   9  230.01   23.87
   3   1  -9  222.46   24.04
  -3  -1  -8  347.07   27.92
  -3   1   8  349.99   30.42
  -3   1   8  373.50   29.74
   3   1  -8  353.27   30.95
   3  -1   8  336.80   29.98
   3   1  -8  369.55   30.07
  -3  -1  -7  672.37   38.53
  -3   1   7  677.02   39.59
  -3   1   7  655.73   39.90
   3   1  -7  663.49   40.64
   3  -1   7  688.43   41.46
   3   1  -7  655.38   39.19
  -3  -1  -6  208.71   21.44
  -3   1   6  213.79   21.48
   3   1  -6  232.91   23.49
  -3   1   6  215.03   21.74
   3   1  -6  204.12   21.13
   3  -1   6  215.82   23.09
  -3  -1  -5  330.95   25.26
  -3   1   5  361.43   27.38
  -3   1   5  349.97   26.48
   3  -1   5  333.92   27.16
   3   1  -5  374.58   28.34
  -3  -1  -4  205.14   19.85
  -3   1   4  185.04   19.16
  -3   1   4  201.78   19.09
   3   1  -4  199.68   20.45
   3  -1   4  185.79   20.20
  -3  -1  -3  296.48   23.50
  -3   1   3  329.88   24.65
  -3   1   3  315.77   22.64
   3  -1   3  332.15   25.32
   3   1  -3  281.44   24.02
   3  -1   3  324.31   24.93
   3   1  -3  355.14   19.24
  -3  -1  -2  298.86   22.99
  -3   1   2  254.23   21.79
  -3   1   2  291.17   20.58
   3  -1   2  310.31   24.14
   3   1  -2  284.37   18.04
   3   1  -2  290.92   23.24
   3  -1   2  303.07   23.69
  -3  -1  -1  616.90   33.55
  -3   1   1  634.03   34.14
  -3   1   1  657.38   29.88
   3  -1   1  628.18   34.19
   3   1  -1  651.33   34.80
   3   1  -1  712.39   30.52
   3  -1   1  620.01   33.13
  -3  -1   0 2727.01   65.42
  -3   1   0 2627.41   80.11
  -3  -1   0 2482.51   78.92
  -3   1   0 2752.52   71.07
   3  -1   0 2669.12   81.27
   3   1   0 2608.91   80.35
   3   1   0 2663.93   74.44
   3  -1   0 2642.25   78.44
  -3   1  -1  672.46   26.64
  -3   1  -1  603.52   33.76
  -3  -1   1  613.22   33.82
  -3  -1   1  668.00   27.77
   3   1   1  625.71   34.05
   3  -1  -1  610.07   33.70
   3   1   1  698.76   32.90
   3  -1  -1  636.49   32.39
  -3   1  -2  253.08   21.87
  -3  -1   2  292.62   23.76
  -3   1  -2  299.73   15.61
  -3  -1   2  284.79   19.42
   3   1   2  314.78   23.90
   3  -1  -2  300.63   23.92
   3   1   2  269.35   21.12
   3  -1  -2  301.62   21.72
  -3   1  -3  316.29   24.79
  -3  -1   3  305.29   24.74
  -3  -1   3  296.77   21.21
   3   1   3  303.07   24.32
   3   1   3  300.69   23.56
   3  -1  -3  346.58   23.25
   3  -1  -3  321.53   24.98
  -3   1  -4  184.16   19.42
  -3  -1   4  169.61   19.51
  -3  -1   4  200.54   18.64
   3  -1  -4  202.86   20.34
   3   1   4  202.07   20.31
   3  -1  -4  204.62   18.02
  -3   1  -5  347.06   27.36
  -3  -1   5  348.86   28.29
  -3  -1   5  336.51   25.30
   3   1   5  346.80   27.32
   3  -1  -5  373.92   28.18
  -3   1  -6  194.26   20.82
  -3  -1   6  223.55   22.88
  -3  -1   6  197.48   21.40
   3  -1  -6  221.29   22.49
   3  -1  -6  221.81   20.09
   3   1   6  215.15   22.60
  -3   1  -7  674.16   40.08
  -3  -1   7  674.68   40.26
  -3  -1   7  619.35   39.45
   3  -1  -7  633.24   40.00
   3   1   7  625.71   40.21
   3  -1  -7  743.33   38.11
  -3  -1   7  771.21   34.41
  -3   1  -8  298.68   27.71
  -3  -1   8  329.54   29.00
  -3  -1   8  354.77   30.08
   3  -1  -8  334.31   29.92
   3  -1  -8  406.22   28.23
  -3  -1   8  374.38   25.72
   3   1   8  346.36   30.41
  -3   1  -9  209.34   24.09
  -3  -1   9  214.30   25.64
  -3  -1   9  193.70   24.44
  -3  -1   9  231.74   21.80
   3  -1  -9  174.12   23.72
   3   1   9  185.60   23.83
   3  -1  -9  268.92   23.57
  -3   1 -10  837.24   50.38
  -3  -1  10  909.99   53.43
   3  -1 -10  917.05   54.55
  -3  -1  10 1050.31   50.17
   3   1  10  926.60   53.82
  -3   1 -11  217.57   26.41
  -3  -1  11  246.43   28.98
   3  -1 -11  217.92   27.84
   3   1  11  232.88   28.11
  -3   1 -12  808.65   51.60
  -3  -1  12  808.78   44.53
  -3   1 -12  886.60   46.02
   3  -1 -12  859.24   45.90
  -3  -1  12  798.09   54.09
  -3   1 -12  883.26   46.09
   3  -1 -12  864.18   56.02
   3   1  12  773.03   52.65
  -3   1 -13  344.94   34.57
  -3  -1  13  396.40   31.69
  -3   1 -13  347.44   29.22
   3  -1 -13  375.52   30.24
  -3  -1  13  402.27   39.49
  -3   1 -13  381.87   30.61
  -3  -1  13  366.69   29.01
   3  -1 -13  386.51   38.24
   3   1  13  356.50   36.23
  -3   1 -14 1139.74   65.77
  -3  -1  14 1196.44   56.86
  -3   1 -14 1225.49   57.19
  -3   1 -14 1168.38   56.12
  -3  -1  14 1199.01   56.03
   3  -1 -14 1098.11   54.73
   3   1  14 1187.59   69.33
  -3  -1  15  693.38   43.02
  -3   1 -15  716.22   43.44
  -3  -1  15  704.58   41.92
   3  -1 -15  736.73   44.02
  -3   1 -15  746.84   44.31
  -3   1 -16  333.91   29.96
  -3  -1  16  375.13   30.98
  -3  -1  16  380.48   30.57
   3  -1 -16  326.88   29.07
  -3   1 -16  366.39   30.95
  -3  -1  17   66.85   14.55
  -3   1 -17   73.25   15.12
  -3  -1  17   58.07   13.44
   3  -1 -17   60.25   14.65
  -3   1 -17   67.32   14.36
  -3  -1  18   61.50   15.01
  -3   1 -18   88.08   16.03
   3  -1 -18   83.55   16.03
  -3   1 -18   84.84   15.73
  -3  -1  18   81.48   14.74
  -3  -1  19   41.85   11.44
  -3   1 -19   52.62   13.19
  -3   1 -19   36.36   10.53
  -3  -1  19   43.21   11.64
   3  -1 -19   67.90   13.76
   3  -1 -20   -6.72    7.93
  -3  -1  20    6.41    8.62
  -3  -1  20    3.67    7.19
  -3   1 -20    8.39    8.55
  -3  -1  21   27.00    8.04
  -3  -1  21   40.30   10.31
   3  -1 -21   48.02    9.69
  -3   1 -21   37.55   10.33
   3  -1 -22    4.51    5.55
  -3   1 -22   10.24    7.16
  -3   1 -23   -1.63    3.64
   3  -1 -23   10.75    4.74
  -3  -2 -23   13.85    4.91
   3   2 -23    6.09    4.44
  -3  -2 -22   16.77    6.78
   3  -2  22   19.13    5.90
   3   2 -22   10.04    6.18
  -3   2  22   12.48    5.96
  -3  -2 -21   30.15    9.97
   3   2 -21   26.00    9.50
   3  -2  21   39.81    9.09
  -3   2  21   43.72   10.45
  -3  -2 -20   10.44    7.99
   3  -2  20   13.92    7.69
   3   2 -20   17.72   10.38
  -3   2  20    8.01    8.36
  -3  -2 -20    7.65    8.80
  -3  -2 -19   42.59   11.93
   3  -2  19   36.49   10.67
  -3  -2 -19   62.66   13.49
   3   2 -19   45.69   12.01
  -3   2  19   54.25   13.13
  -3   2  18  111.95   16.53
  -3  -2 -18  137.07   18.07
   3  -2  18  127.35   18.04
  -3  -2 -18  126.62   17.90
  -3   2  18  145.68   20.17
   3   2 -18  120.00   18.16
  -3   2  17  205.64   23.11
   3  -2  17  181.24   20.99
  -3  -2 -17  175.94   21.58
  -3  -2 -17  186.29   21.59
  -3   2  17  182.18   22.57
   3   2 -17  173.33   20.89
  -3  -2 -16  164.91   20.80
  -3   2  16  158.57   20.66
   3   2 -16  140.28   19.66
   3  -2  16  158.65   20.20
  -3  -2 -16  157.44   20.23
  -3   2  16  125.53   18.82
   3  -2  15   40.56   10.82
  -3  -2 -15   44.98   14.00
  -3   2  15   27.83   11.80
  -3  -2 -15   41.27   12.38
   3   2 -15   38.52   11.86
  -3   2  15   29.03   11.32
   3   2 -14   27.47   10.74
   3  -2  14   18.23    7.08
  -3   2  14   38.31   11.76
  -3  -2 -14   24.99   10.50
  -3  -2 -14   21.08    9.97
  -3   2  14   17.55   10.90
  -3   2  14   12.69    8.69
   3  -2  14   18.55   14.21
   3   2 -14   53.03   13.69
   3  -2  13   33.55   10.50
  -3   2  13   29.94   10.42
  -3  -2 -13   27.38    9.69
   3   2 -13   28.82   11.03
  -3  -2 -13   22.99    9.04
  -3   2  13   29.50   10.63
  -3   2  13   30.36   12.68
   3   2 -13   16.42   11.85
   3   2 -13   30.83   11.50
   3  -2  13   29.94   13.32
  -3   2  12  162.36   20.41
  -3  -2 -12  166.66   20.00
   3   2 -12  170.53   20.25
  -3  -2 -12  165.77   19.20
  -3   2  12  163.19   19.82
   3  -2  12  184.32   20.70
  -3   2  12  191.36   26.97
   3   2 -12  170.31   25.33
   3   2 -12  156.02   23.44
   3  -2  12  169.89   25.35
  -3   2  11   53.47   15.03
   3   2 -11   66.07   14.58
   3   2 -11   45.91   15.84
   3  -2  11   49.11   16.16
  -3  -2 -10  239.42   24.26
  -3   2  10  205.66   25.60
   3   2 -10  167.35   22.56
   3   2 -10  218.62   26.96
   3  -2  10  212.62   26.11
  -3  -2  -9  165.23   20.20
  -3   2   9  152.04   21.96
   3   2  -9  175.63   23.17
   3   2  -9  138.95   21.18
  -3   2   9  151.80   19.93
   3  -2   9  154.93   22.74
  -3  -2  -8  839.37   43.48
   3   2  -8  828.15   47.33
  -3   2   8  854.66   45.36
  -3   2   8  743.00   45.84
   3  -2   8  786.01   47.04
   3   2  -8  830.02   48.06
  -3  -2  -7 1654.66   62.99
  -3   2   7 1617.02   63.87
   3   2  -7 1706.53   68.86
  -3   2   7 1542.55   66.09
   3   2  -7 1564.20   66.38
   3  -2   7 1629.43   67.97
  -3  -2  -6  970.58   45.18
  -3   2   6  938.52   45.66
  -3   2   6  942.13   47.55
   3   2  -6  912.37   47.40
   3   2  -6  973.54   49.06
   3  -2   6  977.32   49.65
   3  -2   5  767.49   42.74
  -3   2   5  859.62   42.10
  -3  -2  -5  820.83   40.87
  -3   2   5  829.49   42.59
   3   2  -5  846.64   43.77
   3   2  -5  816.29   43.78
  -3  -2  -4 1342.55   53.37
  -3   2   4 1363.99   54.27
  -3   2   4 1373.28   54.77
   3   2  -4 1322.56   55.36
   3  -2   4 1407.54   57.75
  -3  -2  -3  921.27   42.23
  -3   2   3  936.07   42.73
  -3   2   3  974.22   42.79
   3  -2   3  897.36   42.99
   3   2  -3  942.00   43.86
   3  -2   3  885.46   44.08
  -3  -2  -2  197.64   19.35
  -3   2   2  189.50   19.07
  -3   2   2  238.77   19.56
   3  -2   2  200.68   20.14
   3   2  -2  201.26   19.96
   3  -2   2  208.13   20.70
   3   2  -2  251.85   15.29
   3   2  -1 1634.92   48.64
  -3   2   1 1446.25   55.39
  -3  -2  -1 1423.73   54.91
  -3   2   1 1567.12   53.07
   3  -2   1 1501.12   56.49
   3   2  -1 1437.25   55.44
   3  -2   1 1450.62   56.38
  -3   2   0 1872.71   66.04
  -3  -2   0 1977.23   67.03
   3   2   0 2004.41   67.55
  -3   2   0 1992.85   61.03
   3   2   0 2139.87   61.51
   3  -2   0 2053.17   68.34
   3  -2   0 2022.37   67.68
  -3   2  -1 1468.56   56.38
  -3  -2   1 1466.33   56.46
   3   2   1 1485.78   56.11
   3  -2  -1 1533.94   56.68
  -3   2  -1 1591.39   49.95
   3   2   1 1492.45   51.72
   3  -2  -1 1428.07   54.77
  -3   2  -2  215.89   20.83
  -3   2  -2  233.82   16.22
  -3  -2   2  223.42   21.24
   3   2   2  212.79   20.35
   3  -2  -2  207.55   20.49
   3   2   2  227.16   19.65
   3  -2  -2  228.42   20.78
  -3   2  -3  982.48   45.66
  -3   2  -3 1017.92   35.39
  -3  -2   3  936.04   45.23
  -3  -2   3  953.06   40.53
   3   2   3  952.21   44.26
   3  -2  -3  971.38   44.54
   3   2   3  979.47   43.57
   3  -2  -3  958.38   43.40
  -3   2  -4 1379.73   56.54
  -3  -2   4 1350.63   52.72
  -3   2  -4 1551.44   44.66
  -3  -2   4 1318.60   56.89
   3  -2  -4 1315.25   55.13
   3   2   4 1377.21   55.51
   3  -2  -4 1372.68   53.99
  -3   2  -5  808.63   43.04
  -3  -2   5  799.10   43.57
  -3  -2   5  838.86   41.37
   3   2   5  804.24   42.54
   3  -2  -5  796.20   42.27
  -3   2  -6  964.02   48.90
   3  -2  -6  925.17   48.04
  -3  -2   6  911.78   48.58
  -3  -2   6  970.19   47.29
   3  -2  -6 1038.51   43.17
   3   2   6  891.62   47.21
  -3   2  -7 1550.79   66.67
  -3  -2   7 1798.83   59.34
  -3  -2   7 1566.59   67.73
  -3  -2   7 1610.79   66.11
   3  -2  -7 1638.24   67.86
   3   2   7 1626.02   68.28
   3  -2  -7 1759.56   60.10
  -3   2  -8  798.97   46.68
  -3  -2   8  894.18   41.30
  -3  -2   8  796.20   47.93
  -3  -2   8  835.57   47.37
   3  -2  -8  753.24   45.49
   3   2   8  729.77   45.46
  -3  -2   9  184.88   19.24
  -3   2  -9  123.77   19.40
  -3  -2   9  136.23   20.49
   3  -2  -9  141.46   20.67
   3   2   9  153.10   21.82
  -3   2 -10  187.10   24.72
  -3  -2  10  222.60   27.14
  -3  -2  10  234.75   24.18
   3  -2 -10  204.31   24.97
   3   2  10  235.37   27.74
  -3   2 -11   66.58   16.65
   3  -2 -11   52.19   17.72
   3   2  11   54.76   15.35
  -3  -2  12  185.40   20.44
  -3   2 -12  108.55   19.69
  -3   2 -12  157.27   19.81
   3  -2 -12  178.37   20.72
  -3   2 -12  169.82   20.03
   3  -2 -12  183.08   26.04
   3   2  12  187.24   26.52
  -3  -2  13   16.46   11.28
   3  -2 -13   13.75   11.87
  -3   2 -13   29.94    9.16
  -3   2 -13   -1.34   10.94
  -3   2 -13   37.77   10.33
   3  -2 -13   12.61   11.59
   3   2  13   45.43   13.62
  -3  -2  14   25.14   10.70
   3  -2 -14   40.40   12.61
  -3   2 -14   12.22    8.31
  -3   2 -14  -14.95   12.14
  -3  -2  14   10.46    8.59
  -3   2 -14   47.44   13.07
   3   2  14   32.33   13.36
   3  -2 -15   31.09   11.57
  -3  -2  15   33.49   11.53
  -3   2 -15   34.52   12.13
  -3  -2  15   32.19   12.13
  -3   2 -15   42.29   12.95
  -3  -2  16  176.23   21.87
  -3   2 -16  138.55   19.52
   3  -2 -16  154.62   20.56
  -3  -2  16  171.50   20.24
  -3   2 -16  148.21   20.91
  -3   2 -17  217.21   24.07
  -3  -2  17  217.24   23.81
   3  -2 -17  217.56   22.88
  -3  -2  17  171.99   20.36
  -3   2 -17  166.04   20.89
  -3  -2  18  115.50   17.89
  -3   2 -18  112.01   17.17
   3  -2 -18  132.46   19.07
  -3   2 -18  124.62   18.23
  -3  -2  19   43.43   13.15
  -3   2 -19   25.99   10.85
   3  -2 -19   50.72   11.95
  -3   2 -19   44.25   12.24
  -3  -2  20    0.06    7.90
  -3   2 -20   12.04    8.64
   3  -2 -20    6.70    7.07
  -3  -2  21   30.47    9.61
   3  -2 -21   49.67    9.41
  -3   2 -21   33.52    9.46
   3  -2 -22    3.14    6.44
   3  -2 -22    4.95    4.08
  -3   2 -22   15.22    6.21
  -3   2 -23   -0.14    3.33
   3  -2 -23   12.93    4.95
  -3  -3 -22   46.31    8.79
   3  -3  22   47.08    7.85
   3   3 -22   42.53    8.28
  -3   3  22   50.10    9.06
  -3  -3 -21   78.95   12.24
   3  -3  21   91.99   11.93
   3   3 -21   99.07   13.60
  -3   3  21  101.20   13.83
  -3  -3 -20   72.31   13.46
   3  -3  20   95.25   13.64
   3   3 -20  103.33   14.82
  -3   3  20   84.63   14.15
  -3  -3 -19   40.75   11.68
  -3  -3 -19   68.48   12.24
   3  -3  19   69.38   12.70
   3   3 -19   66.23   13.88
  -3   3  19   56.56   13.27
  -3  -3 -18  253.54   23.08
   3  -3  18  273.90   24.82
   3   3 -18  254.73   24.96
  -3  -3 -18  234.76   23.69
  -3   3  18  226.01   24.29
  -3  -3 -17   32.93   11.20
   3  -3  17   48.34   13.35
   3   3 -17   42.55   12.10
  -3   3  17   63.17   14.63
  -3  -3 -17   28.68   10.79
  -3  -3 -16  297.12   26.53
   3  -3  16  303.57   27.52
   3   3 -16  282.69   27.20
  -3  -3 -16  256.16   25.84
  -3   3  16  297.33   27.97
  -3   3  15  189.46   21.08
  -3  -3 -15  170.68   20.96
   3   3 -15  148.38   20.09
   3  -3  15  169.59   20.91
  -3  -3 -15  163.69   20.85
  -3   3  15  145.79   20.31
  -3  -3 -14  120.52   18.45
  -3   3  14  129.55   18.41
  -3  -3 -14  103.09   16.73
   3   3 -14  106.01   16.96
  -3   3  14  108.62   17.79
   3  -3  14  138.06   19.34
  -3   3  14  134.89   24.81
   3  -3  14  126.71   24.08
   3   3 -14  102.68   20.63
  -3   3  13  188.55   21.78
  -3  -3 -13  174.29   19.70
   3  -3  13  156.84   20.25
   3   3 -13  136.04   18.98
  -3   3  13  184.45   22.69
  -3  -3 -13  162.02   19.55
  -3   3  13  181.36   26.88
   3   3 -13  133.03   21.83
   3  -3  13  174.15   25.95
  -3   3  12   59.20   11.11
  -3  -3 -12   35.52   11.25
   3  -3  12   22.23   10.60
   3   3 -12   36.61   12.42
  -3  -3 -12   42.81   10.37
  -3   3  12   46.64   13.82
  -3   3  12   39.19   13.82
   3   3 -12   80.11   18.61
   3   3 -12   32.89   14.82
   3  -3  12   74.73   17.04
   3   3 -11   55.34   13.65
   3   3 -11   56.08   15.06
   3  -3  11    8.45    8.54
  -3   3  11   26.45    9.49
  -3   3  11   11.19   10.95
   3   3 -11   21.91   10.85
   3  -3  11   13.46   12.22
  -3   3  10   58.44   14.73
   3   3 -10   44.98   14.03
   3   3 -10   18.52   11.80
   3  -3  10   39.03   14.84
  -3   3   9  209.07   25.91
   3   3  -9  241.72   27.14
   3  -3   9  237.84   27.35
   3   3  -9  220.64   25.93
  -3  -3  -8  149.98   18.19
  -3   3   8  101.00   17.77
   3   3  -8  105.57   18.72
  -3   3   8  139.82   18.25
   3   3  -8  123.46   19.16
   3  -3   8  115.59   19.23
  -3  -3  -7  253.10   22.31
  -3   3   7  268.58   27.03
  -3   3   7  292.78   24.47
   3   3  -7  257.30   26.09
   3  -3   7  226.75   25.61
   3   3  -7  260.23   26.84
  -3   3   6  236.79   21.35
  -3  -3  -6  206.75   19.77
  -3   3   6  208.87   23.30
   3   3  -6  193.20   21.71
   3   3  -6  192.27   22.61
   3  -3   6  142.19   19.12
  -3   3   5  345.01   26.28
  -3  -3  -5  351.54   25.59
  -3   3   5  365.36   28.82
   3   3  -5  358.08   28.51
   3   3  -5  351.44   29.31
   3  -3   5  334.76   28.94
  -3   3   4   67.63   11.98
   3   3  -4   85.73   15.00
  -3  -3  -4   87.30   13.41
  -3   3   4   86.18   14.38
   3  -3   4  102.44   15.55
   3   3  -4   84.49   14.78
   3  -3   4  101.57   16.69
  -3  -3  -3 1128.95   47.14
  -3   3   3 1106.26   47.13
  -3   3   3 1082.64   48.14
   3  -3   3 1066.13   47.41
   3   3  -3 1098.20   48.84
   3  -3   3 1043.58   50.01
  -3   3   2  888.24   41.49
  -3  -3  -2  887.01   41.35
  -3   3   2  916.71   42.03
   3  -3   2  871.90   41.83
   3  -3   2  867.30   44.53
   3   3  -2  881.87   42.51
  -3   3   1 4901.76  129.11
  -3  -3  -1 4853.50  128.93
   3  -3   1 4863.79  132.76
   3  -3   1 4999.34  129.52
   3   3  -1 5036.86  130.02
  -3   3   1 4980.79  127.74
  -3  -3   0  640.39   35.61
  -3   3   0  655.63   35.96
  -3   3   0  712.44   35.03
   3   3   0  678.53   36.18
   3  -3   0  744.29   37.29
   3   3   0  705.48   31.03
   3  -3   0  715.93   38.94
  -3   3  -1 4648.48  127.35
  -3  -3   1 4735.69  127.95
   3   3   1 4903.33  126.77
  -3   3  -1 5224.72  123.31
   3  -3  -1 4848.32  126.61
   3   3   1 5244.76  122.51
   3  -3  -1 4799.82  129.92
  -3   3  -2  941.72   44.73
  -3  -3   2  919.13   45.24
   3  -3  -2  899.00   44.19
  -3   3  -2  998.13   40.10
   3   3   2  956.10   43.77
   3  -3  -2  942.64   43.62
   3   3   2  960.02   41.81
  -3   3  -3 1045.03   49.18
  -3   3  -3 1124.79   42.97
  -3  -3   3 1027.38   49.32
   3   3   3 1070.33   47.63
   3  -3  -3 1157.68   49.57
   3   3   3 1090.77   47.23
   3  -3  -3 1137.88   50.58
  -3   3  -4   82.97   15.60
  -3  -3   4   79.18   15.21
   3   3   4   74.47   13.31
   3  -3  -4   70.93   12.63
  -3   3  -4   89.57   11.42
   3   3   4   94.40   14.89
  -3   3  -5  333.53   28.20
  -3  -3   5  377.23   30.44
  -3   3  -5  396.30   23.36
   3   3   5  362.43   28.43
   3  -3  -5  368.92   28.54
  -3   3  -6  196.10   22.60
  -3  -3   6  219.89   23.94
   3  -3  -6  188.37   21.39
  -3  -3   6  237.04   19.20
   3   3   6  189.54   22.10
  -3   3  -7  261.93   26.15
  -3  -3   7  241.67   26.06
  -3  -3   7  261.64   21.42
   3  -3  -7  242.38   25.26
   3   3   7  217.83   24.52
  -3   3  -8  131.02   20.08
   3  -3  -8  138.08   19.89
   3   3   8  136.66   20.79
  -3  -3   8  128.91   16.28
  -3   3  -9  252.58   27.84
  -3  -3   9  254.26   23.45
   3  -3  -9  253.41   27.58
   3   3   9  248.93   27.70
  -3   3 -10   26.80   12.47
   3  -3 -10   46.06   15.31
   3   3  10   66.60   15.25
  -3  -3  11   31.62   11.68
  -3   3 -11   41.41    9.11
  -3   3 -11   23.98   10.41
  -3   3 -11   30.96   10.14
   3  -3 -11   61.86   12.60
   3  -3 -11   17.36   11.54
   3   3  11   31.28   13.60
  -3  -3  12    9.07    9.06
  -3   3 -12   40.11   10.68
  -3   3 -12   19.70   12.11
  -3   3 -12   24.80   10.07
   3  -3 -12   28.75   11.62
   3  -3 -12   34.69   13.77
   3   3  12   11.59   11.00
  -3  -3  13  121.70   18.87
  -3   3 -13  202.58   21.86
  -3   3 -13  204.39   27.38
   3  -3 -13  154.31   20.40
  -3   3 -13  186.11   22.32
   3   3  13  169.81   25.98
  -3  -3  14  100.86   17.22
  -3   3 -14  118.45   17.59
   3  -3 -14  112.51   17.48
  -3   3 -14  132.41   18.41
  -3   3 -14  113.60   22.21
   3   3  14   71.32   20.32
  -3  -3  15  147.77   20.08
  -3   3 -15  166.32   21.43
   3  -3 -15  178.66   22.17
  -3   3 -15  182.33   22.10
  -3   3 -16  278.78   26.76
  -3  -3  16  278.71   27.12
   3  -3 -16  285.83   26.66
  -3   3 -16  273.29   26.78
  -3  -3  17   40.09   13.10
  -3   3 -17   44.43   13.29
  -3   3 -17   42.02   11.22
   3  -3 -17   48.87   12.46
  -3   3 -17   39.12   12.13
  -3   3 -18  196.88   22.39
  -3  -3  18  241.83   24.16
   3  -3 -18  223.53   22.19
  -3   3 -18  240.34   24.27
  -3  -3  19   55.38   12.91
   3  -3 -19   61.14   12.42
  -3   3 -19   41.90   11.93
  -3  -3  20   99.36   14.78
   3  -3 -20   99.90   13.17
  -3   3 -20   82.60   13.78
   3  -3 -21   96.09   13.41
  -3  -3  21  104.77   13.61
  -3   3 -21   92.04   12.76
   3  -3 -21   71.50   10.15
   3  -3 -22   42.73    8.91
  -3   3 -22   47.62    8.37
  -3  -4 -22   36.31    7.10
   3  -4  22   47.45    7.89
   3   4 -22   43.50    8.33
  -3   4  22   45.61    7.67
   3  -4  21  114.00   12.98
  -3   4  21  117.31   13.49
   3   4 -21  104.15   12.92
  -3  -4 -21   98.38   12.82
  -3  -4 -20  120.96   14.95
   3  -4  20  128.48   15.56
   3   4 -20  123.89   15.59
  -3   4  20  131.08   15.83
  -3  -4 -19   13.92    8.37
  -3  -4 -19    0.21    5.12
   3  -4  19    0.38    8.58
   3   4 -19   10.45    9.00
  -3   4  19    4.55    8.13
  -3  -4 -18   68.11   14.98
  -3  -4 -18   47.51   10.95
   3  -4  18   76.81   14.07
   3   4 -18   83.05   14.91
  -3   4  18   57.43   13.98
  -3  -4 -17  110.79   17.10
  -3  -4 -17  143.66   17.99
   3  -4  17  144.86   19.82
   3   4 -17  121.31   17.16
  -3   4  17  114.99   18.57
  -3  -4 -17  106.25   16.91
  -3  -4 -16  112.57   18.16
   3  -4  16  102.86   16.40
  -3  -4 -16  131.62   18.26
   3   4 -16  125.42   19.00
  -3  -4 -16  118.63   18.39
  -3   4  16  114.87   18.39
  -3  -4 -15  332.23   27.74
   3  -4  15  333.07   29.01
  -3  -4 -15  301.64   27.67
   3   4 -15  328.27   29.36
  -3   4  15  316.79   29.57
  -3  -4 -14  411.18   31.01
   3  -4  14  428.84   33.17
   3   4 -14  399.17   32.11
  -3  -4 -14  364.17   30.30
  -3   4  14  419.55   33.44
   3   4 -13  482.92   43.51
  -3  -4 -13  527.07   35.31
   3  -4  13  490.61   35.55
  -3  -4 -13  475.06   34.33
   3   4 -13  528.48   36.16
  -3   4  13  559.06   47.53
  -3   4  13  516.44   36.87
   3  -4  13  521.09   44.37
   3   4 -12  126.54   22.16
  -3  -4 -12  119.13   17.44
   3   4 -12  160.48   20.74
   3  -4  12  131.70   18.72
  -3  -4 -12  114.75   17.42
  -3   4  12  128.69   19.31
  -3   4  12  108.52   20.92
   3   4 -12  142.80   21.89
   3  -4  12  134.74   22.74
  -3  -4 -11   83.78   14.12
   3  -4  11   60.75   13.99
   3   4 -11   60.14   13.39
  -3  -4 -11   52.23   11.30
  -3   4  11   49.21   12.41
  -3   4  11   62.01   16.55
   3   4 -11   68.39   16.92
   3   4 -11   75.09   18.79
   3  -4  11   30.47   13.76
   3   4 -10  558.41   44.22
   3  -4  10  571.55   35.89
  -3   4  10  583.03   37.27
  -3   4  10  478.50   40.82
   3   4 -10  560.51   42.95
   3  -4  10  468.16   39.80
  -3   4   9  367.91   35.03
  -3  -4  -9  434.40   33.07
   3   4  -9  406.79   35.50
   3  -4   9  334.02   32.72
   3   4  -9  384.51   35.56
  -3   4   8 1108.77   60.31
  -3  -4  -8 1245.86   57.86
   3   4  -8 1240.41   60.55
   3  -4   8 1078.78   59.06
   3   4  -8 1226.74   63.51
  -3   4   7  564.17   40.60
  -3  -4  -7  650.15   40.29
   3   4  -7  655.26   41.65
   3  -4   7  626.31   42.76
   3   4  -7  632.09   43.17
  -3  -4  -6  367.27   25.79
  -3   4   6  357.45   31.05
  -3   4   6  359.11   26.38
  -3  -4  -6  344.53   28.77
   3   4  -6  335.00   29.01
   3   4  -6  322.95   30.39
   3  -4   6  360.53   31.38
  -3   4   5  240.27   20.58
  -3  -4  -5  209.96   19.34
  -3   4   5  182.01   21.73
  -3  -4  -5  212.75   22.91
   3   4  -5  179.03   23.19
   3  -4   5  201.64   21.34
   3   4  -5  222.57   22.25
   3  -4   5  170.07   21.75
  -3  -4  -4  201.88   19.11
  -3   4   4  195.74   19.49
   3  -4   4  197.01   20.31
  -3   4   4  184.81   21.43
  -3  -4  -4  174.75   20.51
   3   4  -4  189.82   20.77
   3   4  -4  175.88   21.92
   3  -4   4  152.66   20.57
  -3   4   3  249.20   21.00
  -3  -4  -3  235.56   20.97
  -3   4   3  229.73   23.07
   3  -4   3  248.48   22.25
   3   4  -3  235.47   22.14
   3   4  -3  201.02   23.01
   3  -4   3  211.41   23.34
  -3   4   2   76.17   13.77
  -3   4   2   84.01   13.38
  -3  -4  -2   71.54   12.53
   3  -4   2   67.45   13.00
   3   4  -2   77.07   13.77
   3  -4   2   54.14   13.81
  -3   4   1  381.23   26.97
  -3  -4  -1  362.28   26.50
  -3   4   1  381.04   27.74
   3  -4   1  375.93   26.59
   3   4  -1  381.96   27.25
   3  -4   1  374.60   29.77
  -3   4   0  216.90   20.72
  -3  -4   0  222.83   21.45
  -3   4   0  217.44   20.39
   3   4   0  222.44   20.50
   3   4   0  254.94   18.15
   3  -4   0  192.84   21.77
   3  -4   0  209.32   19.96
  -3   4  -1  365.10   27.48
  -3  -4   1  333.47   27.00
   3  -4  -1  394.67   27.32
  -3   4  -1  395.16   27.18
   3   4   1  371.21   26.83
   3   4   1  439.38   25.85
   3  -4  -1  388.48   30.06
  -3   4  -2   64.57   13.26
  -3   4  -2   60.41   11.57
  -3  -4   2   66.78   13.53
   3   4   2   65.98   12.08
   3  -4  -2   67.83   12.47
   3   4   2   88.85   12.86
   3  -4  -2   81.62   14.94
  -3   4  -3  225.39   22.84
  -3  -4   3  193.98   21.70
   3  -4  -3  237.42   21.97
  -3   4  -3  230.73   20.17
   3   4   3  265.81   22.82
   3   4   3  216.40   21.12
  -3   4  -4  166.81   20.48
  -3  -4   4  185.48   21.62
  -3   4  -4  185.78   18.27
   3   4   4  192.40   20.01
   3  -4  -4  182.53   19.86
   3   4   4  196.22   21.37
  -3   4  -5  177.53   21.65
   3   4   5  168.25   20.27
   3  -4  -5  193.42   21.26
  -3  -4   5  198.52   23.23
  -3   4  -5  210.97   19.24
   3   4   5  189.88   20.60
  -3   4  -6  361.65   30.75
  -3  -4   6  359.26   31.54
  -3   4  -6  367.08   25.49
   3  -4  -6  324.18   27.82
   3   4   6  329.53   29.77
  -3   4  -7  581.63   40.49
   3  -4  -7  595.99   39.32
   3   4   7  601.23   41.42
  -3   4  -8 1109.25   59.91
   3  -4  -8 1224.98   60.04
  -3  -4   8 1285.03   57.11
   3   4   8 1210.18   61.89
  -3   4  -9  385.48   34.89
   3  -4  -9  358.34   33.01
   3   4   9  351.08   33.51
  -3   4 -10  521.72   42.42
  -3   4 -10  570.21   36.11
   3  -4 -10  487.17   40.01
   3   4  10  568.19   43.96
  -3  -4  11   38.99   11.63
  -3   4 -11   57.59   10.96
  -3   4 -11   50.37   14.15
   3  -4 -11   81.02   16.35
  -3   4 -11   75.49   13.51
   3  -4 -11   41.81   16.01
   3   4  11   95.41   19.96
  -3  -4  12  114.31   17.82
  -3   4 -12  135.24   17.64
  -3   4 -12  118.10   22.44
   3  -4 -12  136.68   19.57
  -3   4 -12  140.08   19.43
   3   4  12  117.57   22.64
  -3   4 -13  507.78   44.12
  -3   4 -13  468.11   33.88
  -3  -4  13  447.73   33.70
   3  -4 -13  525.54   35.68
  -3   4 -13  461.52   34.67
   3   4  13  500.00   44.48
   3  -4 -13  496.55   42.65
  -3   4 -14  376.33   30.78
  -3  -4  14  379.13   31.58
   3  -4 -14  442.65   32.92
  -3   4 -14  386.44   32.15
  -3   4 -15  334.13   29.03
  -3  -4  15  312.99   28.40
  -3   4 -15  321.42   28.82
   3  -4 -15  338.44   28.79
  -3  -4  16   87.96   16.50
  -3   4 -16  107.32   17.17
   3  -4 -16  116.12   17.61
  -3   4 -16   92.40   16.80
  -3  -4  17  133.96   18.56
  -3   4 -17  128.90   18.48
   3  -4 -17  137.84   18.13
  -3   4 -17  131.60   16.98
  -3   4 -17  130.60   18.69
   3  -4 -18   71.55   12.25
  -3  -4  18   76.38   15.00
  -3   4 -18   76.65   13.10
  -3   4 -18   77.62   15.02
  -3  -4  19    5.10    9.09
  -3   4 -19   15.04    7.55
  -3   4 -19    8.86    9.18
   3  -4 -19   20.61    9.12
   3  -4 -20  126.92   15.63
  -3  -4  20  123.37   15.54
  -3   4 -20  158.49   16.40
   3  -4 -21  108.32   12.83
  -3  -4  21  124.84   14.06
  -3   4 -21  108.61   12.22
   3  -4 -22   38.32    7.88
  -3   4 -22   46.27    6.65
   3   5 -22   99.96    8.98
  -3   5  22   90.57    8.96
   3  -5  21   96.75   11.51
   3   5 -21  102.77   11.69
  -3   5  21   84.65   10.86
  -3  -5 -21  103.04   11.79
  -3  -5 -20   83.54   11.95
   3  -5  20   85.43   12.54
   3   5 -20  103.45   14.00
  -3   5  20  101.87   13.71
   3  -5  19  214.51   19.95
   3   5 -19  235.96   21.14
  -3   5  19  214.92   20.76
  -3  -5 -19  224.30   20.50
  -3  -5 -18   58.90   12.10
   3  -5  18   47.10   12.23
  -3   5  18   56.52   12.89
   3   5 -18   38.76   10.94
  -3  -5 -17   73.23   14.80
  -3   5  17   95.42   17.14
   3  -5  17   80.23   14.87
   3   5 -17   83.46   15.63
   3  -5  16  182.59   21.92
   3   5 -16  200.16   22.95
  -3   5  16  195.40   23.42
  -3  -5 -16  198.27   22.43
   3  -5  15  269.33   26.36
   3   5 -15  256.78   26.12
  -3   5  15  281.75   27.40
  -3  -5 -15  250.18   25.84
  -3  -5 -14  722.68   40.06
  -3  -5 -14  626.07   39.61
   3  -5  14  587.84   39.05
   3   5 -14  649.75   40.66
  -3   5  14  603.60   40.06
  -3  -5 -14  559.08   38.05
  -3  -5 -13  178.29   20.95
   3  -5  13  167.36   21.28
  -3  -5 -13  210.63   21.36
   3   5 -13  187.76   21.91
  -3   5  13  185.69   22.86
  -3  -5 -13  171.85   21.17
   3   5 -12  885.98   59.52
  -3  -5 -12  949.06   46.88
   3  -5  12  802.48   46.06
  -3   5  12  866.32   59.29
   3  -5  12  897.12   58.24
  -3  -5 -12  912.14   47.33
  -3   5  12  877.01   48.60
   3   5 -12  844.43   46.49
  -3  -5 -12  829.87   46.47
  -3  -5 -11   83.05   14.77
  -3  -5 -11   53.28   13.51
   3  -5  11   75.11   15.70
   3   5 -11   54.67   12.57
  -3  -5 -11   87.87   14.15
  -3  -5 -11   66.03   13.68
  -3   5  11   81.07   16.22
  -3   5  11   79.83   16.43
   3   5 -11   48.84   16.19
   3  -5  11   81.19   19.34
   3   5 -10  640.37   49.03
   3  -5  10  665.32   40.29
   3   5 -10  702.03   39.99
  -3   5  10  668.79   40.80
  -3   5  10  641.41   47.51
   3   5 -10  720.32   49.02
  -3  -5 -10  729.39   41.31
   3  -5  10  644.18   47.94
   3  -5   9  232.95   23.67
  -3   5   9  270.30   25.03
  -3   5   9  249.17   29.76
  -3  -5  -9  246.76   27.44
   3   5  -9  275.84   29.15
   3   5  -9  220.83   28.09
   3  -5   9  266.91   30.23
  -3   5   8  629.46   45.77
  -3  -5  -8  706.92   45.29
   3   5  -8  718.90   45.57
   3  -5   8  658.70   45.97
   3   5  -8  626.22   46.12
  -3   5   7  556.89   41.67
  -3  -5  -7  616.00   41.71
   3  -5   7  601.94   39.07
   3   5  -7  635.57   40.88
   3  -5   7  549.58   41.29
   3   5  -7  526.69   41.51
   3  -5   6  296.64   26.79
  -3   5   6  237.13   27.19
  -3  -5  -6  261.29   26.61
   3   5  -6  305.63   27.47
   3  -5   6  289.05   29.21
   3   5  -6  249.30   28.06
   3   5  -5   36.18   11.02
  -3   5   5   43.70   14.29
   3   5  -5   49.70   14.80
   3  -5   5   64.32   12.90
  -3  -5  -5   57.17   13.64
   3  -5   5   42.88   14.30
  -3  -5  -4  267.45   26.65
   3  -5   4  310.78   25.44
   3   5  -4  308.92   25.10
  -3   5   4  285.81   27.83
   3   5  -4  254.05   27.22
   3  -5   4  262.92   27.46
  -3   5   3  268.59   22.21
  -3  -5  -3  266.52   22.47
  -3   5   3  256.93   25.31
  -3  -5  -3  242.38   25.49
   3  -5   3  233.77   21.65
   3   5  -3  250.74   22.71
   3   5  -3  223.11   24.38
   3  -5   3  214.13   25.04
  -3   5   2  490.79   30.74
  -3  -5  -2  480.50   30.36
  -3   5   2  440.05   32.83
   3  -5   2  484.93   30.53
   3   5  -2  506.67   31.22
   3   5  -2  434.56   33.81
   3  -5   2  394.31   33.12
  -3   5   1  425.61   29.40
  -3  -5  -1  437.13   29.75
   3  -5   1  492.85   30.26
   3   5  -1  484.22   30.34
  -3   5   1  419.34   31.61
   3   5  -1  442.91   33.39
   3  -5   1  507.33   30.39
   3  -5   1  387.56   32.55
  -3   5   0   14.77    7.50
  -3   5   0   14.15    7.46
  -3  -5   0    3.24    6.57
   3  -5   0   -3.35    5.52
   3   5   0    6.95    6.83
   3  -5   0    0.35    7.77
  -3   5  -1  449.80   31.40
  -3  -5   1  456.71   32.08
  -3   5  -1  426.59   30.52
   3   5   1  458.77   29.55
   3  -5  -1  438.18   28.57
   3  -5  -1  428.65   33.95
  -3   5  -2  426.54   31.46
  -3  -5   2  413.60   31.38
  -3   5  -2  450.67   31.69
   3   5   2  474.88   30.19
   3  -5  -2  515.34   31.48
   3   5   2  519.08   31.18
   3  -5  -2  369.56   32.33
  -3   5  -3  241.26   24.06
  -3  -5   3  225.11   24.29
  -3   5  -3  237.78   22.75
   3   5   3  226.19   21.09
   3  -5  -3  263.42   22.88
   3   5   3  231.93   22.40
  -3   5  -4  288.08   27.39
  -3  -5   4  269.54   26.65
  -3   5  -4  300.03   25.48
   3   5   4  313.02   25.46
   3  -5  -4  291.70   24.40
   3   5   4  271.00   25.36
  -3   5  -5   36.17   11.26
  -3   5  -5   51.99   12.78
   3   5   5   45.12   12.67
   3  -5  -5   50.29   12.15
   3   5   5   48.90   12.63
  -3   5  -6  280.86   28.53
  -3   5  -6  293.98   25.76
   3   5   6  319.02   26.63
   3  -5  -6  236.91   24.55
   3   5   6  250.66   26.82
  -3   5  -7  610.64   42.75
   3   5   7  686.89   41.46
   3  -5  -7  572.81   38.85
   3   5   7  534.37   40.73
  -3   5  -8  640.49   46.05
   3  -5  -8  753.22   45.97
   3   5   8  621.98   44.74
  -3   5  -9  242.02   27.90
  -3   5  -9  256.47   24.32
   3   5   9  266.29   31.04
   3  -5  -9  281.45   28.37
  -3   5 -10  658.00   49.18
  -3  -5  10  656.92   38.98
   3  -5 -10  703.01   40.47
  -3   5 -10  663.61   40.41
   3  -5 -10  737.81   48.80
   3   5  10  645.23   49.23
   3  -5 -10  601.66   46.74
   3  -5 -11   80.64   14.90
  -3  -5  11   71.48   13.80
  -3   5 -11   62.45   17.48
  -3   5 -11   51.71   11.39
  -3   5 -11   52.53   12.14
   3   5  11   35.74   13.81
   3  -5 -11   38.34   17.17
  -3   5 -12  870.20   59.25
  -3   5 -12  842.26   45.43
  -3  -5  12  870.57   46.57
   3  -5 -12  861.57   45.93
  -3   5 -12  893.69   48.39
   3   5  12  826.21   58.03
   3  -5 -12  913.29   60.33
  -3   5 -13  230.51   23.51
  -3  -5  13  198.11   22.76
   3  -5 -13  174.01   20.93
  -3   5 -13  168.71   21.87
  -3   5 -14  621.90   39.61
  -3  -5  14  718.68   42.31
   3  -5 -14  705.68   41.50
  -3   5 -14  659.12   42.00
  -3   5 -15  284.70   26.35
  -3  -5  15  268.31   26.32
  -3   5 -15  318.46   28.45
   3  -5 -15  315.76   26.68
  -3  -5  16  231.62   23.97
   3  -5 -16  199.74   21.24
  -3   5 -16  183.24   21.40
   3  -5 -17   96.74   14.88
  -3  -5  17   76.64   14.64
  -3   5 -17   75.08   13.51
  -3   5 -17   84.35   15.40
   3  -5 -18   61.24   12.98
  -3  -5  18   61.06   12.54
  -3   5 -18   50.96   11.66
  -3   5 -18   56.86   12.24
  -3  -5  19  254.91   21.53
  -3   5 -19  206.56   18.17
  -3   5 -19  236.62   20.67
   3  -5 -19  226.87   20.11
   3  -5 -20   75.41   11.92
  -3  -5  20   88.90   12.08
  -3   5 -20   77.58   10.71
  -3   5 -20   98.54   12.36
   3  -5 -21   71.17   10.25
  -3   5 -21   80.15    9.50
   3  -6  21   13.50    5.26
  -3   6  21   12.64    5.48
   3   6 -21    9.89    5.11
  -3  -6 -21   -1.89    4.20
   3  -6  20   21.96    7.65
   3   6 -20   14.09    7.13
  -3   6  20   -2.38    5.57
  -3  -6 -20   12.79    6.94
   3  -6  19  360.46   24.37
   3   6 -19  361.19   24.19
  -3   6  19  381.94   25.24
  -3  -6 -19  365.36   24.26
   3  -6  18  196.79   20.04
   3   6 -18  215.02   20.64
  -3   6  18  208.59   20.39
  -3  -6 -18  219.85   20.68
  -3  -6 -17   43.07   12.43
   3  -6  17   54.66   13.64
   3   6 -17   58.32   12.43
  -3   6  17   37.45   11.62
  -3  -6 -16  124.40   18.06
   3  -6  16  121.20   18.06
   3   6 -16  143.29   18.00
  -3   6  16  181.86   21.46
  -3  -6 -15  166.60   21.19
   3  -6  15  205.61   22.77
  -3   6  15  177.05   21.46
   3   6 -15  199.94   22.62
  -3  -6 -15  213.63   21.64
  -3  -6 -14  186.81   21.95
   3   6 -14  207.04   23.03
   3  -6  14  170.69   21.55
  -3   6  14  189.80   22.51
  -3  -6 -14  240.25   23.20
  -3  -6 -13  133.25   19.16
  -3  -6 -13   74.98   15.10
   3  -6  13  114.53   18.20
   3   6 -13  110.47   17.28
  -3   6  13   75.98   15.32
   3  -6  12  196.54   23.16
  -3   6  12  257.05   25.78
   3   6 -12  273.63   26.00
  -3  -6 -12  260.12   24.78
  -3  -6 -12  334.62   27.65
  -3  -6 -11  196.42   21.93
   3   6 -11  232.16   23.80
   3  -6  11  188.08   22.46
  -3   6  11  200.81   23.08
  -3   6  11  194.11   28.19
  -3  -6 -11  220.29   22.73
   3   6 -11  230.76   31.59
   3  -6  11  171.70   25.99
  -3  -6 -10   48.77   12.90
  -3  -6 -10   31.36    9.78
   3  -6  10   55.92   13.30
   3   6 -10   49.54   12.72
  -3   6  10   40.05   14.83
  -3   6  10   36.15   10.67
   3   6 -10   77.86   18.46
  -3  -6 -10   50.44   14.03
   3  -6  10   62.24   16.44
  -3  -6  -9   45.37   14.01
  -3  -6  -9   31.97    8.61
   3  -6   9   44.89   10.95
  -3   6   9   47.53   12.30
  -3   6   9   23.35   13.49
   3   6  -9   29.40   11.75
  -3  -6  -9   55.54   15.13
   3  -6   9   46.50   15.69
  -3  -6  -8   63.55   14.65
   3  -6   8  100.81   15.58
  -3   6   8  104.03   15.99
  -3   6   8   71.54   16.64
   3   6  -8   75.91   18.30
   3  -6   8   66.95   14.92
  -3  -6  -8   64.82   16.22
   3  -6   8   92.78   18.68
  -3   6   7  240.02   29.36
   3   6  -7  232.02   29.03
   3  -6   7  214.72   21.99
  -3  -6  -7  241.20   27.96
   3  -6   7  210.59   26.42
   3   6  -6   76.01   19.15
  -3   6   6   63.19   16.09
  -3  -6  -6   68.12   15.68
   3  -6   6   81.13   17.20
  -3   6   5  616.42   44.27
  -3  -6  -5  681.81   45.37
   3  -6   5  626.49   44.84
   3   6  -5  696.05   47.07
  -3   6   4  237.40   26.83
  -3  -6  -4  263.20   27.89
   3  -6   4  271.78   29.11
   3   6  -4  229.74   27.48
  -3   6   3  273.33   28.63
  -3  -6  -3  258.39   27.88
   3  -6   3  279.35   29.73
   3   6  -3  241.28   27.07
  -3  -6  -2  728.90   45.78
  -3   6   2  669.95   43.41
   3   6  -2  693.69   44.86
   3  -6   2  610.16   43.61
  -3   6   1  870.73   42.95
  -3   6   1  798.53   46.82
   3   6  -1  750.68   46.20
  -3   6   0  896.68   45.32
  -3  -6   0  904.95   45.80
  -3   6   0  766.58   45.84
   3   6   0  879.71   49.23
   3  -6   0  878.93   44.98
   3  -6   0  742.75   48.27
  -3   6  -1  841.25   44.61
  -3  -6   1  834.85   45.17
  -3   6  -1  813.38   46.60
   3   6   1  786.43   46.30
   3  -6  -1  844.25   45.68
  -3   6  -2  728.95   42.49
  -3  -6   2  761.46   44.36
  -3   6  -2  690.85   42.93
   3   6   2  712.12   43.00
   3  -6  -2  712.47   43.03
  -3   6  -3  237.66   24.77
  -3   6  -3  300.49   28.00
   3   6   3  293.13   25.43
   3  -6  -3  227.30   24.99
  -3   6  -4  247.29   26.46
  -3   6  -4  317.64   28.35
   3   6   4  254.90   25.26
   3  -6  -4  235.16   26.04
  -3   6  -5  678.91   44.66
  -3   6  -5  719.90   43.80
   3   6   5  727.12   45.01
   3  -6  -5  632.76   43.98
  -3   6  -6   66.76   14.27
  -3   6  -6   80.32   15.35
   3   6   6   56.30   15.28
   3  -6  -6   72.97   17.18
  -3   6  -7  232.12   27.25
  -3   6  -7  220.79   22.37
   3   6   7  222.63   26.47
   3  -6  -7  208.52   25.79
  -3   6  -8   83.17   17.56
   3  -6  -8   77.87   14.91
  -3   6  -8   94.37   16.58
   3   6   8   73.87   18.23
   3  -6  -8   79.74   17.20
   3  -6  -9   38.31   10.51
  -3   6  -9   44.25   11.16
   3   6   9   29.64   14.02
  -3   6  -9   56.24   14.59
   3  -6  -9   34.84   15.04
   3  -6 -10   53.15   12.93
  -3   6 -10   38.25   13.72
  -3   6 -10   43.69   11.81
   3   6  10   47.24   14.27
   3  -6 -10   58.81   15.78
  -3  -6  11  240.82   23.04
   3  -6 -11  190.59   22.31
  -3   6 -11  191.50   22.93
  -3   6 -11  176.19   26.46
   3   6  11  232.03   29.71
   3  -6 -11  171.37   25.26
  -3   6 -12  295.15   26.45
  -3  -6  12  301.80   26.49
   3  -6 -12  318.78   27.18
  -3   6 -12  248.95   25.79
  -3  -6  13   88.66   15.83
  -3   6 -13  126.88   16.65
   3  -6 -13  110.69   16.73
  -3   6 -13  103.32   17.68
  -3  -6  14  184.07   21.77
   3  -6 -14  224.65   23.19
  -3   6 -14  187.93   22.16
   3  -6 -14  217.78   22.64
  -3  -6  15  197.85   21.91
  -3   6 -15  224.73   23.89
   3  -6 -15  241.27   23.97
   3  -6 -16  143.45   18.38
  -3  -6  16  119.46   17.36
  -3   6 -16  129.44   18.26
   3  -6 -17   55.68   12.61
  -3  -6  17   63.99   13.34
  -3   6 -17   56.13   12.01
  -3   6 -17   71.31   13.84
  -3  -6  18  206.39   19.44
  -3   6 -18  200.25   19.00
  -3   6 -18  183.51   18.37
   3  -6 -18  210.10   19.92
  -3  -6  19  330.09   22.94
  -3   6 -19  383.32   23.31
  -3   6 -19  405.48   24.42
   3  -6 -19  338.64   23.17
  -3  -6  20    8.83    6.66
  -3   6 -20    0.55    4.72
  -3   6 -20   -0.46    4.47
   3  -6 -21   13.15    5.02
   3  -7  20   60.78    8.81
   3   7 -20   69.24    8.51
  -3   7  20   60.50    7.74
  -3  -7 -20   56.61    8.44
   3  -7  19   10.60    6.29
  -3   7  19    9.16    5.84
   3   7 -19   17.68    7.44
  -3  -7 -19   12.81    7.19
   3  -7  18   30.85   10.02
   3   7 -18   34.77    9.23
  -3   7  18   31.57    8.95
  -3  -7 -18    7.98    7.00
  -3  -7 -17  118.54   13.58
   3  -7  17  107.58   15.85
   3   7 -17  102.06   14.42
  -3   7  17   87.50   13.83
  -3  -7 -17  103.62   14.76
  -3  -7 -16   23.25   10.53
  -3  -7 -16   28.28    9.66
   3  -7  16   31.89   11.28
   3   7 -16   32.37   10.03
  -3   7  16   33.92   10.32
  -3  -7 -15  130.74   17.89
  -3  -7 -15  146.19   18.00
   3  -7  15  109.47   17.86
   3   7 -15  117.51   17.16
  -3   7  15  127.14   17.17
  -3  -7 -14   71.73   14.88
  -3  -7 -14   76.32   14.18
   3  -7  14   45.26   11.89
   3   7 -14   51.40   12.97
  -3   7  14   79.19   15.97
  -3  -7 -13   -7.05    7.88
  -3  -7 -13    0.97    7.95
   3   7 -13    2.57    5.99
   3  -7  13    7.18    8.98
  -3   7  13    8.04    8.27
   3  -7  12  229.20   24.74
   3   7 -12  263.21   24.62
  -3   7  12  261.82   25.25
  -3  -7 -12  255.86   24.22
  -3  -7 -12  247.22   24.79
  -3  -7 -11   42.46   11.59
  -3  -7 -11   51.41   14.02
   3   7 -11   69.88   13.52
   3  -7  11   36.70   12.13
  -3   7  11   73.84   15.42
  -3  -7 -10  154.21   19.07
  -3  -7 -10  143.12   18.91
   3  -7  10   85.43   15.64
  -3   7  10  113.22   21.24
  -3   7  10  127.85   17.96
   3   7 -10   85.82   18.40
   3   7  -9  669.59   51.64
   3  -7   9  624.92   39.32
  -3   7   9  604.59   38.50
  -3   7   9  626.81   49.53
  -3  -7  -9  575.73   46.78
  -3  -7  -9  725.76   40.45
   3  -7   9  611.79   48.47
  -3  -7  -9  573.67   38.03
  -3  -7  -8  158.66   20.36
   3  -7   8  143.74   18.66
  -3   7   8  193.79   21.80
  -3   7   8  152.64   24.45
   3   7  -8  131.11   23.31
   3  -7   8  185.92   22.21
  -3  -7  -8  140.50   22.79
   3  -7   8  176.07   25.36
   3   7  -7  793.17   55.09
   3  -7   7  842.50   44.89
  -3   7   7  783.38   54.43
  -3  -7  -7  869.41   55.09
   3  -7   7  825.80   45.87
   3  -7   7  854.05   55.59
  -3  -7  -7  844.70   44.65
   3  -7   6  564.62   35.39
  -3  -7  -6  501.84   41.86
   3  -7   6  525.06   35.74
   3  -7   6  476.57   41.44
  -3   7   6  519.97   43.16
  -3  -7  -6  554.06   35.26
   3   7  -6  499.47   42.83
  -3   7   5  683.77   49.25
  -3  -7  -5  670.08   48.21
   3  -7   5  713.63   41.34
   3  -7   5  639.24   47.81
  -3  -7  -5  707.48   39.56
   3   7  -5  733.41   50.70
  -3   7   4  235.42   27.90
   3   7  -4  233.58   28.13
   3  -7   4  231.22   23.16
  -3  -7  -4  195.62   26.09
   3  -7   4  197.83   26.44
  -3   7   3  578.94   42.98
  -3  -7  -3  475.18   39.27
   3  -7   3  483.71   40.85
   3   7  -3  526.68   41.35
  -3   7   2  528.50   40.69
  -3  -7  -2  510.14   40.19
   3  -7   2  476.21   40.23
   3   7  -2  490.05   38.86
  -3   7   1 2149.01   86.73
   3  -7   1 2012.07   87.84
   3   7  -1 2185.85   86.77
  -3   7   0 1850.28   79.84
   3   7   0 1917.71   79.44
  -3   7  -1 2255.36   90.40
   3  -7  -1 2504.72   89.80
   3   7   1 2437.69   90.88
  -3   7  -2  557.14   37.98
  -3   7  -2  501.06   38.63
   3  -7  -2  514.48   38.19
   3   7   2  614.66   40.89
  -3   7  -3  580.02   40.07
  -3   7  -3  531.94   40.20
   3  -7  -3  556.59   40.37
  -3   7  -4  249.84   26.52
  -3   7  -4  218.88   26.42
  -3   7  -4  201.29   22.22
   3  -7  -4  207.69   25.58
  -3   7  -5  752.77   48.28
  -3   7  -5  685.31   40.87
  -3   7  -5  748.83   48.26
   3   7   5  682.21   45.86
   3  -7  -5  686.11   48.08
  -3   7  -6  577.15   42.66
   3  -7  -6  539.01   35.50
  -3   7  -6  517.25   35.56
  -3   7  -6  560.70   41.89
   3  -7  -6  569.31   35.84
   3   7   6  595.29   43.05
   3  -7  -6  500.91   42.07
  -3   7  -7  859.12   54.41
   3  -7  -7  888.32   45.99
  -3   7  -7  858.44   46.62
  -3   7  -7  872.25   53.31
   3  -7  -7  857.01   45.27
   3   7   7  782.47   52.59
   3  -7  -7  778.61   53.93
   3  -7  -8  203.06   21.49
  -3   7  -8  199.08   26.61
  -3   7  -8  156.54   19.50
   3   7   8  150.42   23.20
   3  -7  -8  216.21   21.36
   3  -7  -8  157.56   25.74
  -3   7  -9  606.16   47.89
   3  -7  -9  631.61   38.80
  -3   7  -9  576.64   38.73
   3  -7  -9  658.65   39.62
   3   7   9  591.25   46.63
   3  -7  -9  633.26   48.84
  -3   7 -10   83.19   16.21
   3  -7 -10  101.18   16.52
  -3   7 -10   80.74   17.16
   3   7  10  119.34   22.98
   3  -7 -10  126.63   24.08
   3  -7 -11   22.20    9.86
  -3   7 -11   34.47   11.87
   3  -7 -11   60.17   13.67
  -3   7 -12  235.42   25.10
   3  -7 -12  289.61   25.52
   3  -7 -13    3.87    7.57
  -3  -7  13    9.18    7.24
  -3   7 -13   -1.65    9.65
   3  -7 -14   65.30   14.08
  -3  -7  14   69.43   13.41
  -3   7 -14   67.28   14.44
   3  -7 -15  118.36   16.81
  -3  -7  15  151.63   18.46
  -3   7 -15  102.63   15.78
   3  -7 -16   29.59   10.22
  -3  -7  16   26.37    9.65
  -3   7 -16   22.53    9.63
   3  -7 -17  104.08   14.71
  -3  -7  17  100.78   13.51
  -3   7 -17  133.11   16.14
  -3   7 -17  114.16   15.08
   3  -7 -18   25.99    8.71
  -3  -7  18   22.23    7.67
  -3   7 -18   41.43    9.98
  -3   7 -18   38.98    9.77
   3  -7 -19   11.33    6.31
  -3   7 -19    5.46    5.43
  -3   7 -19   20.60    6.31
   3  -7 -20   73.97    8.54
  -3   7 -20   66.27    7.92
   3  -8  19    8.21    5.16
  -3  -8 -19    7.94    3.99
  -3   8  18   83.52    9.97
   3  -8  18   80.80   11.50
   3   8 -18   82.45   10.56
  -3  -8 -18   77.84   10.72
  -3  -8 -17   35.61    8.35
   3  -8  17    9.31    7.38
  -3   8  17   15.63    7.58
   3   8 -17   29.38    8.57
  -3  -8 -17   14.50    8.03
   3  -8  16  203.55   19.75
   3   8 -16  243.99   19.90
  -3   8  16  223.45   19.43
  -3  -8 -16  215.93   20.04
  -3  -8 -16  214.31   18.56
   3  -8  15  291.41   24.64
  -3  -8 -15  332.81   25.46
   3   8 -15  334.59   24.57
  -3   8  15  348.95   26.04
  -3  -8 -15  349.06   25.08
   3  -8  14  260.72   24.31
  -3   8  14  262.72   23.23
   3   8 -14  264.50   22.96
  -3  -8 -14  273.76   24.18
  -3  -8 -14  273.05   23.63
   3  -8  13  376.98   30.00
   3   8 -13  455.19   30.58
  -3  -8 -13  387.95   29.68
  -3   8  13  445.09   30.89
  -3  -8 -13  413.56   29.85
  -3  -8 -12  147.58   19.60
  -3   8  12  139.37   18.03
   3  -8  12  112.98   17.21
  -3  -8 -12  125.73   17.54
   3  -8  11  262.85   25.64
  -3   8  11  290.08   26.35
  -3  -8 -11  272.13   25.50
  -3  -8 -11  266.06   25.48
  -3  -8 -10   62.83   14.42
  -3   8  10   82.97   14.47
   3  -8  10   58.55   13.67
  -3  -8 -10   77.29   13.07
  -3  -8  -9  232.45   22.24
   3  -8   9  203.84   21.78
  -3  -8  -9  235.93   23.59
  -3  -8  -8  198.29   22.76
   3  -8   8  221.63   23.50
   3  -8   8  234.60   25.48
   3   8  -8  262.89   31.28
  -3  -8  -8  243.14   30.53
  -3  -8  -7  156.34   20.28
   3  -8   7  222.42   22.79
  -3   8   7  188.97   27.45
   3  -8   7  190.17   22.39
   3   8  -7  223.49   30.83
  -3  -8  -7  227.96   30.88
   3  -8   7  190.09   26.66
  -3  -8  -6   89.34   15.56
   3  -8   6   47.58   11.53
  -3   8   6   40.54   16.01
   3   8  -6   81.25   19.95
   3  -8   6   65.44   15.51
  -3  -8  -6   53.90   15.10
   3  -8   6   48.63   16.39
  -3  -8  -5  149.51   19.73
  -3   8   5  179.02   25.49
   3   8  -5  158.90   24.27
   3  -8   5  130.04   19.59
  -3  -8  -5  145.83   24.29
   3  -8   5  182.88   26.47
  -3   8   4  381.71   37.39
  -3  -8  -4  329.57   35.63
   3  -8   4  362.25   30.07
   3  -8   4  337.63   35.76
  -3  -8  -4  318.45   27.72
   3   8  -4  307.23   34.15
  -3   8   3  436.24   39.75
  -3  -8  -3  398.87   38.01
   3  -8   3  478.82   34.21
  -3  -8  -3  437.59   31.96
   3   8  -3  429.75   38.86
  -3   8   2  354.79   35.40
   3  -8   2  381.45   30.67
  -3  -8  -2  354.50   29.55
   3   8  -2  412.49   37.26
  -3   8   1   97.31   18.61
   3   8  -1   76.78   16.68
   3  -8   1   49.62   12.63
  -3  -8  -1   52.07   13.59
   3  -8   0  402.41   31.23
   3  -8   0  498.24   34.18
  -3   8   0  417.68   38.09
  -3  -8   0  383.54   29.64
   3  -8  -1   32.81   11.98
  -3   8  -1   62.79   16.34
   3  -8  -1   68.80   14.87
  -3  -8   1   63.98   14.23
   3  -8  -2  423.42   31.32
  -3   8  -2  331.32   33.93
   3  -8  -2  389.81   30.26
   3  -8  -2  429.55   35.95
  -3  -8   2  316.43   26.80
  -3   8  -3  519.77   41.56
   3  -8  -3  468.82   32.90
   3  -8  -3  467.75   33.14
   3  -8  -3  464.65   38.52
  -3  -8   3  418.41   31.64
   3  -8  -4  346.95   29.22
  -3   8  -4  331.19   28.68
  -3   8  -4  339.00   32.83
   3  -8  -4  333.98   28.35
   3  -8  -4  346.86   34.21
   3  -8  -5  145.82   19.61
  -3   8  -5  135.96   20.32
  -3   8  -5  146.80   19.65
   3  -8  -5  141.25   18.94
   3  -8  -5  140.33   22.96
  -3   8  -6   63.15   17.31
   3  -8  -6   80.16   14.83
  -3   8  -6   76.17   14.29
   3  -8  -6   50.95   12.99
   3  -8  -6   56.81   14.65
   3  -8  -7  219.49   22.81
  -3   8  -7  231.10   28.52
  -3   8  -7  154.56   20.38
   3  -8  -7  194.57   22.27
   3  -8  -7  207.76   29.73
  -3   8  -8  243.11   25.90
   3  -8  -8  239.15   23.69
   3  -8  -8  220.25   23.00
  -3   8  -9  225.86   24.77
   3  -8  -9  226.02   24.36
  -3   8 -10   66.13   14.57
   3  -8 -10   71.87   16.37
  -3   8 -11  266.03   26.94
   3  -8 -11  299.72   26.24
   3  -8 -11  300.08   25.87
   3  -8 -12  171.62   19.54
  -3   8 -12  146.22   19.62
   3  -8 -12  139.43   17.95
  -3   8 -13  392.50   30.78
   3  -8 -13  425.62   29.93
  -3   8 -14  270.44   24.88
   3  -8 -14  273.41   23.37
  -3   8 -15  349.58   26.60
   3  -8 -15  386.68   26.67
  -3   8 -16  206.47   18.85
   3  -8 -16  233.45   19.99
   3  -8 -17   21.18    7.94
  -3   8 -17   17.20    8.01
  -3   8 -17   17.37    6.94
   3  -8 -18   82.87   10.04
  -3   8 -18   80.75   11.09
  -3   8 -18   67.93    9.32
   3  -8 -19   10.30    4.12
  -3   8 -19    0.15    3.81
   3  -9  18  100.55    9.37
  -3  -9 -18   86.13    8.97
   3  -9  17   16.02    6.42
  -3  -9 -17   25.63    6.65
  -3  -9 -17   10.41    5.84
   3  -9  16  130.18   14.46
  -3  -9 -16  137.56   14.38
  -3  -9 -16  144.54   14.27
  -3  -9 -15  137.28   15.37
   3  -9  15  139.66   15.44
  -3  -9 -15  116.36   14.66
  -3  -9 -14  107.64   15.34
   3  -9  14  114.92   15.61
  -3  -9 -14  107.60   14.60
  -3  -9 -13   85.44   14.71
   3  -9  13   76.83   13.19
  -3  -9 -13   92.63   14.17
  -3  -9 -12   92.89   15.02
   3  -9  12   94.14   15.23
  -3  -9 -12   71.67   13.26
  -3  -9 -11   55.14   13.81
   3  -9  11   74.95   14.21
  -3  -9 -11   53.09   12.14
  -3  -9 -10   79.27   15.17
   3  -9  10  117.12   16.85
  -3  -9 -10  113.45   16.32
  -3  -9  -9  114.23   18.26
   3  -9   9  119.01   17.44
  -3  -9  -9  132.89   17.30
   3  -9   8  237.00   22.85
   3  -9   8  167.33   21.54
  -3  -9  -8  231.14   23.86
  -3  -9  -7   40.60   13.37
   3  -9   7   54.62   13.49
   3  -9   6  454.96   34.95
  -3  -9  -6  469.02   33.74
   3  -9   5   35.18   13.37
  -3  -9  -5   40.42   13.76
  -3   9   4  803.70   56.62
  -3  -9  -4  760.47   54.61
   3  -9   4  662.26   42.65
  -3  -9  -4  709.97   42.59
  -3   9   3  280.60   33.46
   3  -9   3  222.49   24.37
  -3  -9  -3  214.37   23.45
  -3   9   2  443.88   41.72
   3  -9   2  448.19   34.19
  -3  -9  -2  372.56   30.99
  -3   9   1   28.37   14.83
   3  -9   1   27.70   11.17
  -3  -9  -1   27.24   11.38
  -3   9   0  356.78   36.68
   3  -9   0  315.36   28.29
  -3  -9   0  314.60   27.67
   3  -9  -1   22.07   10.14
  -3  -9   1   15.62   11.00
   3  -9  -2  434.25   32.42
  -3   9  -2  453.33   41.13
   3  -9  -2  406.92   32.44
  -3  -9   2  369.77   30.13
   3  -9  -3  234.71   23.78
  -3   9  -3  198.89   26.21
  -3   9  -3  170.58   21.54
   3  -9  -3  227.52   24.05
   3  -9  -4  778.87   44.10
  -3   9  -4  714.45   44.09
  -3   9  -4  781.07   53.64
   3  -9  -4  748.53   44.26
   3  -9  -4  876.67   56.71
   3  -9  -5   57.46   12.98
  -3   9  -5   33.08   11.82
   3  -9  -5   44.67   13.08
  -3   9  -6  468.24   34.98
   3  -9  -6  423.72   33.35
  -3   9  -7   50.92   13.96
   3  -9  -7   41.24   12.94
  -3   9  -8  221.07   24.27
   3  -9  -8  206.67   23.26
  -3   9  -9  101.72   17.50
   3  -9  -9  134.67   19.13
  -3   9 -10  117.85   17.21
   3  -9 -10  141.10   19.29
  -3   9 -11   48.39   12.69
   3  -9 -11   65.39   13.18
  -3   9 -12   92.57   15.81
   3  -9 -12   89.78   14.18
   3  -9 -13  106.82   14.32
  -3   9 -13   88.38   14.85
   3  -9 -13   60.70   12.29
   3  -9 -14  116.47   14.57
  -3   9 -14  119.80   15.87
   3  -9 -15  145.24   14.69
  -3   9 -15  133.84   14.69
   3  -9 -16  144.02   13.95
  -3   9 -16  130.48   14.70
  -3   9 -16  131.07   13.33
   3  -9 -17    5.03    5.32
  -3   9 -17   13.40    7.46
  -3   9 -17   20.71    5.27
  -3   9 -18  103.07   10.40
  -3 -10 -16   24.64    5.45
  -3 -10 -16   30.58    6.84
   3 -10  15   38.24    7.91
  -3 -10 -15   64.06    9.48
  -3 -10 -15   54.92    9.75
   3 -10  14  108.77   12.66
  -3 -10 -14  135.59   14.31
  -3 -10 -14  132.75   14.50
   3 -10  13  426.09   25.61
  -3 -10 -13  413.48   25.57
  -3 -10 -13  392.81   26.09
   3 -10  12   71.27   12.58
  -3 -10 -12   45.63   10.78
  -3 -10 -12   70.59   12.71
   3 -10  11  268.93   22.10
  -3 -10 -11  276.83   22.27
  -3 -10 -11  261.00   23.69
  -3 -10 -10  126.68   15.78
  -3 -10 -10   94.70   16.02
  -3 -10  -9  116.81   17.17
   3 -10   8   99.83   17.93
  -3 -10  -8   93.69   17.48
   3 -10   7   16.84   11.30
  -3 -10  -7    7.22   10.25
   3 -10   6    0.95    7.94
  -3 -10  -6    1.67    6.41
   3 -10   5  107.74   19.18
  -3 -10  -5  117.14   18.17
   3 -10   4   83.79   17.12
  -3 -10  -4   77.17   15.70
   3 -10   3   62.97   14.03
  -3 -10  -3   58.75   15.02
   3 -10   2  301.60   28.69
  -3 -10  -2  287.32   27.18
   3 -10   1  150.38   20.68
  -3 -10  -1  129.91   19.20
   3 -10   0  130.31   18.90
  -3 -10   0  143.18   20.47
   3 -10  -1  139.36   20.15
  -3 -10   1  107.79   18.38
   3 -10  -2  311.70   29.17
  -3 -10   2  371.71   31.68
  -3  10  -3   75.02   16.56
   3 -10  -3   43.45   12.79
  -3  10  -4  117.27   19.09
   3 -10  -4   75.88   16.04
  -3  10  -5   94.97   17.05
   3 -10  -5  135.66   19.57
  -3  10  -6   15.72    9.96
   3 -10  -6   -0.59    8.03
  -3  10  -7   23.48   10.25
   3 -10  -7   24.38   11.49
  -3  10  -8  144.56   19.32
   3 -10  -8   99.04   16.43
   3 -10  -9  151.50   19.52
  -3  10  -9  134.76   18.89
  -3  10 -10  131.34   18.16
   3 -10 -10  152.45   19.04
  -3  10 -11  239.37   22.94
   3 -10 -11  251.89   22.68
  -3  10 -12   60.23   12.59
   3 -10 -12   48.28   11.13
  -3  10 -13  420.52   26.83
   3 -10 -13  470.97   27.32
  -3  10 -14  106.90   12.59
  -3  10 -15   60.05   10.61
  -3  10 -15   53.61    9.13
  -3  10 -16   47.89    9.49
  -3  10 -17   39.09    7.01
  -3 -11 -15   20.18    5.27
  -3 -11 -14   16.84    7.13
  -3 -11 -13    2.16    6.06
  -3 -11 -12    2.00    6.61
  -3 -11 -11   74.87   12.70
  -3 -11 -10   85.07   14.06
  -3 -11  -9  259.17   23.28
  -3 -11  -8  111.31   17.12
   3 -11   7  337.07   28.71
  -3 -11  -7  366.54   28.56
   3 -11   6  227.48   23.96
  -3 -11  -6  295.11   25.68
   3 -11   5  177.42   21.71
  -3 -11  -5  164.77   20.11
   3 -11   4   36.56   12.78
  -3 -11  -4   75.46   16.01
   3 -11   3  166.94   21.89
  -3 -11  -3  142.27   19.63
   3 -11   2   18.99   11.43
  -3 -11  -2   25.04   11.65
   3 -11   1  204.69   23.68
  -3 -11  -1  186.23   21.51
   3 -11   0   10.01    9.15
  -3 -11   0   11.95   11.09
  -3  11  -1  163.74   21.43
   3 -11  -1  164.51   21.91
  -3  11  -2   20.48    9.71
   3 -11  -2   15.38   12.26
  -3  11  -3  158.27   20.68
   3 -11  -3  163.84   20.86
  -3  11  -4   64.02   14.49
   3 -11  -4   72.32   15.46
  -3  11  -5  176.27   20.45
   3 -11  -5  151.36   20.46
  -3  11  -6  282.39   25.80
   3 -11  -6  273.73   25.81
  -3  11  -7  418.04   30.79
   3 -11  -7  386.51   29.92
  -3  11  -8  122.27   17.25
   3 -11  -8  136.47   17.90
  -3  11  -9  266.68   23.56
   3 -11  -9  269.07   23.41
  -3  11 -10   70.08   12.55
   3 -11 -10   45.76   10.83
  -3  11 -11   81.78   12.55
   3 -11 -11   81.49   13.03
  -3  11 -12   13.06    7.33
   3 -11 -12   11.40    5.86
  -3  11 -13    7.93    5.41
   3 -11 -13    8.46    5.97
  -3  11 -14   16.18    6.73
  -3  11 -15   36.21    7.09
  -3 -12 -13   48.25    7.29
  -3 -12 -12   15.13    6.32
  -3 -12 -11   59.25   10.10
  -3 -12 -10    7.74    7.73
  -3 -12  -9    4.00    7.96
  -3 -12  -8    9.47    9.04
  -3 -12  -7   67.87   13.13
   3 -12   6    3.96    8.77
  -3 -12  -6    9.54    8.70
   3 -12   5   65.80   14.51
  -3 -12  -5   77.09   14.87
   3 -12   4  101.12   17.27
  -3 -12  -4  116.80   16.87
   3 -12   3  222.56   23.40
  -3 -12  -3  175.10   19.64
   3 -12   2  459.52   33.33
  -3 -12  -2  447.88   30.74
   3 -12   1  458.27   32.81
  -3 -12  -1  580.00   35.28
  -3  12   0  973.83   49.29
   3 -12   0  980.10   49.51
  -3  12  -1  445.59   32.02
   3 -12  -1  454.28   32.99
  -3  12  -2  467.87   32.43
   3 -12  -2  416.97   31.60
  -3  12  -3  167.25   19.87
   3 -12  -3  197.08   21.74
  -3  12  -4  103.05   15.74
   3 -12  -4   94.22   15.86
  -3  12  -5   74.02   13.70
   3 -12  -5   72.94   14.32
  -3  12  -6   15.02    9.21
   3 -12  -6    8.26    8.88
  -3  12  -7   66.52   12.27
   3 -12  -7   83.46   13.99
  -3  12  -8   23.36    8.67
   3 -12  -8    8.07    7.32
  -3  12  -9  -15.29    7.82
   3 -12  -9   -4.06    8.05
  -3  12 -10   11.01    5.93
   3 -12 -10   -3.34    7.08
   3 -12 -11   49.27    9.26
  -3  12 -12    4.27    5.87
   3 -12 -12    3.64    4.77
  -3  12 -13   41.21    7.18
  -3 -13 -11   87.03    8.95
  -3 -13 -10   57.72    8.89
  -3 -13  -9  187.61   15.07
  -3 -13  -8   14.28    7.48
  -3 -13  -7  223.61   18.03
  -3 -13  -6   75.76   12.09
   3 -13   5  185.06   18.91
  -3 -13  -5  194.40   18.20
   3 -13   4   90.91   14.56
  -3 -13  -4  152.00   17.58
  -3  13   3   65.39   12.44
   3 -13   3   65.78   13.39
  -3  13   2   34.36   10.57
   3 -13   2   21.33    9.82
  -3  13   1   42.47   11.61
   3 -13   1   27.87   10.35
  -3  13   0   49.97   11.63
   3 -13   0   38.03   12.25
  -3  13  -1   29.11    9.88
   3 -13  -1   49.85   12.19
  -3  13  -2   30.86    9.81
   3 -13  -2   31.26   11.39
  -3  13  -3   65.89   12.50
   3 -13  -3   81.71   13.74
  -3  13  -4   98.27   13.68
   3 -13  -4   83.59   13.62
  -3  13  -5  228.91   18.65
   3 -13  -5  197.27   18.96
  -3  13  -6   94.79   12.33
   3 -13  -6   68.87   12.28
  -3  13  -7  226.74   16.42
   3 -13  -7  232.35   18.49
  -3  13  -8   25.44    5.92
   3 -13  -8   27.33    7.90
   3 -13  -9  185.29   14.39
  -3  13  -9  135.96   11.27
   3 -13 -10   62.01    8.07
  -3  14   7   16.03    5.01
  -3  14   6   21.27    5.77
  -3  14   5    1.74    4.32
  -3  14   4   54.10    8.89
  -3  14   3   19.53    6.65
  -3  14   2   21.67    6.58
   3 -14   2   33.22    8.98
  -3  14   1  103.01   11.25
   3 -14   1  109.06   13.24
  -3  14   0   44.27    8.37
   3 -14   0   41.92    9.25
  -3  14  -1   96.87   11.27
   3 -14  -1   95.12   12.75
  -3  14  -2   23.35    6.33
   3 -14  -2   18.68    7.80
  -3  14  -3    5.72    4.84
   3 -14  -3    7.22    6.39
   3 -14  -4   69.19   10.22
   3 -14  -5   31.16    7.51
   3 -14  -6   25.24    6.29
  -4   0   0 2216.70   83.01
   4   0   0 2360.03   85.55
   4   0   0 2511.90   81.43
  -4   0  -1 1691.42   69.10
  -4   0   1 1563.69   67.27
   4   0   1 1754.04   70.58
   4   0  -1 1702.79   70.13
   4   0   1 1729.35   66.70
   4   0  -1 1896.19   66.28
  -4   0  -2 2159.36   81.50
  -4   0   2 2141.78   81.12
   4   0   2 2120.86   81.39
   4   0  -2 2130.66   81.52
   4   0   2 2247.68   80.26
  -4   0  -3 1017.25   52.75
  -4   0   3 1023.08   53.69
  -4   0   3 1198.90   49.55
   4   0   3 1049.46   54.03
   4   0  -3  981.62   52.54
   4   0   3 1089.33   53.20
   4   0  -3 1154.47   48.03
  -4   0  -4  583.04   39.12
  -4   0   4  542.43   38.53
  -4   0   4  634.77   36.65
   4   0   4  635.58   41.64
   4   0  -4  597.69   40.44
   4   0   4  551.94   38.28
  -4   0  -5 1120.48   56.45
  -4   0   5 1058.98   55.95
  -4   0   5 1190.91   54.50
   4   0  -5 1065.62   56.78
   4   0   5 1062.70   55.48
   4   0   5 1058.90   55.83
  -4   0  -6  228.75   25.44
  -4   0   6  223.52   25.97
  -4   0   6  318.76   28.43
   4   0   6  305.50   30.00
   4   0  -6  299.96   29.93
   4   0  -6  308.84   28.38
   4   0   6  261.63   27.94
  -4   0  -7   55.66   14.28
   4   0  -7   81.86   16.53
  -4   0   7  104.59   17.82
  -4   0   7  105.77   17.44
   4   0   7   81.74   17.25
   4   0  -7  106.10   19.68
   4   0   7  108.10   19.58
  -4   0  -8  373.03   33.43
  -4   0   8  309.97   31.69
  -4   0   8  356.39   33.50
   4   0  -8  334.23   33.74
   4   0   8  339.29   33.86
   4   0  -8  370.40   32.36
  -4   0   9   12.91    7.33
  -4   0  -9   27.40    9.89
  -4   0   9   13.75   11.48
   4   0  -9   14.27    9.24
  -4   0  -9   10.88   12.99
   4   0  -9   38.44   12.43
  -4   0   9   27.64   12.61
   4   0  -9    0.94    9.15
   4   0   9   18.14   11.53
  -4   0  10   30.44   10.11
   4   0  10   26.37    9.51
  -4   0 -10   32.93   11.47
   4   0 -10   31.19   12.59
  -4   0  10   22.95   10.05
  -4   0 -10   25.72   10.58
  -4   0 -10   11.51   12.06
  -4   0  10  -12.62   10.83
   4   0 -10   20.21   12.06
   4   0  10   41.71   15.30
  -4   0  11   11.18    9.33
  -4   0 -11   29.18    8.64
   4   0  11   13.23    8.58
   4   0 -11    0.40    8.03
  -4   0  11   13.66    9.08
  -4   0 -11    5.02    8.04
  -4   0 -11    4.60    6.64
  -4   0  11  -17.49   12.63
   4   0 -11    5.14    9.90
   4   0  11   22.40   14.65
  -4   0  12    7.11    8.97
   4   0 -12   23.91   10.57
  -4   0 -12   39.78   12.23
  -4   0  12   29.84   11.53
  -4   0 -12   47.59   12.37
  -4   0 -12   49.30   15.21
   4   0  12   17.03    9.25
  -4   0  12   46.05   16.11
   4   0 -12   22.80   13.69
   4   0  12   37.33   14.70
  -4   0  13   -6.55    9.40
  -4   0 -13    6.94    7.43
   4   0 -13   -1.27    7.82
   4   0  13   -5.86    8.14
  -4   0  13   10.82    8.04
  -4   0 -13   -5.21    7.09
  -4   0  14  270.89   26.34
  -4   0 -14  278.35   26.85
   4   0  14  344.45   27.79
  -4   0 -14  268.44   26.38
  -4   0  14  250.94   25.87
   4   0 -14  242.58   25.73
  -4   0  15   26.50    9.94
   4   0  15   63.04   11.99
   4   0 -15   34.78   13.16
  -4   0 -15   38.94   12.70
  -4   0  15   49.85   14.10
  -4   0 -15   52.44   13.53
   4   0  16   85.66   14.69
   4   0 -16   68.10   15.13
  -4   0 -16   62.11   14.47
  -4   0 -16   78.35   14.55
  -4   0  16   88.80   16.37
   4   0  17   67.52   12.51
  -4   0 -17   40.79   11.50
   4   0 -17   54.99   13.86
  -4   0 -17   60.27   13.52
  -4   0  17   62.45   13.28
  -4   0 -18   32.30   10.94
   4   0 -18   30.23   10.93
  -4   0 -18   31.15   12.00
  -4   0  18   34.97   10.07
  -4   0 -19   36.18   10.20
   4   0 -19   35.16   10.56
  -4   0 -19   34.20   10.51
  -4   0  19   23.75    9.21
  -4   0 -20   54.75   11.17
   4   0 -20   63.97   11.42
  -4   0 -20   56.14   11.12
  -4   0  20   70.25   11.02
  -4   0 -21   22.52    7.75
   4   0 -21   33.46    8.18
  -4   0 -21   35.17    8.03
  -4   0  21   23.89    5.74
  -4   0 -22   28.82    5.67
   4   0 -22   42.80    6.32
  -4  -1 -22   -4.36    3.60
   4   1 -21   51.54    9.05
  -4   1  21   38.49    7.39
  -4  -1 -20   50.43   10.40
  -4  -1 -20   76.02   11.80
  -4   1  20   75.50   11.69
  -4  -1 -20   89.51   12.86
   4   1 -20   76.10   12.59
  -4  -1 -19   43.78   11.21
   4  -1  19   31.84    8.70
   4   1 -19   47.08   11.81
  -4  -1 -19   46.15   10.56
  -4   1  19   35.87   10.28
   4  -1  18   64.71   12.14
  -4  -1 -18   69.08   13.25
   4   1 -18   77.04   15.04
  -4  -1 -18   67.94   13.40
  -4   1  18   79.84   14.58
   4  -1  17  176.84   19.48
   4   1 -17  116.56   18.42
  -4  -1 -17  112.20   16.59
  -4  -1 -17  152.70   19.03
  -4   1  17  112.80   17.21
   4  -1  16   23.00   10.55
  -4  -1 -16    1.96    8.81
  -4  -1 -16   -7.57    8.75
   4   1 -16    4.10    8.52
  -4   1  16   18.98   10.50
   4  -1  15  152.22   18.99
  -4  -1 -15  152.95   20.20
  -4  -1 -15  121.55   18.46
   4   1 -15  143.75   20.45
  -4   1  15  140.34   20.66
   4  -1  14   15.87    8.99
  -4  -1 -14   28.29   11.63
   4   1 -14   30.22   11.01
  -4  -1 -14   35.80   11.54
  -4   1  14   32.75   13.54
   4  -1  13   81.52   15.11
   4   1 -13   60.10   14.62
  -4  -1 -13   72.09   14.35
  -4   1  13   81.05   15.92
  -4  -1 -13   63.54   14.45
  -4  -1 -12  258.99   25.44
   4  -1  12  243.47   24.11
   4   1 -12  270.78   26.66
  -4   1  12  281.24   26.88
  -4  -1 -12  262.19   26.00
  -4   1  12  255.49   32.87
   4   1 -12  298.77   34.86
   4  -1  12  291.00   34.41
  -4  -1 -11  561.46   36.96
  -4  -1 -11  538.22   42.58
   4  -1  11  530.57   35.10
   4   1 -11  459.77   33.93
  -4  -1 -11  468.95   33.35
  -4   1  11  474.28   34.61
  -4   1  11  479.63   42.80
   4   1 -11  559.43   46.51
   4  -1  11  405.30   40.25
   4   1 -11  523.81   42.04
  -4  -1 -10  570.38   42.93
  -4  -1 -10  608.18   37.73
   4  -1  10  575.00   36.41
   4   1 -10  548.71   36.48
  -4   1  10  553.42   36.82
  -4  -1 -10  576.13   36.07
  -4   1  10  579.73   45.77
   4   1 -10  606.64   47.18
   4  -1  10  591.14   47.02
   4   1 -10  578.89   43.52
  -4   1  10  551.51   43.97
  -4  -1  -9  847.79   51.64
  -4  -1  -9  887.89   45.88
   4   1  -9  853.10   44.76
  -4   1   9  855.28   53.32
  -4   1   9  845.58   45.13
  -4   1   9  827.36   52.93
   4   1  -9  797.91   53.87
   4  -1   9  823.10   54.48
   4   1  -9  927.21   54.63
  -4  -1  -8  253.38   28.35
  -4   1   8  291.80   30.13
  -4   1   8  287.27   30.53
   4   1  -8  304.35   31.21
   4  -1   8  286.24   31.69
   4   1  -8  247.18   27.45
  -4  -1  -7  328.11   30.58
  -4   1   7  337.73   31.68
  -4   1   7  353.39   32.13
   4  -1   7  328.22   31.47
   4   1  -7  367.80   34.25
   4   1  -7  383.40   33.27
   4  -1   7  356.11   33.72
  -4  -1  -6 2076.61   80.54
  -4   1   6 1873.00   79.73
  -4   1   6 2081.68   80.53
   4  -1   6 1979.30   81.63
   4   1  -6 2083.28   83.92
   4   1  -6 2078.11   82.17
   4  -1   6 1889.60   80.81
  -4  -1  -5  340.68   30.00
  -4   1   5  385.71   32.40
   4  -1   5  358.27   31.44
   4   1  -5  341.86   31.64
   4  -1   5  382.98   33.22
  -4   1   5  382.76   30.34
  -4  -1  -4  993.41   51.84
  -4   1   4  947.81   51.58
  -4   1   4 1115.81   50.91
   4  -1   4  990.21   53.08
   4   1  -4  955.36   52.36
   4  -1   4  942.28   51.88
  -4  -1  -3  509.98   35.85
  -4   1   3  475.83   35.05
  -4   1   3  558.94   33.43
   4  -1   3  506.41   36.51
   4   1  -3  487.54   36.10
   4  -1   3  465.03   35.15
  -4  -1  -2  434.53   33.40
  -4   1   2  426.76   32.83
  -4   1   2  494.74   29.77
   4  -1   2  447.76   34.08
   4   1  -2  476.37   35.44
   4  -1   2  444.41   33.23
  -4   1   1   10.03    8.50
  -4  -1  -1   12.78    8.81
   4  -1   1   25.45   11.45
   4   1  -1   18.08   10.83
   4  -1   1    7.01    8.11
   4   1  -1   15.68    8.21
  -4   1   0    3.15    8.08
  -4  -1   0   10.09    8.50
   4  -1   0    3.43    7.59
   4   1   0   -2.34    8.81
   4   1   0   13.08    6.79
   4  -1   0    0.97    6.56
  -4   1  -1   21.20   11.34
  -4  -1   1   17.07    7.61
   4   1   1    5.20    9.80
   4  -1  -1   21.19   10.16
   4   1   1   23.85    9.95
   4  -1  -1   24.43   10.23
  -4   1  -2  404.82   32.21
  -4  -1   2  442.94   34.11
   4   1   2  452.15   34.27
   4  -1  -2  435.14   33.70
   4   1   2  475.74   32.83
   4  -1  -2  476.52   32.15
  -4   1  -3  507.62   36.58
  -4  -1   3  479.84   36.19
  -4  -1   3  538.68   31.35
   4   1   3  456.79   35.27
   4  -1  -3  506.16   36.97
   4   1   3  511.21   35.41
   4  -1  -3  578.19   34.97
  -4   1  -4  988.08   52.64
  -4  -1   4  955.66   53.03
  -4  -1   4 1004.64   47.26
   4   1   4  943.87   52.09
   4  -1  -4 1009.87   53.73
   4   1   4 1040.60   53.04
   4  -1  -4 1179.12   50.59
  -4   1  -5  351.39   32.01
  -4  -1   5  392.36   33.96
  -4  -1   5  426.54   31.31
   4   1   5  371.26   32.72
   4  -1  -5  371.81   32.70
   4   1   5  406.53   33.27
  -4   1  -6 1919.37   80.08
  -4  -1   6 1971.80   82.17
  -4  -1   6 2127.32   78.83
   4   1   6 1932.03   80.71
   4  -1  -6 1865.30   80.25
   4  -1  -6 2242.13   80.46
   4   1   6 1824.95   78.82
  -4   1  -7  315.57   31.80
  -4  -1   7  340.21   32.76
  -4  -1   7  370.32   32.01
   4   1   7  357.36   33.04
   4  -1  -7  404.86   35.43
   4  -1  -7  458.95   34.10
   4   1   7  328.47   32.36
  -4   1  -8  232.39   27.60
  -4  -1   8  275.70   30.40
  -4  -1   8  302.16   30.73
   4  -1  -8  248.38   29.49
   4   1   8  235.10   28.29
   4  -1  -8  318.06   28.79
  -4  -1   9  854.22   45.05
  -4   1  -9  813.19   52.67
  -4   1  -9  897.13   45.79
   4  -1  -9  863.37   45.44
  -4  -1   9  782.07   52.47
  -4  -1   9  834.70   52.78
   4  -1  -9  831.56   54.53
   4   1   9  817.52   54.09
  -4  -1  10  576.06   36.93
  -4   1 -10  554.91   44.49
  -4   1 -10  597.20   37.98
   4  -1 -10  550.32   36.73
  -4   1 -10  606.29   37.73
  -4  -1  10  552.53   44.05
   4  -1 -10  541.72   44.53
   4   1  10  548.64   45.06
  -4  -1  10  606.46   38.01
  -4  -1  11  494.39   35.18
  -4   1 -11  423.99   39.21
  -4   1 -11  475.94   34.39
  -4   1 -11  508.07   34.95
  -4  -1  11  518.94   35.04
   4  -1 -11  492.56   34.70
  -4  -1  11  478.05   42.90
   4  -1 -11  442.04   41.90
   4   1  11  482.08   43.70
  -4  -1  12  263.03   26.34
  -4   1 -12  267.00   26.24
   4  -1 -12  241.84   24.82
  -4   1 -12  281.54   26.40
  -4  -1  12  282.47   26.43
  -4   1 -12  263.05   30.58
  -4  -1  12  222.50   29.79
   4  -1 -12  287.98   34.15
   4   1  12  244.13   31.43
  -4  -1  13   87.47   16.62
  -4   1 -13   69.01   15.26
   4  -1 -13   57.76   15.28
  -4  -1  13   69.75   14.99
  -4   1 -13   59.69   13.23
  -4   1 -14   41.72   12.69
  -4  -1  14   12.06    9.96
   4  -1 -14   50.07   12.80
  -4  -1  14   66.06   14.28
  -4   1 -14   28.82   12.09
  -4  -1  15  137.53   19.19
  -4  -1  15  159.41   19.73
   4  -1 -15  139.73   19.95
  -4   1 -15  133.10   19.43
  -4   1 -15  136.33   19.02
  -4  -1  16    0.56    8.82
  -4   1 -16    7.31    9.06
   4  -1 -16    8.64    9.73
  -4   1 -16    6.54    8.57
  -4  -1  16   -0.22    8.43
   4  -1 -17  102.93   17.00
  -4  -1  17  142.45   20.11
  -4   1 -17  130.97   18.66
  -4  -1  17  122.16   16.69
  -4   1 -17  112.55   17.25
  -4   1 -18   64.60   13.12
  -4   1 -18   71.07   13.78
  -4  -1  18   91.36   13.75
   4  -1 -18   68.58   13.68
  -4   1 -19   24.11    9.65
   4  -1 -19   38.39   10.89
  -4   1 -19   32.67   10.91
  -4  -1  19   41.19    9.80
  -4   1 -20   77.17   12.06
   4  -1 -20   93.18   12.52
   4  -1 -21   44.58    8.36
  -4   1 -21   54.39    9.52
  -4   1 -22    0.96    3.28
   4  -1 -22   10.08    4.51
  -4  -2 -21   13.65    5.82
  -4   2  21    6.11    5.05
   4   2 -21    9.38    6.42
  -4  -2 -20   44.54    9.91
  -4  -2 -20   80.96   11.69
   4  -2  20   73.16   10.13
   4   2 -20   80.95   12.37
  -4   2  20   68.26   11.43
  -4  -2 -19   20.95    8.89
  -4  -2 -19   38.78    9.81
   4  -2  19   41.27    9.61
   4   2 -19   46.95   10.99
  -4   2  19   37.76   10.41
  -4  -2 -19   25.31    8.88
  -4  -2 -18  104.99   15.69
   4  -2  18  114.17   15.44
   4   2 -18  132.21   17.53
  -4  -2 -18  107.97   15.54
  -4   2  18  118.27   16.86
  -4  -2 -17  230.15   22.31
   4  -2  17  237.46   22.70
  -4  -2 -17  191.79   21.19
   4   2 -17  224.44   23.20
  -4   2  17  217.48   22.97
  -4  -2 -16  316.94   27.10
   4  -2  16  235.40   23.60
  -4  -2 -16  260.67   24.82
  -4   2  16  262.44   25.49
   4   2 -16  250.40   24.79
  -4  -2 -15  268.51   25.71
   4  -2  15  310.07   27.57
   4   2 -15  267.56   26.27
  -4  -2 -15  273.37   26.22
  -4   2  15  272.67   26.77
   4  -2  14   99.07   16.41
  -4  -2 -14   87.07   16.28
   4   2 -14   84.40   16.24
  -4  -2 -14  100.61   16.71
  -4   2  14  114.58   18.12
  -4  -2 -13  643.71   40.66
   4  -2  13  613.40   39.47
  -4  -2 -13  695.15   41.74
   4   2 -13  612.18   39.87
  -4   2  13  645.30   41.51
  -4  -2 -12  238.66   24.09
   4   2 -12  250.08   25.73
   4  -2  12  296.52   26.89
  -4  -2 -12  310.80   27.24
  -4   2  12  295.45   27.52
  -4   2  12  320.14   36.17
   4   2 -12  277.97   33.15
   4   2 -12  289.61   32.31
   4  -2  12  293.22   34.87
  -4  -2 -11 1035.00   52.33
   4  -2  11 1039.30   51.97
   4   2 -11 1123.76   54.13
  -4  -2 -11 1072.56   51.68
  -4   2  11 1089.62   54.37
  -4   2  11 1191.42   68.77
   4   2 -11 1106.67   66.80
   4  -2  11  984.72   62.85
   4   2 -11 1156.15   65.64
   4   2 -10  443.20   32.88
  -4  -2 -10  455.69   32.92
   4  -2  10  483.94   33.87
  -4  -2 -10  486.85   38.27
  -4  -2 -10  427.29   30.25
  -4   2  10  455.89   33.41
  -4   2  10  483.96   42.37
   4   2 -10  460.00   41.51
   4  -2  10  461.07   41.48
   4   2 -10  493.45   40.96
  -4  -2  -9  265.36   24.31
   4  -2   9  290.58   25.99
  -4  -2  -9  295.26   29.54
   4   2  -9  311.57   26.63
  -4   2   9  304.21   29.69
  -4   2   9  288.52   31.58
   4   2  -9  263.66   31.01
  -4   2   9  267.99   25.58
   4  -2   9  269.65   31.18
   4   2  -9  331.81   33.19
  -4  -2  -8  590.94   40.84
  -4   2   8  586.60   42.15
  -4   2   8  545.63   42.03
   4  -2   8  509.09   41.21
   4   2  -8  525.41   41.98
   4  -2   8  546.01   43.20
   4   2  -8  532.45   42.16
  -4  -2  -7  108.65   17.65
   4   2  -7  104.09   18.86
  -4   2   7  105.63   18.49
  -4   2   7  102.40   17.44
   4  -2   7  108.24   20.14
   4   2  -7   89.73   18.41
   4  -2   7   82.21   18.73
  -4  -2  -6  183.24   22.45
   4   2  -6  174.31   23.29
  -4   2   6  169.69   22.93
  -4   2   6  164.85   22.12
   4   2  -6  180.21   23.92
   4  -2   6  159.47   22.32
   4  -2   6  150.52   22.18
   4   2  -5    7.88    9.56
  -4  -2  -5   -7.56    7.73
  -4   2   5    6.52    7.48
  -4   2   5    6.24    8.65
   4  -2   5    1.71    8.06
   4   2  -5    4.34    8.31
   4  -2   5   10.31   10.19
  -4   2   4  249.15   25.98
  -4  -2  -4  258.91   25.88
  -4   2   4  246.69   24.65
   4  -2   4  241.71   25.97
   4   2  -4  264.61   27.62
   4  -2   4  235.21   26.29
  -4  -2  -3   45.44   13.19
  -4   2   3   43.87   10.36
  -4   2   3   48.79   12.63
   4  -2   3   48.49   13.94
   4   2  -3   58.07   15.20
   4  -2   3   51.94   13.27
  -4  -2  -2  245.32   25.02
  -4   2   2  294.53   27.35
  -4   2   2  321.27   25.67
   4  -2   2  267.58   26.86
   4   2  -2  262.79   26.39
   4  -2   2  262.38   27.17
  -4   2   1   85.22   15.67
  -4   2   1   68.67   11.81
  -4  -2  -1   52.02   13.98
   4  -2   1   57.18   14.11
   4   2  -1   62.94   14.33
   4  -2   1   38.81   11.78
  -4   2   0   45.02   11.46
  -4  -2   0   45.74   12.99
   4  -2   0   29.92   12.59
   4   2   0   22.44   10.32
   4   2   0   30.80    9.36
   4  -2   0   31.02   10.57
  -4   2  -1   51.99   13.01
  -4  -2   1   61.25   13.43
   4   2   1   75.66   15.61
   4  -2  -1   56.33   14.25
   4   2   1   78.49   13.04
   4  -2  -1   65.59   13.73
  -4   2  -2  251.83   26.09
  -4  -2   2  260.95   26.93
   4   2   2  248.74   25.71
   4  -2  -2  268.30   26.94
   4   2   2  297.38   25.55
   4  -2  -2  300.20   27.10
  -4   2  -3   28.48   11.47
  -4  -2   3   72.23   16.41
   4   2   3   62.29   14.60
   4  -2  -3   51.65   14.03
   4   2   3   47.76   12.14
   4  -2  -3   57.66   14.66
  -4   2  -4  248.68   26.57
  -4  -2   4  202.83   25.31
   4   2   4  263.66   26.95
   4  -2  -4  266.34   27.17
   4   2   4  283.10   26.87
  -4   2  -5   16.52    8.74
  -4  -2   5   20.85    9.98
   4   2   5    3.58    8.17
   4  -2  -5   -0.48    7.75
   4   2   5   -4.74    9.89
  -4   2  -6  169.21   23.01
   4  -2  -6  196.28   21.22
  -4  -2   6  159.46   22.97
   4   2   6  146.60   21.32
   4  -2  -6  181.55   23.71
   4   2   6  142.14   20.82
  -4   2  -7   97.88   18.69
  -4  -2   7  109.36   19.65
   4   2   7  118.03   20.58
   4  -2  -7   92.54   18.55
   4   2   7  108.69   18.78
  -4   2  -8  481.77   39.55
  -4  -2   8  490.91   41.13
   4   2   8  543.59   41.55
   4  -2  -8  540.60   42.88
   4   2   8  505.23   41.29
  -4  -2   9  298.51   26.53
  -4   2  -9  288.71   31.07
  -4   2  -9  304.81   26.00
  -4  -2   9  318.25   33.89
   4  -2  -9  251.07   24.69
  -4   2  -9  205.58   22.21
   4  -2  -9  287.79   31.51
   4   2   9  307.22   33.34
  -4   2 -10  467.01   40.14
  -4  -2  10  481.45   34.22
  -4   2 -10  437.80   32.22
   4  -2 -10  475.60   34.07
  -4   2 -10  459.26   32.77
   4  -2 -10  448.92   40.96
   4   2  10  404.51   39.27
  -4   2 -11 1084.75   64.12
  -4  -2  11 1011.65   51.57
  -4   2 -11 1085.00   53.04
   4  -2 -11 1022.17   52.25
  -4   2 -11 1013.04   51.86
   4  -2 -11 1086.81   65.49
   4   2  11 1052.78   64.81
  -4   2 -12  343.78   35.93
  -4  -2  12  291.01   27.18
  -4   2 -12  304.96   27.57
   4  -2 -12  275.74   27.18
  -4   2 -12  303.42   27.76
  -4  -2  12  296.42   26.39
   4  -2 -12  298.25   34.37
   4   2  12  278.86   34.04
  -4  -2  13  641.68   41.07
  -4   2 -13  630.29   40.30
  -4   2 -13  654.68   41.07
  -4  -2  13  756.06   41.82
   4  -2 -13  611.09   40.39
  -4  -2  14   76.76   15.24
  -4   2 -14   83.96   16.02
   4  -2 -14   98.56   17.57
  -4  -2  14  103.78   14.91
  -4   2 -14   77.21   14.66
  -4  -2  15  269.73   26.96
  -4   2 -15  247.43   25.33
   4  -2 -15  266.23   26.81
  -4   2 -15  315.03   28.61
  -4  -2  16  277.66   26.04
  -4   2 -16  246.01   24.43
   4  -2 -16  260.40   25.56
  -4   2 -16  274.94   26.06
  -4  -2  17  240.36   23.72
  -4   2 -17  230.03   22.95
   4  -2 -17  237.16   23.04
  -4   2 -17  236.53   23.74
   4  -2 -18  104.07   15.32
  -4   2 -18   95.07   15.06
  -4   2 -18  119.69   16.91
  -4   2 -19   46.00   11.08
  -4   2 -19   43.48   11.45
   4  -2 -19   55.04   10.98
  -4   2 -20   75.39   11.86
   4  -2 -20   62.73   10.50
   4  -2 -21   14.91    6.65
   4  -2 -21   19.79    6.09
  -4   2 -21   18.57    6.59
   4   3 -21  110.34   11.43
  -4   3  21  127.02   11.63
  -4  -3 -20   90.43   12.07
   4   3 -20  134.03   14.74
   4  -3  20  114.73   12.16
  -4   3  20  121.76   13.74
  -4  -3 -19  130.88   15.54
  -4  -3 -19  192.09   17.35
   4  -3  19  198.54   17.71
  -4   3  19  181.11   18.43
   4   3 -19  196.34   18.48
  -4  -3 -18  268.54   22.06
   4  -3  18  237.33   21.37
   4   3 -18  264.83   23.01
  -4  -3 -18  253.34   22.06
  -4   3  18  252.25   23.03
  -4  -3 -18  185.37   19.65
  -4  -3 -17  235.62   22.34
   4  -3  17  234.12   22.26
  -4  -3 -17  243.14   22.78
   4   3 -17  214.37   22.39
  -4   3  17  256.57   24.48
  -4  -3 -17  198.08   21.36
   4  -3  16  127.52   18.31
   4   3 -16  140.19   18.84
  -4  -3 -16  118.67   16.71
  -4  -3 -16  137.74   18.58
  -4   3  16  148.46   20.76
  -4  -3 -15  136.29   19.19
   4   3 -15  105.58   17.16
   4  -3  15  125.87   18.20
  -4  -3 -15  115.98   17.26
  -4   3  15  116.63   18.93
  -4  -3 -14   26.87   10.61
   4   3 -14    9.17    9.66
   4  -3  14   19.20   11.79
  -4  -3 -14   22.10    8.91
  -4   3  14   25.57   11.33
  -4  -3 -13  207.48   22.84
   4  -3  13  166.65   21.45
  -4  -3 -13  184.65   21.54
  -4   3  13  197.13   23.23
   4   3 -13  194.50   22.57
  -4  -3 -12   43.55   11.00
   4  -3  12   44.35   13.09
  -4  -3 -12   58.86   13.21
   4   3 -12   40.94   12.04
  -4   3  12   25.51   11.31
  -4  -3 -11  138.64   17.28
   4  -3  11  128.52   18.19
  -4  -3 -11  105.83   16.70
   4   3 -11  161.86   21.18
  -4   3  11  114.09   18.18
  -4   3  11  105.97   23.27
   4   3 -11  148.24   23.52
   4   3 -11   84.60   18.09
   4  -3  11  112.57   22.56
  -4  -3 -10  210.02   22.64
   4   3 -10  220.45   23.30
   4  -3  10  156.76   20.54
  -4   3  10  207.92   23.98
  -4   3  10  175.33   25.79
   4   3 -10  184.15   25.42
   4   3 -10  183.44   26.17
   4  -3  10  196.57   26.82
   4  -3   9  455.77   33.11
  -4  -3  -9  463.86   32.82
   4   3  -9  461.70   32.32
  -4   3   9  423.73   32.17
  -4   3   9  498.66   42.58
   4  -3   9  497.72   41.72
   4   3  -9  477.49   41.69
   4  -3   9  400.68   38.33
   4   3  -9  422.06   39.37
   4  -3   8  273.84   25.64
  -4  -3  -8  264.09   24.43
  -4   3   8  265.75   26.95
  -4   3   8  261.13   24.93
  -4   3   8  264.05   30.71
   4  -3   8  272.09   30.59
   4   3  -8  265.24   30.27
   4   3  -8  239.75   29.15
   4  -3   8  204.58   27.39
  -4  -3  -7   98.56   17.30
   4   3  -7   79.74   18.13
  -4   3   7   68.97   16.75
  -4   3   7   92.23   16.39
   4  -3   7   99.55   20.51
   4   3  -7   71.36   16.46
   4  -3   7   81.81   18.66
  -4  -3  -6  309.64   28.46
  -4   3   6  317.04   29.96
  -4   3   6  306.89   30.44
   4  -3   6  327.27   31.65
   4   3  -6  306.41   31.41
   4   3  -6  285.35   30.35
   4  -3   6  304.06   31.98
  -4  -3  -5  483.14   35.31
  -4   3   5  434.79   34.61
  -4   3   5  486.92   36.73
   4  -3   5  451.59   36.10
   4   3  -5  402.12   34.69
   4   3  -5  436.75   36.66
   4  -3   5  434.73   36.96
  -4   3   4  751.36   45.25
  -4  -3  -4  786.73   45.24
  -4   3   4  839.28   47.15
   4  -3   4  758.02   46.68
   4   3  -4  697.71   44.99
   4   3  -4  774.31   48.80
   4  -3   4  693.86   46.65
  -4  -3  -3  476.46   34.75
  -4   3   3  490.10   35.82
  -4   3   3  504.65   35.16
   4  -3   3  466.19   35.69
   4   3  -3  437.94   35.29
   4  -3   3  438.75   35.88
  -4   3   2  453.99   34.05
  -4  -3  -2  462.77   34.26
  -4   3   2  491.51   33.29
   4  -3   2  482.18   35.91
   4   3  -2  468.55   35.24
   4  -3   2  465.57   36.26
  -4   3   1  283.19   27.35
  -4  -3  -1  240.61   25.14
  -4   3   1  295.86   25.11
   4  -3   1  245.43   25.82
   4   3  -1  268.25   26.57
   4  -3   1  281.80   28.04
  -4   3   0    3.06    7.48
  -4   3   0   15.38    6.40
  -4  -3   0    8.66    8.37
   4  -3   0   -1.55    8.93
   4   3   0    2.76    8.33
   4  -3   0   -5.26    7.11
  -4   3  -1  229.56   24.77
  -4  -3   1  264.18   26.65
   4   3   1  262.89   26.79
   4  -3  -1  253.64   26.30
   4  -3  -1  255.75   26.68
  -4   3  -2  482.72   36.52
  -4  -3   2  431.32   34.97
   4   3   2  443.73   34.35
   4  -3  -2  535.86   37.74
   4   3   2  563.78   34.77
   4  -3  -2  563.34   38.87
  -4   3  -3  449.31   35.41
  -4  -3   3  445.04   36.24
   4   3   3  466.34   35.53
   4  -3  -3  431.34   34.11
   4   3   3  499.20   34.61
   4  -3  -3  481.08   36.07
  -4   3  -4  741.15   46.80
  -4  -3   4  765.07   47.92
   4   3   4  735.48   45.79
   4  -3  -4  776.31   46.90
   4   3   4  838.28   46.63
  -4   3  -5  398.42   34.91
  -4  -3   5  418.91   35.82
   4   3   5  394.26   34.10
   4  -3  -5  432.66   35.06
   4   3   5  456.31   35.55
  -4   3  -6  311.31   31.37
  -4  -3   6  299.24   31.70
   4   3   6  279.15   28.43
   4  -3  -6  315.20   31.62
   4   3   6  270.11   28.72
  -4   3  -7   78.12   17.71
  -4  -3   7  112.75   20.99
   4   3   7   87.96   17.14
   4  -3  -7   89.29   17.16
   4   3   7   69.43   17.56
  -4   3  -8  246.41   28.74
   4  -3  -8  275.34   25.97
  -4   3  -8  255.76   24.54
   4   3   8  243.61   28.54
  -4  -3   8  213.50   28.56
   4  -3  -8  213.30   27.18
   4   3   8  212.58   27.56
  -4   3  -9  408.62   37.86
  -4  -3   9  478.51   32.73
  -4   3  -9  523.77   33.86
  -4   3  -9  428.34   32.43
   4  -3  -9  485.03   34.15
   4   3   9  442.97   39.27
   4  -3  -9  427.54   39.31
   4   3   9  465.16   40.80
  -4  -3  10  188.34   22.13
  -4   3 -10  171.00   20.01
   4  -3 -10  185.72   21.34
  -4   3 -10  183.80   26.78
  -4   3 -10  183.30   21.97
   4   3  10  134.04   22.29
   4  -3 -10  215.20   28.94
   4   3  10  255.90   33.16
  -4  -3  11  128.12   18.43
  -4   3 -11  116.39   16.88
   4  -3 -11  131.66   18.71
  -4   3 -11  128.24   22.71
  -4   3 -11  125.54   18.06
   4  -3 -11  144.46   23.90
   4   3  11  152.54   24.15
  -4   3 -12   50.72   12.34
  -4  -3  12   20.73   10.20
   4  -3 -12   38.40   13.51
  -4   3 -12   19.91   10.21
  -4   3 -13  196.64   22.40
  -4  -3  13  163.12   20.51
   4  -3 -13  193.10   23.10
  -4   3 -13  169.69   21.60
  -4  -3  14   13.42    9.25
  -4   3 -14   26.16    9.54
   4  -3 -14   28.20   11.69
  -4   3 -14   20.78   10.03
  -4  -3  15  118.73   18.40
  -4   3 -15  120.38   18.08
   4  -3 -15  126.20   19.19
  -4   3 -15  120.94   19.27
  -4  -3  16  141.91   19.66
  -4   3 -16  113.34   17.21
   4  -3 -16  144.88   19.21
  -4   3 -16  145.55   19.24
  -4   3 -17  248.10   23.70
  -4  -3  17  267.14   24.47
   4  -3 -17  242.01   23.05
  -4   3 -17  246.89   24.15
  -4   3 -18  231.76   21.64
   4  -3 -18  234.43   21.36
  -4   3 -18  240.58   22.38
   4  -3 -19  198.27   18.46
  -4   3 -19  197.47   18.56
   4  -3 -20   94.44   12.08
   4  -3 -20  129.37   13.09
  -4   3 -20  124.90   13.66
   4  -3 -21   73.60    9.49
  -4   3 -21  118.00   11.46
   4   4 -21   39.91    6.51
  -4   4  21   39.12    6.69
  -4  -4 -20   54.74    8.98
   4  -4  20   55.83    9.02
   4   4 -20   60.36    9.57
  -4   4  20   63.01   10.39
  -4  -4 -19    7.46    6.29
  -4  -4 -19    7.16    6.36
   4  -4  19    5.02    6.60
   4   4 -19   24.44    8.47
  -4   4  19   10.77    7.32
  -4  -4 -18   22.84    8.71
  -4  -4 -18   40.17    9.04
   4  -4  18   38.77   10.32
   4   4 -18   44.88   11.54
  -4   4  18   41.23   11.46
  -4  -4 -17   18.82    8.74
  -4  -4 -17   -1.27    6.81
   4  -4  17    5.64    8.58
   4   4 -17   -3.37    8.21
  -4   4  17    4.08    9.04
  -4  -4 -16   72.03   13.55
  -4  -4 -16   77.53   14.63
   4  -4  16   70.54   13.93
   4   4 -16   85.97   15.41
  -4  -4 -16   72.91   13.92
  -4   4  16   82.81   16.31
  -4  -4 -15  119.30   16.43
  -4  -4 -15  115.70   16.29
  -4  -4 -15  108.37   15.93
   4  -4  15  101.45   15.32
   4   4 -15   92.89   15.17
  -4   4  15  111.99   18.26
  -4  -4 -14   88.66   14.80
  -4  -4 -14   80.44   14.45
   4  -4  14   84.34   16.04
  -4  -4 -14   99.92   15.84
   4   4 -14   72.78   14.55
  -4   4  14   76.53   16.25
  -4  -4 -13  380.88   30.71
   4  -4  13  401.27   32.27
   4   4 -13  411.45   32.30
  -4   4  13  356.51   31.38
  -4  -4 -13  484.98   32.94
   4   4 -12   63.92   13.66
   4  -4  12   52.09   13.79
  -4  -4 -12   65.43   13.46
  -4  -4 -12   68.67   13.93
  -4   4  12   85.58   16.70
   4   4 -11  579.05   47.82
  -4  -4 -11  599.56   38.59
   4  -4  11  603.84   39.43
   4   4 -11  627.04   39.23
  -4   4  11  576.61   39.65
  -4   4  11  572.35   48.11
   4  -4  11  614.68   48.41
   4   4 -11  589.93   47.94
   4  -4  11  639.32   50.93
  -4  -4 -10  359.27   29.05
   4  -4  10  284.00   26.49
   4   4 -10  360.10   29.51
  -4   4  10  346.22   29.81
  -4   4  10  343.28   36.37
   4   4 -10  376.86   37.77
   4  -4  10  322.79   35.35
   4  -4  10  341.48   36.78
   4   4 -10  395.33   38.32
   4  -4   9  462.00   34.40
  -4  -4  -9  519.88   35.15
   4   4  -9  501.52   34.31
  -4   4   9  476.70   34.90
  -4   4   9  436.83   40.42
   4  -4   9  466.98   40.80
   4   4  -9  505.95   42.98
   4  -4   9  528.30   45.09
   4   4  -9  429.08   40.83
   4  -4   8  404.23   31.08
  -4  -4  -8  464.77   32.92
  -4   4   8  412.11   31.71
  -4   4   8  383.93   37.11
   4  -4   8  397.37   36.68
   4   4  -8  432.72   38.40
   4  -4   8  389.64   37.78
   4   4  -8  383.86   37.94
   4  -4   7  124.76   16.45
  -4  -4  -7  120.06   15.99
  -4   4   7  131.65   18.28
  -4   4   7  177.49   25.61
   4   4  -7   87.64   18.98
   4  -4   7  131.06   21.73
   4   4  -7  111.20   20.34
   4  -4   7  117.21   22.08
   4   4  -6   61.59   16.81
  -4   4   6   41.32   13.26
   4  -4   6   57.52   15.53
   4   4  -6   58.90   14.85
   4  -4   6   42.09   14.95
  -4  -4  -5  593.64   38.98
  -4   4   5  588.50   40.24
  -4   4   5  519.78   40.02
   4  -4   5  548.11   40.18
   4   4  -5  541.12   40.64
   4   4  -5  507.75   40.53
   4  -4   5  481.25   40.65
  -4   4   4  339.18   30.08
  -4  -4  -4  376.03   31.16
  -4   4   4  378.64   32.62
   4  -4   4  351.98   31.91
   4   4  -4  389.19   32.98
   4   4  -4  363.20   34.61
   4  -4   4  368.36   34.94
  -4   4   3 1012.16   52.69
  -4  -4  -3 1052.87   53.52
  -4   4   3 1058.86   54.58
   4  -4   3  986.92   53.59
   4   4  -3  954.08   52.88
   4   4  -3  928.82   54.77
   4  -4   3  913.48   54.70
  -4   4   2  731.11   44.52
  -4  -4  -2  741.27   44.53
  -4   4   2  730.91   44.24
   4  -4   2  771.55   45.91
   4   4  -2  736.86   45.14
   4  -4   2  696.48   46.66
  -4   4   1  713.48   44.34
  -4  -4  -1  707.42   44.82
  -4   4   1  880.78   46.77
   4  -4   1  795.45   46.39
   4   4  -1  777.71   46.44
   4  -4   1  769.48   49.21
  -4   4   0  212.89   24.22
  -4   4   0  189.17   20.93
  -4  -4   0  154.09   21.52
   4   4   0  188.45   22.73
   4  -4   0  169.27   22.18
   4  -4   0  160.17   22.25
  -4   4  -1  744.23   45.98
  -4  -4   1  760.25   47.19
  -4   4  -1  811.88   43.39
   4   4   1  842.26   48.09
   4  -4  -1  814.38   47.07
   4  -4  -1  784.55   48.94
  -4   4  -2  668.90   43.95
  -4  -4   2  672.79   44.78
   4   4   2  681.87   43.69
   4  -4  -2  809.66   46.94
   4  -4  -2  674.51   45.16
  -4   4  -3  970.55   54.59
  -4  -4   3  849.66   52.27
   4   4   3  994.09   53.20
   4  -4  -3  960.06   52.74
  -4   4  -4  360.36   33.04
  -4  -4   4  355.68   33.37
   4   4   4  363.81   31.72
   4  -4  -4  336.12   30.70
   4   4   4  386.55   31.98
  -4   4  -5  535.74   41.13
  -4  -4   5  539.37   41.41
   4   4   5  510.96   38.71
   4  -4  -5  559.28   40.46
   4   4   5  580.36   40.49
  -4   4  -6   78.64   16.98
  -4  -4   6   48.11   14.58
   4   4   6   64.78   15.11
   4  -4  -6   49.37   14.83
   4   4   6   67.19   15.93
   4  -4  -7  115.47   17.14
  -4   4  -7   98.82   18.90
  -4   4  -7  104.03   15.79
   4   4   7  117.98   19.09
  -4  -4   7   95.00   19.07
   4  -4  -7  132.50   21.97
   4   4   7  126.85   22.15
  -4   4  -8  446.84   39.98
  -4  -4   8  374.55   29.02
   4  -4  -8  409.57   31.55
  -4   4  -8  452.49   33.11
   4   4   8  404.25   36.31
   4  -4  -8  348.62   34.93
   4   4   8  373.44   36.56
  -4   4  -9  498.75   42.79
  -4  -4   9  484.05   33.63
  -4   4  -9  553.12   34.98
   4  -4  -9  435.20   32.76
  -4   4  -9  486.52   34.70
   4   4   9  479.13   41.17
   4  -4  -9  515.83   43.16
   4   4   9  453.46   41.24
  -4   4 -10  340.37   36.07
  -4  -4  10  360.80   29.32
  -4   4 -10  310.80   26.85
   4  -4 -10  323.94   28.85
  -4   4 -10  351.76   30.68
   4  -4 -10  401.93   36.88
   4   4  10  233.74   31.68
   4   4  10  350.70   36.70
  -4   4 -11  698.39   51.92
  -4  -4  11  576.29   37.85
  -4   4 -11  657.27   39.41
   4  -4 -11  604.11   39.50
  -4   4 -11  612.28   39.60
   4   4  11  638.42   48.93
   4  -4 -11  561.91   46.55
   4   4  11  659.21   50.85
  -4  -4  12   70.96   14.27
   4  -4 -12   47.62   13.87
  -4   4 -12   76.16   14.43
  -4   4 -12   58.79   14.29
  -4  -4  13  428.71   32.96
  -4   4 -13  427.45   31.89
   4  -4 -13  419.56   32.76
  -4   4 -13  388.62   32.00
  -4  -4  14   70.17   15.51
  -4   4 -14  104.53   16.26
   4  -4 -14  100.32   17.28
  -4   4 -14   86.20   16.85
  -4  -4  15   93.27   16.29
  -4   4 -15   89.26   15.28
   4  -4 -15  104.57   16.66
  -4   4 -15   94.64   16.66
  -4  -4  16   77.83   15.29
  -4   4 -16   75.97   14.24
   4  -4 -16   61.21   12.81
  -4   4 -16   71.58   14.90
  -4  -4  17    2.43    8.13
  -4   4 -17   -1.36    6.62
  -4   4 -17    0.07    8.59
   4  -4 -17   13.00    8.66
   4  -4 -18   42.18   10.35
  -4   4 -18   31.57   10.46
   4  -4 -19   16.74    7.69
  -4   4 -19    9.61    7.21
   4  -4 -19   15.65    7.10
   4  -4 -20   46.41    8.46
   4  -4 -20   55.64    7.55
  -4   4 -20   73.76   10.38
  -4   4 -21   34.27    5.92
   4  -5  20   89.63    9.99
   4   5 -20   91.90   10.05
  -4   5  20   95.85   10.62
  -4  -5 -20   71.86    8.38
  -4  -5 -19   55.14    8.98
   4  -5  19   81.63   11.50
   4   5 -19   64.91   10.58
  -4   5  19   72.10   11.15
  -4  -5 -18   81.34   13.01
   4  -5  18   76.43   12.64
   4   5 -18  109.57   13.77
  -4   5  18   83.54   13.35
  -4  -5 -17   39.49   10.23
  -4  -5 -17   33.87    8.80
   4  -5  17   43.67   11.66
   4   5 -17   30.78    9.49
  -4   5  17   33.05   10.44
  -4  -5 -16   73.95   12.87
  -4  -5 -16   72.28   12.46
   4  -5  16   61.56   12.79
   4   5 -16   55.78   12.22
  -4   5  16   65.11   14.17
  -4  -5 -15   72.00   12.53
   4  -5  15   60.07   13.64
   4   5 -15   95.82   14.91
  -4  -5 -15   57.71   11.60
  -4   5  15   73.34   16.25
  -4  -5 -14   41.83   11.18
   4  -5  14   47.11   13.34
  -4  -5 -14   53.71   12.36
   4   5 -14   49.69   13.39
  -4   5  14   54.54   14.57
  -4  -5 -13  122.89   17.17
   4  -5  13  131.49   19.02
  -4  -5 -13  114.47   16.76
   4   5 -13  134.07   19.32
  -4   5  13  128.14   19.60
  -4  -5 -12  371.56   29.63
   4  -5  12  284.20   27.69
   4   5 -12  346.14   29.21
  -4   5  12  327.43   29.49
  -4  -5 -12  415.78   30.60
   4  -5  11  178.71   22.06
   4   5 -11  169.37   20.77
  -4  -5 -11  187.34   20.81
  -4   5  11  187.38   22.12
  -4  -5 -10  219.04   22.71
   4  -5  10  182.48   21.76
   4   5 -10  205.09   22.27
  -4   5  10  186.52   23.08
  -4   5  10  206.97   30.17
   4   5 -10  200.72   28.55
   4  -5  10  175.57   26.61
   4  -5   9  197.11   22.14
  -4  -5  -9  182.97   21.33
  -4   5   9  188.04   23.00
  -4   5   9  165.11   26.13
   4   5  -9  213.27   29.58
   4  -5   9  218.49   29.84
   4  -5   8  301.72   27.76
  -4  -5  -8  301.21   25.99
  -4   5   8  321.53   28.69
  -4   5   8  311.49   34.96
   4  -5   8  319.94   34.70
   4   5  -8  317.17   36.02
   4  -5   7  160.59   20.43
  -4  -5  -7  130.34   18.09
  -4   5   7  131.48   18.37
  -4   5   7  163.14   24.88
   4   5  -7  185.44   26.24
   4  -5   7  153.15   23.38
   4   5  -7  166.56   23.33
   4  -5   7  127.58   22.88
   4  -5   6  863.09   45.83
  -4  -5  -6  914.39   46.22
  -4   5   6  901.27   46.74
  -4   5   6  786.02   53.15
   4  -5   6  898.92   53.48
   4   5  -6  911.55   54.17
   4  -5   6  852.71   56.20
   4   5  -6  830.37   55.95
   4  -5   5  500.18   34.11
  -4  -5  -5  526.26   33.84
  -4   5   5  501.05   40.86
  -4   5   5  573.88   36.48
   4  -5   5  610.37   42.09
   4   5  -5  630.33   43.42
   4  -5   5  530.27   43.75
   4   5  -5  550.96   44.34
  -4   5   4  842.59   52.64
   4  -5   4  953.41   53.36
   4   5  -4  988.31   54.07
   4   5  -4  818.19   53.90
   4  -5   4  874.57   55.77
  -4   5   3  531.12   37.47
  -4   5   3  495.33   38.96
   4  -5   3  483.11   36.98
   4   5  -3  562.94   39.64
   4   5  -3  456.22   39.68
   4  -5   3  475.55   40.26
  -4   5   2  501.28   36.86
  -4  -5  -2  474.56   36.20
  -4   5   2  476.09   37.31
   4  -5   2  518.32   37.12
   4   5  -2  482.88   36.54
   4   5  -2  483.11   40.15
   4  -5   2  468.60   39.59
   4   5  -1   19.03    9.19
  -4   5   1   20.62    8.82
  -4   5   1   35.89   11.06
  -4  -5  -1   29.12   10.23
   4  -5   1   35.05   11.83
   4   5  -1   35.36   12.05
   4  -5   1   19.61   10.09
  -4   5   0  497.34   37.35
  -4  -5   0  449.43   36.03
  -4   5   0  445.39   34.72
   4  -5   0  454.56   35.20
   4   5   0  527.91   37.43
   4  -5   0  404.48   36.82
  -4   5  -1   39.87   10.59
  -4   5  -1   47.36   12.79
  -4  -5   1   32.42   11.47
   4   5   1   23.33   10.64
   4  -5  -1   22.20   11.18
   4  -5  -1   22.95   11.74
  -4   5  -2  420.20   35.75
  -4  -5   2  470.65   37.59
   4   5   2  537.02   38.05
   4  -5  -2  528.78   37.84
  -4   5  -3  420.05   36.02
  -4  -5   3  524.97   40.89
   4   5   3  523.16   38.02
   4  -5  -3  580.44   40.37
  -4   5  -4  836.75   52.37
   4  -5  -4  885.52   46.17
  -4  -5   4  888.64   54.42
   4   5   4  911.98   51.89
   4  -5  -4 1010.21   54.43
  -4   5  -5  535.31   42.01
   4  -5  -5  504.02   35.00
  -4   5  -5  536.79   35.42
  -4  -5   5  544.37   43.11
   4   5   5  636.84   43.12
   4  -5  -5  617.48   42.69
   4   5   5  575.62   41.81
  -4   5  -6  826.83   54.11
   4  -5  -6  835.91   46.04
  -4   5  -6  812.43   45.10
   4   5   6  925.58   53.06
   4  -5  -6  939.19   53.86
   4   5   6  872.93   53.63
  -4   5  -7  172.05   25.10
   4  -5  -7  160.15   21.05
  -4   5  -7  162.04   19.53
   4   5   7  160.52   24.63
  -4   5  -8  326.99   34.36
   4  -5  -8  281.51   26.65
  -4   5  -8  304.10   27.14
   4   5   8  328.92   33.81
  -4  -5   9  230.59   21.84
   4  -5  -9  226.20   23.98
  -4   5  -9  176.81   26.54
  -4   5  -9  196.43   23.42
   4   5   9  215.14   27.40
  -4  -5  10  188.87   20.51
  -4   5 -10  166.81   26.67
   4  -5 -10  199.30   23.28
  -4   5 -10  162.91   20.31
   4   5  10  204.28   29.50
  -4  -5  11  187.18   20.92
  -4   5 -11  199.64   21.07
   4  -5 -11  172.26   21.67
  -4   5 -11  161.93   21.68
  -4  -5  12  356.65   29.20
  -4   5 -12  393.22   29.71
   4  -5 -12  339.19   29.34
  -4   5 -12  362.95   31.09
  -4  -5  13  103.88   16.99
  -4   5 -13   86.06   14.58
   4  -5 -13   90.33   16.92
  -4   5 -13   98.42   18.28
  -4  -5  14   37.75   11.82
  -4   5 -14   56.48   14.22
   4  -5 -14   68.88   15.44
  -4   5 -14   50.94   13.43
  -4  -5  15   56.52   13.38
  -4   5 -15   53.71   11.69
   4  -5 -15   69.08   14.28
  -4   5 -15   70.36   15.23
   4  -5 -16   87.36   13.90
  -4  -5  16   65.31   12.60
  -4   5 -16   73.17   12.66
   4  -5 -16   57.59   12.28
  -4   5 -16   51.55   12.54
   4  -5 -17   42.38   10.68
   4  -5 -17   27.25   10.05
  -4   5 -17   32.51    8.56
  -4   5 -17   52.53   12.47
   4  -5 -18   88.40   12.46
   4  -5 -18   81.03   11.58
  -4   5 -18   98.07   13.71
   4  -5 -19   64.49    9.89
  -4   5 -19   64.60   10.81
   4  -5 -20   76.08    8.90
  -4   5 -20   96.36   10.57
   4  -6  19  234.26   16.56
   4   6 -19  221.15   14.65
  -4   6  19  224.19   16.01
   4  -6  18  248.20   19.54
   4   6 -18  240.60   17.71
  -4   6  18  245.65   18.91
  -4  -6 -18  204.31   16.43
   4  -6  17  251.40   21.23
   4   6 -17  287.65   21.14
  -4   6  17  272.31   22.02
  -4  -6 -17  272.05   20.01
  -4  -6 -16   90.73   13.27
   4  -6  16   80.57   14.15
   4   6 -16  102.22   14.39
  -4   6  16   95.66   15.13
  -4  -6 -15   68.42   13.08
   4  -6  15   47.83   13.10
   4   6 -15   72.53   12.97
  -4   6  15   57.49   12.85
  -4  -6 -14   70.73   12.96
   4  -6  14   67.19   14.50
   4   6 -14   71.00   13.04
  -4   6  14   53.79   13.83
  -4  -6 -13   75.70   13.49
   4  -6  13   39.39   11.96
  -4  -6 -13   61.28   11.24
   4   6 -13   90.21   15.33
  -4   6  13   46.73   11.95
  -4  -6 -12  138.21   17.33
   4  -6  12  144.75   20.26
  -4  -6 -12  175.54   20.03
   4   6 -12  201.25   21.11
  -4   6  12  134.91   19.77
  -4  -6 -11  238.15   22.36
   4  -6  11  222.34   24.40
  -4   6  11  193.23   22.35
   4  -6  10  296.21   28.12
  -4   6  10  301.05   27.95
   4  -6   9   51.12   12.61
  -4  -6  -9   65.65   12.41
  -4   6   9   59.13   13.64
   4  -6   8   98.55   17.30
  -4  -6  -8  143.36   17.95
  -4   6   8  113.20   18.63
  -4   6   8  124.98   21.76
   4   6  -8  111.97   22.41
   4  -6   8  111.11   22.51
  -4  -6  -8  115.81   17.68
   4  -6   7  153.64   20.49
  -4   6   7  162.06   21.14
  -4  -6  -7  153.29   19.60
  -4   6   7  136.18   22.73
   4   6  -7  169.43   25.67
   4  -6   7  193.65   28.34
  -4  -6  -7  159.15   19.49
   4  -6   6  284.70   26.61
  -4  -6  -6  334.18   26.63
  -4   6   6  323.94   28.73
  -4   6   6  323.65   35.50
   4  -6   6  308.50   27.66
   4  -6   6  332.67   35.74
   4   6  -6  342.28   36.46
  -4  -6  -6  293.99   26.08
   4  -6   5  429.06   31.89
  -4  -6  -5  468.11   32.05
  -4   6   5  458.02   32.82
  -4   6   5  455.83   40.14
   4  -6   5  436.22   32.63
   4  -6   5  420.85   40.87
   4   6  -5  488.06   42.74
  -4  -6  -5  447.71   31.38
   4  -6   4  351.63   28.51
  -4  -6  -4  380.17   28.89
  -4   6   4  355.58   34.96
  -4   6   4  379.16   29.93
   4  -6   4  371.01   29.19
   4  -6   4  344.81   36.49
   4   6  -4  329.08   35.02
  -4  -6  -4  303.84   25.94
   4  -6   3  354.33   28.09
  -4  -6  -3  341.66   27.37
   4  -6   3  312.93   27.26
  -4   6   3  389.82   28.52
  -4   6   3  315.24   32.16
   4  -6   3  297.60   26.00
   4   6  -3  391.78   36.75
   4  -6   3  353.02   37.09
  -4  -6  -3  324.40   26.52
  -4  -6  -2  687.72   39.21
   4  -6   2  673.52   40.41
  -4   6   2  675.25   39.16
  -4   6   2  645.40   46.09
   4  -6   2  691.45   39.37
   4   6  -2  649.60   48.07
   4  -6   2  674.24   50.05
  -4  -6  -2  638.00   37.51
   4  -6   1   70.40   14.51
  -4  -6  -1   61.92   12.39
   4   6  -1   64.44   15.90
  -4   6   1   59.71   14.75
   4  -6   1   60.59   17.61
  -4  -6  -1   38.14   10.62
   4  -6   0  519.08   35.20
  -4   6   0  589.36   40.48
  -4  -6   0  505.36   33.42
  -4   6   0  488.95   38.17
   4   6   0  529.71   41.89
   4  -6   0  514.86   42.90
  -4  -6   0  456.53   32.01
   4   6   1   48.66   14.73
  -4   6  -1   68.35   15.17
   4  -6  -1   73.38   14.32
  -4  -6   1   42.68   10.70
  -4   6  -1   46.72   13.80
  -4  -6   1   69.34   15.78
  -4  -6   1   83.09   15.12
   4  -6  -2  705.67   41.60
  -4   6  -2  715.10   47.70
  -4  -6   2  674.68   47.21
  -4   6  -2  715.61   41.78
   4   6   2  705.80   48.78
   4  -6  -2  764.16   48.21
  -4   6  -3  357.27   33.82
   4  -6  -3  358.67   29.76
  -4   6  -3  385.27   30.45
  -4  -6   3  352.63   34.11
   4  -6  -3  367.83   33.77
  -4   6  -4  334.48   33.46
   4  -6  -4  364.65   29.59
  -4   6  -4  329.81   28.44
   4  -6  -4  359.63   34.47
  -4   6  -5  413.66   37.54
   4  -6  -5  429.10   32.53
  -4   6  -5  445.49   33.49
   4  -6  -5  460.95   39.96
  -4   6  -6  296.75   33.90
   4  -6  -6  280.60   26.28
  -4   6  -6  303.65   27.33
   4  -6  -6  355.70   35.72
   4  -6  -7  156.90   23.34
   4  -6  -7  144.04   19.46
  -4   6  -7  128.55   24.12
  -4   6  -7  138.16   18.63
  -4   6  -8  155.04   24.48
   4  -6  -8  112.42   18.92
  -4   6  -8  106.80   17.74
   4   6   8  106.51   19.94
   4  -6  -8   79.74   19.72
  -4   6  -9   69.19   14.42
   4  -6  -9   51.88   13.92
   4  -6 -10  330.07   29.44
  -4   6 -10  330.48   29.61
  -4  -6  11  239.57   22.93
   4  -6 -11  193.28   22.57
  -4   6 -11  203.37   23.98
  -4  -6  12  160.60   19.61
   4  -6 -12  144.66   19.45
  -4   6 -12  164.84   21.64
   4  -6 -13   60.14   13.11
  -4  -6  13   67.96   13.36
   4  -6 -13   35.83   12.83
  -4   6 -13   71.79   15.07
   4  -6 -14   71.70   13.03
  -4  -6  14   71.43   13.93
   4  -6 -14   74.71   14.60
  -4   6 -14   67.40   14.12
   4  -6 -15   54.05   12.17
   4  -6 -15   54.41   13.19
  -4   6 -15   61.01   13.39
   4  -6 -16   95.30   14.10
   4  -6 -16   88.34   13.62
  -4   6 -16  111.37   16.08
   4  -6 -17  257.32   18.89
  -4   6 -17  277.91   20.52
  -4   6 -17  247.48   21.12
   4  -6 -17  261.58   19.77
  -4   6 -18  238.89   18.57
   4  -6 -18  263.95   17.80
  -4   6 -19  217.34   15.51
   4  -6 -19  163.73   12.05
   4  -7  19   43.05    6.83
   4  -7  18  107.47   11.84
   4   7 -18   81.52    8.47
  -4   7  18  111.60   11.40
   4  -7  17  100.74   13.14
   4   7 -17  133.83   12.42
  -4   7  17  143.73   14.09
  -4  -7 -17  111.29   11.73
   4  -7  16  142.62   16.07
   4   7 -16  159.80   15.61
  -4   7  16  156.60   16.51
  -4  -7 -16  158.00   15.22
   4  -7  15  103.43   15.52
   4   7 -15  114.33   13.98
  -4   7  15  102.03   15.22
  -4  -7 -15  110.64   13.34
   4  -7  14  150.41   18.17
   4   7 -14  154.30   17.24
  -4   7  14  143.09   18.11
  -4  -7 -14  157.37   17.16
   4  -7  13  178.36   20.94
  -4   7  13  185.88   21.43
   4  -7  12  187.38   21.78
  -4   7  12  220.83   22.91
  -4  -7 -12  189.92   19.59
   4  -7  11  287.79   27.04
  -4   7  11  356.05   29.56
  -4  -7 -11  354.83   27.03
   4  -7  10  163.87   20.55
  -4   7  10  179.95   21.44
  -4  -7 -10  214.09   22.23
   4  -7   9  287.20   27.26
  -4   7   9  301.79   27.33
  -4  -7  -9  297.57   26.15
   4  -7   8    0.08    7.29
  -4   7   8   -0.73    8.32
  -4  -7  -8   -4.55    7.63
   4  -7   7  283.78   26.88
  -4   7   7  330.58   28.78
  -4  -7  -7  268.28   25.39
   4  -7   6  206.84   23.49
  -4   7   6  246.51   25.05
  -4   7   6  231.44   30.57
   4   7  -6  266.14   31.99
   4  -7   6  191.16   22.53
   4  -7   6  173.70   28.63
  -4  -7  -6  221.31   22.98
  -4   7   5   10.42    8.61
   4  -7   5   18.90   10.26
  -4  -7  -5  -14.79    7.49
  -4   7   5    7.02    6.40
   4   7  -5   12.84    9.89
   4  -7   5   -6.92    8.16
   4  -7   5   10.09    7.28
  -4  -7  -5   -1.30    7.15
  -4   7   4  123.35   18.19
  -4  -7  -4  112.51   16.41
   4  -7   4   92.28   16.20
  -4   7   4  105.39   20.33
   4   7  -4  124.95   23.42
   4  -7   4  110.50   17.89
   4  -7   4  123.13   25.60
  -4  -7  -4  119.21   17.85
   4  -7   3   33.57    9.28
  -4  -7  -3   38.45   11.57
  -4   7   3   55.38   14.82
   4   7  -3   13.01   14.20
   4  -7   3   49.94   14.26
   4  -7   3   56.97   17.14
  -4  -7  -3   52.55   12.54
  -4  -7  -2  245.27   24.03
   4  -7   2  220.88   23.27
  -4   7   2  209.16   27.85
   4   7  -2  218.20   27.68
   4  -7   2  192.81   22.45
   4  -7   2  280.33   32.61
  -4  -7  -2  179.67   20.59
   4  -7   1   65.45   12.94
   4  -7   1   59.26   13.42
  -4  -7  -1   60.00   11.52
  -4   7   1   76.88   16.64
   4   7  -1   24.63   11.01
   4  -7   1   71.68   14.09
  -4  -7  -1   56.10   13.19
   4  -7   0  104.10   18.03
  -4  -7   0  102.48   15.12
  -4   7   0   86.40   15.82
   4   7   0   97.15   18.24
   4  -7   0  140.13   19.17
  -4  -7   0   93.69   16.71
   4  -7  -1   56.39   14.81
  -4  -7   1   50.20   12.19
   4   7   1   58.14   14.43
  -4   7  -1   50.93   14.43
   4  -7  -1   54.39   11.00
  -4  -7   1   94.69   19.06
  -4  -7   2  257.52   24.02
  -4   7  -2  217.63   23.66
   4  -7  -2  204.82   22.99
   4   7   2  239.64   29.54
   4  -7  -2  206.86   21.64
   4  -7  -3   31.01   11.33
  -4   7  -3   49.99   13.50
   4  -7  -3   38.36   12.94
   4  -7  -4  112.68   17.84
  -4   7  -4  114.00   20.49
  -4   7  -4  133.73   19.56
   4  -7  -4  135.32   21.31
   4  -7  -5   -0.08    7.91
  -4   7  -5    5.06    8.47
  -4   7  -5   33.58   11.41
   4  -7  -5    8.18    9.86
   4  -7  -6  212.00   23.98
  -4   7  -6  212.65   23.33
  -4   7  -6  191.36   28.26
   4  -7  -6  217.92   29.69
   4  -7  -7  294.78   27.90
  -4   7  -7  269.73   26.85
  -4   7  -8    3.82    8.98
   4  -7  -8   -6.19   10.45
   4  -7  -9  290.19   27.23
  -4   7  -9  261.89   26.74
   4  -7 -10  160.47   20.61
  -4   7 -10  182.07   23.01
   4  -7 -11  298.35   26.61
  -4   7 -11  263.47   26.58
   4  -7 -12  175.00   20.62
  -4   7 -12  195.16   22.91
  -4   7 -13  208.03   22.13
   4  -7 -13  225.75   21.76
   4  -7 -14  179.97   18.93
  -4   7 -14  128.21   17.82
   4  -7 -15  104.19   13.56
   4  -7 -15   90.15   13.44
  -4   7 -15   83.78   14.22
  -4   7 -16  157.10   16.72
   4  -7 -16  159.74   15.00
   4  -7 -17  132.91   11.95
  -4   7 -17  140.83   14.52
  -4   7 -17  117.15   13.09
  -4   7 -18  117.74   11.96
  -4   7 -18   85.34    9.76
   4  -8  18   75.80    8.13
   4  -8  17   80.22   10.07
  -4   8  17   58.07    7.87
   4  -8  16  126.44   13.78
  -4   8  16  107.08   11.81
   4  -8  15   86.46   12.66
  -4   8  15   84.31   12.57
  -4  -8 -15   90.73   10.52
   4  -8  14   87.02   14.49
  -4   8  14  109.04   14.74
  -4   8  13   87.01   14.09
   4  -8  13   99.46   15.63
  -4  -8 -13  102.76   14.24
  -4   8  12   29.92    9.90
   4  -8  12   34.18   11.55
  -4  -8 -12   20.47    9.55
   4  -8  11  120.65   17.35
  -4   8  11  115.20   16.86
  -4  -8 -11   82.03   14.17
   4  -8  10   87.01   15.36
  -4   8  10  121.63   17.33
  -4  -8 -10  106.73   16.49
   4  -8   9  339.43   28.77
  -4   8   9  354.18   28.72
  -4  -8  -9  330.62   27.48
   4  -8   8  595.63   38.30
  -4   8   8  684.54   39.81
  -4  -8  -8  628.16   38.47
   4  -8   7  396.20   31.30
  -4  -8  -7  358.03   29.44
   4  -8   6  276.97   26.29
   4  -8   6  232.94   24.81
  -4  -8  -6  214.06   23.29
   4  -8   5  220.24   22.93
   4  -8   5  184.96   22.29
  -4  -8  -5  158.67   19.77
   4  -8   4  119.98   17.90
   4  -8   4  102.02   17.25
  -4  -8  -4  128.10   18.77
   4  -8   3  208.34   22.40
   4  -8   3  180.94   21.78
  -4  -8  -3  182.71   21.12
   4  -8   2   80.26   14.80
  -4   8   2   43.11   16.40
   4   8  -2   33.47   12.21
   4  -8   2   63.23   15.27
  -4  -8  -2   62.66   13.56
  -4   8   1   78.92   17.62
   4  -8   1   47.32   13.48
  -4  -8  -1   55.04   13.67
   4  -8   0   12.06    9.13
  -4  -8   0   24.91    9.94
  -4   8   0   -8.24    6.05
  -4  -8   0   13.89   10.08
   4  -8  -1   21.56   11.04
  -4  -8   1   32.77   10.49
   4  -8  -2   43.89   12.96
  -4  -8   2   58.26   13.72
  -4   8  -2   44.40   12.69
   4  -8  -2   70.36   14.25
   4  -8  -3  208.69   23.95
  -4  -8   3  199.02   20.22
  -4   8  -3  182.73   22.66
   4  -8  -3  191.79   22.65
   4  -8  -4  130.41   19.23
  -4   8  -4  105.28   17.55
   4  -8  -4  137.35   18.54
   4  -8  -5  187.80   23.21
  -4   8  -5  183.19   22.55
   4  -8  -5  191.94   21.05
   4  -8  -6  291.94   26.93
  -4   8  -6  179.76   22.76
   4  -8  -7  413.25   31.83
  -4   8  -7  371.62   31.64
   4  -8  -8  623.46   38.86
  -4   8  -8  579.03   39.38
   4  -8  -9  400.86   30.69
  -4   8  -9  335.82   29.79
   4  -8 -10   92.64   15.92
  -4   8 -10  105.47   17.59
   4  -8 -11   94.09   15.38
  -4   8 -11  114.30   17.05
   4  -8 -12   24.94    9.34
  -4   8 -12   19.61   10.15
  -4   8 -13   92.93   15.57
   4  -8 -13   78.78   12.76
  -4   8 -14   94.27   14.31
  -4   8 -15   85.56   12.45
  -4   8 -16  114.91   13.03
  -4   8 -16  114.80   13.06
  -4   8 -17   69.58    9.37
  -4   8 -17   77.41    9.59
   4  -9  16   26.95    6.44
   4  -9  15  102.76   11.73
   4  -9  14   32.70    9.55
  -4  -9 -14   27.47    7.58
   4  -9  13   51.38   11.06
  -4  -9 -13   45.53    9.65
   4  -9  12   38.47   10.52
  -4  -9 -12   25.13    9.55
   4  -9  11   32.78    9.93
  -4  -9 -11   20.28   10.28
   4  -9  10   48.88   12.05
  -4  -9 -10   24.14   11.31
   4  -9   9   17.08    9.14
  -4  -9  -9   23.23   10.31
   4  -9   8  217.54   21.91
  -4  -9  -8  200.94   20.98
   4  -9   7   22.26    9.80
  -4  -9  -7   19.01    9.74
   4  -9   6  113.75   16.41
   4  -9   6   95.88   16.32
  -4  -9  -6   85.83   16.21
   4  -9   5  137.41   17.46
   4  -9   5  127.52   19.38
  -4  -9  -5  109.45   17.65
   4  -9   4  659.78   41.32
  -4  -9  -4  637.83   39.59
   4  -9   3  277.64   26.93
  -4  -9  -3  279.32   25.90
   4  -9   2  572.57   37.55
  -4  -9  -2  494.36   34.40
   4  -9   1  167.08   21.20
  -4  -9  -1  146.33   19.90
   4  -9   0  374.43   31.10
  -4  -9   0  436.20   33.15
  -4   9  -1  122.82   19.37
   4  -9  -1  148.83   19.94
  -4   9  -2  484.62   36.77
   4  -9  -2  570.48   38.01
  -4  -9   3  337.15   27.00
   4  -9  -3  232.41   24.78
  -4   9  -3  277.93   27.51
   4  -9  -3  272.31   25.87
  -4  -9   4  663.43   39.43
  -4   9  -4  613.53   40.89
   4  -9  -4  640.02   40.46
   4  -9  -4  739.23   42.47
   4  -9  -5  138.81   19.60
  -4  -9   5  105.99   15.83
  -4   9  -5  148.75   20.69
   4  -9  -5  153.98   19.91
   4  -9  -6   93.41   16.99
  -4   9  -6   84.84   16.24
   4  -9  -6  110.59   16.92
   4  -9  -7   51.79   12.04
  -4   9  -7   27.99   11.97
   4  -9  -7   38.46   13.18
   4  -9  -8  191.58   21.19
  -4   9  -8  196.58   22.73
   4  -9  -9   18.99   10.77
  -4   9  -9   28.09   11.08
   4  -9 -10   47.97   11.03
  -4   9 -10   27.74   11.59
  -4   9 -11   -5.26    8.44
  -4   9 -12   23.74   10.35
  -4   9 -13   55.38   11.69
  -4   9 -14   37.30   10.07
  -4   9 -15   94.66   11.72
  -4   9 -16   27.93    6.54
  -4   9 -16   30.88    6.41
   4 -10  14    5.96    3.81
   4 -10  13    8.86    5.81
  -4 -10 -13   14.99    6.28
   4 -10  12   33.64    8.27
  -4 -10 -12   44.81    9.77
   4 -10  11   29.38    8.53
  -4 -10 -11   22.29    8.48
   4 -10  10  219.63   18.70
  -4 -10 -10  187.61   18.72
   4 -10   9   74.57   12.47
  -4 -10  -9   69.86   12.88
  -4 -10  -8  154.74   18.53
  -4 -10  -7  128.85   17.44
  -4 -10  -6  288.73   25.24
   4 -10   5  348.15   28.97
  -4 -10  -5  298.34   26.43
   4 -10   4  359.65   29.67
  -4 -10  -4  344.95   28.03
   4 -10   3  179.79   21.88
  -4 -10  -3  152.57   19.60
   4 -10   2   34.73   11.30
  -4 -10  -2   41.05   13.52
   4 -10   1  231.25   24.59
  -4 -10  -1  304.14   27.76
  -4  10   0    8.00    8.77
   4 -10   0    3.51    9.32
  -4  10  -1  194.46   23.27
   4 -10  -1  225.77   23.92
  -4  10  -2   27.85   11.31
   4 -10  -2   60.89   14.49
  -4  10  -3  192.01   22.37
   4 -10  -3  228.18   24.35
  -4  10  -4  390.96   31.90
   4 -10  -4  388.73   30.13
  -4  10  -5  278.33   26.31
   4 -10  -5  312.05   26.53
  -4  10  -6  338.23   28.78
   4 -10  -6  351.26   27.57
  -4  10  -7  135.93   18.91
   4 -10  -7  150.94   17.79
  -4 -10   8  120.08   15.12
  -4  10  -8  133.67   18.30
   4 -10  -8  171.35   18.10
  -4 -10   9   50.58   10.39
  -4  10  -9   60.31   12.90
  -4  10 -10  219.04   21.32
  -4 -10  10  143.14   15.26
  -4  10 -11   26.61    9.46
  -4 -10  11   13.48    6.79
  -4  10 -12   52.71   10.78
  -4 -10  12    5.86    5.51
  -4  10 -13   26.32    7.97
  -4 -10  13    6.60    5.55
  -4  10 -14   16.60    6.40
  -4  10 -15   -4.17    4.07
  -4 -11 -12  145.57   12.01
  -4 -11 -11  212.13   15.67
  -4 -11 -10   39.41    9.18
  -4 -11  -9   67.78   11.76
  -4 -11  -8   81.10   13.68
  -4 -11  -7  101.60   14.32
  -4 -11  -6   24.07   10.28
   4 -11   5   46.29   11.85
  -4 -11  -5   59.77   13.74
   4 -11   4   19.24    9.92
  -4 -11  -4    9.12   10.27
   4 -11   3   50.26   13.03
  -4 -11  -3   96.26   17.52
   4 -11   2   87.14   16.42
  -4 -11  -2  307.91   29.25
  -4  11   1  341.97   28.49
   4 -11   1  281.64   25.23
  -4  11   0    1.93    9.57
   4 -11   0   25.55    9.93
  -4  11  -1  337.43   28.85
   4 -11  -1  356.17   28.53
  -4  11  -2   67.61   14.74
   4 -11  -2  113.28   17.14
  -4  11  -3   43.52   11.96
   4 -11  -3   35.75   11.32
  -4  11  -4   22.29    9.40
   4 -11  -4   23.81   10.48
  -4  11  -5   47.53   11.74
   4 -11  -5   66.76   12.53
  -4  11  -6   12.37    9.40
   4 -11  -6    6.36    7.09
  -4  11  -7   98.33   15.60
   4 -11  -7   96.51   14.86
  -4  11  -8   74.45   13.02
   4 -11  -8   65.30   10.51
  -4  11  -9   70.63   11.74
  -4  11 -10   50.37   10.76
  -4  11 -11  212.00   16.51
  -4  11 -12  206.45   14.90
  -4  11 -13   97.18   10.02
  -4  12  11    8.11    4.56
  -4 -12 -10  184.00   14.00
  -4 -12  -9  142.10   13.77
  -4 -12  -8  150.71   14.63
  -4 -12  -7  236.61   18.74
  -4 -12  -6  264.61   20.60
  -4 -12  -5  477.46   28.97
  -4  12   4   21.69    9.68
  -4 -12  -4  611.27   31.83
  -4  12   3  131.36   16.55
   4 -12   3  135.61   16.79
  -4  12   2   16.76    9.03
   4 -12   2    9.14    8.58
  -4  12   1    6.09    8.68
   4 -12   1   18.80   10.14
  -4  12   0  -11.09    9.46
   4 -12   0   11.54    8.68
  -4  12  -1    8.19    7.18
   4 -12  -1    2.49    8.50
  -4  12  -2   12.74    8.33
   4 -12  -2   30.98    9.99
  -4  12  -3  114.09   15.62
   4 -12  -3  142.40   16.16
  -4  12  -4   11.60    8.35
   4 -12  -4   24.99    9.33
  -4  12  -5  190.17   18.58
   4 -12  -5  145.73   15.73
  -4  12  -6   63.73   11.50
   4 -12  -6   68.49   10.33
  -4  12  -7  181.54   16.73
   4 -12  -7  161.12   14.46
  -4  12  -8   90.18   11.91
   4 -12  -8   49.89    8.06
  -4  12  -9   44.29    8.22
  -4  12 -10   13.80    5.15
  -4  13   8   51.85    7.55
  -4  13   7   21.33    6.14
  -4  13   6    4.97    5.66
  -4  13   5   29.32    7.57
  -4  13   4  104.52   12.52
  -4  13   3  101.02   12.67
  -4  13   2   84.06   12.12
  -4  13   1   31.11    9.18
   4 -13   1   32.34    8.92
  -4  13   0    5.84    6.34
   4 -13   0    5.57    6.04
  -4  13  -1   54.13   10.65
   4 -13  -1   48.78    9.56
  -4  13  -2   94.12   12.05
   4 -13  -2   87.54   11.21
  -4  13  -3  103.74   12.73
   4 -13  -3   65.97    9.84
  -4  13  -4  107.48   12.12
   4 -13  -4  107.37   11.37
  -4  13  -5   34.52    7.50
   4 -13  -5   26.06    6.44
  -4  13  -6   13.06    5.55
  -5   0   0  -10.36    7.52
   5   0   0  -11.19    9.31
  -5   0  -1  129.79   21.56
  -5   0   1   98.10   19.07
   5   0   1  112.48   20.96
   5   0  -1  110.66   20.72
   5   0   1  136.38   20.10
  -5   0  -2   98.50   19.16
  -5   0   2  121.59   20.30
   5   0   2   82.08   18.66
   5   0  -2  105.58   21.09
   5   0   2  127.72   20.93
  -5   0  -3  344.22   27.26
  -5   0  -3  286.54   30.80
  -5   0   3  293.28   31.56
  -5   0   3  286.70   25.20
   5   0   3  266.65   30.69
   5   0  -3  350.06   34.13
   5   0   3  271.84   29.60
   5   0  -4   -4.46    6.04
  -5   0  -4   10.38    6.33
  -5   0   4   13.97    6.47
  -5   0   4   14.39    7.63
  -5   0  -4   29.62   12.45
  -5   0   4   15.78   10.81
   5   0   4   16.62   11.31
   5   0  -4   16.35   10.39
   5   0   4   24.01   10.71
  -5   0  -5  425.59   31.65
  -5   0  -5  388.48   36.71
   5   0  -5  470.72   32.09
  -5   0   5  329.91   34.47
  -5   0   5  426.19   31.64
   5   0   5  386.89   38.13
   5   0  -5  360.40   36.92
   5   0   5  413.51   38.37
   5   0   6   86.03   15.26
   5   0  -6  118.98   17.72
  -5   0  -6  110.06   16.84
  -5   0   6   92.35   16.19
   5   0  -6  144.12   23.47
  -5   0  -6  105.98   20.73
  -5   0   6  114.49   20.79
   5   0   6  139.02   24.39
   5   0  -6  130.19   22.49
   5   0   6   92.18   19.82
   5   0  -7  130.18   18.46
  -5   0  -7  138.02   18.53
   5   0   7  143.29   19.28
  -5   0   7  113.32   17.54
  -5   0  -7  121.54   22.00
   5   0  -7  137.33   22.02
  -5   0   7  107.47   21.26
   5   0   7  154.09   23.90
   5   0  -7  128.45   22.29
   5   0   7  180.28   27.21
  -5   0  -8  424.38   32.34
   5   0   8  396.39   30.34
  -5   0  -8  376.40   37.92
   5   0  -8  469.10   33.82
  -5   0   8  417.16   40.02
  -5   0   8  443.00   33.17
   5   0   8  385.65   38.60
   5   0  -8  413.27   39.99
   5   0   8  315.24   35.85
  -5   0  -9  161.55   21.00
   5   0   9  203.57   22.04
  -5   0  -9  191.63   21.50
   5   0  -9  165.29   21.08
  -5   0   9  216.84   23.39
  -5   0  -9  153.77   24.27
  -5   0   9  192.43   27.14
   5   0   9  203.65   30.08
   5   0  -9  176.24   26.47
   5   0   9  157.09   25.17
  -5   0 -10   25.10   10.62
   5   0  10   10.46    7.91
   5   0 -10   17.32   10.75
  -5   0  10   21.66   12.08
  -5   0 -10   18.19    9.90
  -5   0 -11  158.24   20.73
   5   0  11  147.59   18.47
   5   0 -11  185.54   21.57
  -5   0  11  172.50   21.23
  -5   0 -11  175.11   20.75
   5   0  12  120.56   17.33
  -5   0 -12  133.85   19.66
   5   0 -12  137.46   18.98
  -5   0  12  134.05   19.66
  -5   0 -12  117.31   17.84
  -5   0 -13   23.43    9.92
   5   0  13   33.75   10.58
   5   0 -13   22.77   10.89
  -5   0  13   27.35   11.87
  -5   0 -13   28.90   10.26
  -5   0 -14  307.18   27.44
   5   0  14  365.16   26.80
   5   0 -14  306.24   27.66
  -5   0 -14  292.72   25.80
  -5   0  14  314.21   27.21
  -5   0 -15   98.63   16.11
   5   0 -15  116.86   17.55
  -5   0  15   92.25   15.59
  -5   0 -15  105.05   16.42
  -5   0 -16  320.84   26.23
  -5   0 -16  333.41   25.58
   5   0 -16  302.10   25.90
  -5   0  16  328.91   25.47
  -5   0 -17   16.21    8.10
   5   0 -17   15.65    9.28
  -5   0 -17   33.52    9.12
  -5   0  17   27.36    8.99
  -5   0 -18  288.51   21.58
   5   0 -18  285.54   21.53
  -5   0 -18  277.05   20.79
  -5   0  18  282.46   19.68
  -5   0 -19  138.89   13.19
   5   0 -19  140.11   13.84
  -5   0 -19  136.15   12.77
  -5   0  19  105.24   10.17
   5   0 -20  141.60   11.79
   5   1 -20   22.21    5.98
  -5  -1 -19   51.91    9.00
   5   1 -19   45.48    8.81
  -5   1  19   40.77    7.95
  -5  -1 -18   15.12    6.20
  -5  -1 -18   -1.50    6.39
   5   1 -18    3.08    7.57
  -5  -1 -18    4.00    6.62
  -5   1  18    8.46    7.15
   5  -1  17   90.24   12.50
  -5  -1 -17   83.98   13.75
   5   1 -17  112.55   15.09
  -5  -1 -17  102.61   13.77
  -5   1  17  112.91   14.73
   5  -1  16   93.09   13.09
  -5  -1 -16   76.24   13.13
   5   1 -16  111.33   16.37
  -5  -1 -16   98.51   14.91
  -5   1  16   96.54   15.76
   5  -1  15  155.12   18.14
  -5  -1 -15  146.34   19.00
   5   1 -15  184.55   21.38
  -5  -1 -15  177.52   19.98
  -5   1  15  170.92   20.23
  -5  -1 -14  121.60   17.92
   5   1 -14  148.63   20.09
   5  -1  14  152.42   18.34
  -5  -1 -14  140.30   18.68
  -5   1  14  147.50   19.41
  -5  -1 -13  280.50   27.06
   5  -1  13  334.97   27.67
   5   1 -13  292.50   27.21
  -5  -1 -13  328.93   27.59
  -5   1  13  299.92   28.00
  -5  -1 -12  206.29   22.66
   5  -1  12  200.57   22.46
   5   1 -12  167.44   21.67
  -5   1  12  193.03   23.21
  -5  -1 -12  202.23   22.40
  -5  -1 -11  525.57   36.99
   5  -1  11  544.43   36.30
   5   1 -11  477.01   35.49
  -5  -1 -11  529.30   35.15
  -5   1  11  444.88   34.40
  -5  -1 -10  630.78   40.91
   5  -1  10  673.34   40.83
   5   1 -10  673.77   41.48
  -5   1  10  730.54   43.64
   5  -1   9  113.67   17.50
   5   1  -9  104.65   16.66
  -5  -1  -9   92.53   16.47
  -5   1   9  122.88   19.11
  -5  -1  -9   82.15   19.01
   5   1  -9  103.96   22.18
  -5   1   9  127.13   22.23
   5  -1   9   92.37   19.02
   5   1  -9   98.70   21.40
   5  -1   9  120.63   22.80
  -5  -1  -8  491.38   35.44
   5  -1   8  506.06   35.18
  -5  -1  -8  517.52   44.14
   5   1  -8  519.73   35.68
  -5   1   8  491.26   43.87
  -5   1   8  529.61   36.82
   5  -1   8  511.09   44.11
   5   1  -8  524.83   46.33
   5  -1   8  508.71   45.04
   5   1  -8  569.42   45.03
   5  -1   7  248.81   24.08
  -5  -1  -7  232.20   24.16
   5   1  -7  214.00   22.61
  -5   1   7  207.84   23.47
  -5  -1  -7  206.64   27.28
   5   1  -7  183.30   26.80
  -5   1   7  267.95   32.83
   5  -1   7  203.14   28.58
   5   1  -7  248.12   31.36
   5  -1   7  218.40   28.48
   5  -1   6  124.36   18.17
   5   1  -6  117.24   17.00
  -5  -1  -6   99.64   15.61
  -5   1   6  120.49   18.76
   5   1  -6   94.30   19.55
  -5  -1  -6  123.04   22.59
  -5   1   6  102.83   20.01
   5  -1   6   97.76   21.30
   5   1  -6  115.44   21.02
   5  -1   6  103.01   19.42
  -5  -1  -5  542.92   36.17
   5   1  -5  523.66   33.95
  -5  -1  -5  498.48   42.00
  -5   1   5  438.38   41.04
  -5   1   5  516.11   35.43
   5  -1   5  546.53   45.06
   5   1  -5  465.85   41.17
   5   1  -5  585.65   45.55
   5  -1   5  520.18   42.55
  -5  -1  -4  360.40   29.09
  -5  -1  -4  322.42   33.19
  -5   1   4  316.04   33.22
  -5   1   4  313.91   27.73
   5  -1   4  290.08   32.81
   5   1  -4  309.29   33.69
   5  -1   4  295.12   32.14
  -5   1   3   75.93   14.49
  -5  -1  -3   74.43   14.48
  -5  -1  -3   58.94   15.96
  -5   1   3   77.63   16.98
   5  -1   3   77.78   17.94
   5   1  -3   49.00   15.11
   5  -1   3   70.37   17.20
  -5  -1  -2  380.03   29.47
  -5  -1  -2  357.67   34.54
  -5   1   2  368.43   35.64
  -5   1   2  401.33   30.34
   5  -1   2  376.61   36.21
   5   1  -2  357.95   35.42
   5  -1   2  368.84   34.65
  -5   1   1  205.86   21.70
  -5  -1  -1  185.07   25.18
  -5   1   1  209.70   26.03
   5  -1   1  166.89   25.26
   5   1  -1  231.50   28.39
   5  -1   1  177.11   23.67
  -5   1   0  361.80   35.48
  -5  -1   0  416.21   37.97
   5  -1   0  392.60   37.04
   5   1   0  383.65   36.35
   5  -1   0  448.10   35.96
  -5   1  -1  208.85   27.39
  -5  -1   1  183.83   25.97
   5   1   1  209.98   27.08
   5  -1  -1  219.53   28.14
   5  -1  -1  231.86   26.38
  -5  -1   2  363.52   28.58
  -5   1  -2  424.27   38.04
  -5  -1   2  363.94   35.60
   5   1   2  387.76   36.71
   5  -1  -2  410.82   37.58
   5   1   2  491.77   38.24
  -5  -1   3   65.47   12.69
  -5  -1   3  101.45   15.28
  -5   1  -3   65.08   14.89
  -5  -1   3   64.36   15.48
   5   1   3   60.96   16.78
   5  -1  -3   75.32   17.38
   5   1   3   27.54    9.59
  -5   1  -4  353.45   28.21
  -5   1  -4  289.37   32.67
   5  -1  -4  343.44   27.36
  -5  -1   4  312.46   26.95
  -5  -1   4  282.38   32.02
   5   1   4  316.01   33.56
   5  -1  -4  310.10   33.90
   5   1   4  357.99   33.85
  -5   1  -5  555.63   35.71
  -5   1  -5  483.58   41.54
   5  -1  -5  519.71   35.18
  -5  -1   5  490.71   42.47
  -5  -1   5  526.48   34.78
   5   1   5  505.58   42.90
   5  -1  -5  553.53   45.22
   5   1   5  538.25   42.32
   5   1   6  128.99   17.78
  -5  -1   6   95.25   15.68
   5  -1  -6   98.94   16.51
  -5   1  -6  109.15   16.64
   5  -1  -6  145.86   21.24
  -5   1  -6  107.23   20.44
  -5  -1   6  156.37   24.37
   5   1   6  109.22   20.88
   5  -1  -6  125.00   22.11
   5   1   6   82.31   18.33
  -5   1  -7  235.52   23.16
   5  -1  -7  257.92   25.56
  -5  -1   7  247.89   24.76
  -5   1  -7  222.38   27.58
  -5  -1   7  177.72   26.99
   5   1   7  220.55   28.46
   5  -1  -7  187.43   27.60
   5   1   7  187.43   28.16
  -5   1  -8  508.36   35.48
  -5   1  -8  485.02   43.21
  -5   1  -8  526.47   35.20
  -5  -1   8  530.98   46.50
  -5  -1   8  531.60   36.42
   5  -1  -8  533.59   36.44
   5   1   8  538.73   45.99
   5  -1  -8  499.31   44.49
   5   1   8  515.51   44.85
  -5   1  -9  121.39   18.09
   5  -1  -9  104.16   18.21
  -5   1  -9  123.22   18.52
  -5   1  -9  108.04   20.08
  -5  -1   9  116.37   17.92
  -5  -1   9  125.94   21.44
   5   1   9  114.08   22.24
   5  -1  -9  119.53   24.10
   5   1   9  104.37   20.39
  -5   1 -10  658.80   41.30
  -5   1 -10  720.74   42.00
  -5  -1  10  739.93   42.92
   5  -1 -10  639.37   41.49
  -5   1 -11  545.82   37.20
   5  -1 -11  531.12   36.94
  -5   1 -11  488.67   35.31
  -5  -1  11  488.92   35.01
  -5   1 -12  183.88   22.12
   5  -1 -12  202.69   22.87
  -5   1 -12  198.42   22.18
  -5  -1  12  208.42   22.88
  -5   1 -13  328.12   28.55
   5  -1 -13  332.51   28.97
  -5   1 -13  330.27   28.79
  -5  -1  13  340.33   28.05
  -5   1 -14  134.14   19.04
   5  -1 -14  139.36   19.21
  -5  -1  14  151.56   18.76
  -5   1 -14  140.59   18.87
  -5   1 -15  141.24   18.15
   5  -1 -15  157.73   19.57
  -5  -1  15  156.93   17.72
  -5   1 -15  138.05   18.29
  -5   1 -16   89.02   15.43
   5  -1 -16   75.51   14.82
  -5  -1  16   94.68   13.68
  -5   1 -16   83.35   14.50
  -5   1 -17  111.94   15.36
   5  -1 -17   84.70   13.93
  -5  -1  17   88.35   12.30
  -5   1 -17   99.42   13.82
  -5   1 -18    1.01    6.03
   5  -1 -18    3.61    7.16
  -5   1 -18    8.16    7.17
  -5   1 -19   59.09   10.14
   5  -1 -19   58.39   10.13
  -5   1 -19   43.39    8.51
   5  -1 -20   32.40    6.29
  -5   1 -20   26.05    5.95
   5   2 -20   10.88    5.03
  -5  -2 -19    9.43    3.83
  -5  -2 -19   27.87    6.62
  -5   2  19   27.83    7.17
  -5  -2 -18   21.20    6.39
  -5  -2 -18   41.01    9.23
   5  -2  18   35.12    8.73
   5   2 -18   33.94    9.37
  -5   2  18   35.37    9.44
  -5  -2 -17   78.45   12.20
   5  -2  17  138.70   14.90
  -5  -2 -17  120.06   15.18
   5   2 -17  108.26   14.69
  -5  -2 -17  110.62   13.63
  -5   2  17  104.09   15.10
  -5  -2 -16   46.53   10.28
   5  -2  16   68.60   12.26
   5   2 -16   56.83   11.95
  -5  -2 -16   87.09   14.13
  -5  -2 -16   68.99   11.79
  -5   2  16   64.44   13.91
   5  -2  15   13.28    7.53
  -5  -2 -15   -3.62    8.35
   5   2 -15    5.06    8.51
  -5  -2 -15   11.71    7.31
  -5   2  15   12.12   10.65
  -5  -2 -14   35.17   12.63
   5  -2  14   32.81    9.88
   5   2 -14   23.96   10.85
  -5  -2 -14   36.83   11.20
  -5   2  14   35.92   12.72
  -5  -2 -13   96.47   15.86
   5  -2  13   96.14   15.27
   5   2 -13  105.60   17.54
  -5  -2 -13   97.13   15.86
  -5   2  13  114.66   17.88
   5  -2  12   68.38   14.03
  -5  -2 -12   70.18   15.11
   5   2 -12  111.58   17.76
  -5  -2 -12  101.85   16.03
  -5   2  12   62.78   15.00
  -5  -2 -11  210.79   23.47
   5   2 -11  216.56   23.78
   5  -2  11  168.78   21.04
  -5   2  11  174.36   22.32
  -5  -2 -10  215.38   23.34
   5   2 -10  213.68   22.37
   5  -2  10  179.35   22.27
  -5   2  10  182.16   23.42
  -5  -2  -9  436.28   33.30
   5  -2   9  373.98   30.76
   5   2  -9  398.58   31.23
  -5   2   9  376.07   31.70
   5   2  -9  489.39   43.84
   5  -2   8   17.10    8.59
   5   2  -8   10.83    8.54
  -5  -2  -8   21.39   10.21
  -5   2   8    4.71   10.15
  -5  -2  -8   -1.46    7.00
  -5   2   8  -18.20    9.59
   5   2  -8  -19.52   10.16
  -5   2   8   23.04    8.78
   5  -2   8   -3.36    8.22
   5   2  -8   21.76   12.35
   5  -2   8   11.71   12.39
   5  -2   7  617.12   38.98
  -5  -2  -7  619.75   39.73
  -5  -2  -7  590.05   45.90
   5   2  -7  665.93   39.23
  -5   2   7  641.80   48.27
  -5   2   7  651.60   41.05
   5  -2   7  635.25   49.19
   5   2  -7  645.36   50.49
   5  -2   7  621.56   49.66
   5   2  -7  699.65   51.10
   5  -2   6  841.38   45.41
  -5  -2  -6  781.68   44.48
  -5  -2  -6  815.21   52.92
  -5   2   6  774.44   53.29
  -5   2   6  756.43   44.48
   5  -2   6  788.95   54.62
   5   2  -6  771.58   54.37
   5   2  -6  773.34   54.72
   5  -2   6  783.55   54.91
  -5  -2  -5  811.15   44.73
  -5  -2  -5  766.35   51.96
  -5   2   5  704.34   50.70
  -5   2   5  795.35   44.78
   5  -2   5  764.20   53.11
   5   2  -5  865.46   57.00
   5   2  -5  746.55   52.63
   5  -2   5  867.75   56.92
  -5  -2  -4  220.19   22.75
  -5   2   4  240.66   24.76
  -5  -2  -4  240.91   29.22
  -5   2   4  236.45   29.24
   5  -2   4  274.55   30.22
   5   2  -4  237.06   29.48
   5   2  -4  208.54   27.71
   5  -2   4  218.36   29.36
  -5  -2  -3  942.42   48.15
  -5  -2  -3  957.88   57.58
  -5   2   3  938.00   57.57
  -5   2   3  994.25   49.62
   5  -2   3  883.84   56.50
   5   2  -3  911.32   57.93
   5  -2   3  943.26   58.48
  -5   2   2   69.55   14.40
  -5  -2  -2   53.02   11.97
  -5  -2  -2   45.39   13.03
  -5   2   2   60.01   14.91
   5  -2   2   45.65   15.18
   5   2  -2   61.25   16.93
   5  -2   2   83.83   18.56
  -5   2   1  333.01   28.01
  -5  -2  -1  380.56   29.20
  -5   2   1  337.69   33.58
  -5  -2  -1  348.51   34.49
   5  -2   1  377.76   35.98
   5   2  -1  373.37   35.80
   5  -2   1  367.67   34.82
  -5  -2   0   56.12   13.56
  -5   2   0   20.60   11.03
  -5  -2   0   30.35   13.11
   5  -2   0   29.03   13.65
   5   2   0   12.92    9.28
   5  -2   0   -9.72    8.66
  -5  -2   1  407.34   30.30
  -5   2  -1  328.19   33.58
  -5  -2   1  380.95   36.39
   5   2   1  332.28   34.01
   5  -2  -1  349.88   35.00
   5  -2  -1  399.60   35.78
   5  -2  -2   57.47   13.17
  -5  -2   2   49.05   12.54
  -5   2  -2   83.64   18.38
  -5  -2   2   57.90   16.49
   5   2   2   61.37   17.05
   5  -2  -2   65.51   15.51
   5  -2  -2   71.88   15.70
  -5   2  -3  895.71   56.76
  -5  -2   3  945.72   48.03
   5  -2  -3  933.68   47.64
  -5  -2   3  864.91   57.00
   5   2   3  941.22   58.12
   5  -2  -3  964.68   58.87
   5  -2  -4  233.62   23.71
  -5   2  -4  246.22   23.04
  -5  -2   4  251.83   23.63
  -5   2  -4  213.24   28.25
   5   2   4  247.64   29.97
  -5  -2   4  241.22   30.23
   5  -2  -4  260.38   30.37
   5   2   4  287.94   29.99
  -5   2  -5  800.84   43.43
  -5   2  -5  824.54   55.38
   5  -2  -5  800.72   44.34
  -5  -2   5  801.73   53.79
  -5  -2   5  773.54   42.50
   5   2   5  885.84   56.51
   5  -2  -5  793.76   54.68
   5   2   5  815.98   53.57
  -5   2  -6  848.98   45.21
  -5   2  -6  788.23   54.27
   5  -2  -6  743.80   43.60
  -5  -2   6  811.44   56.19
  -5   2  -6  823.11   43.94
  -5  -2   6  862.66   45.41
   5   2   6  781.38   54.39
   5  -2  -6  741.26   53.97
   5   2   6  802.03   54.20
  -5   2  -7  624.95   38.46
  -5   2  -7  674.87   50.92
   5  -2  -7  652.41   40.84
  -5   2  -7  615.78   37.92
  -5  -2   7  708.64   52.65
  -5  -2   7  629.41   38.54
   5   2   7  664.29   50.83
   5  -2  -7  624.59   47.94
   5   2   7  624.11   48.31
  -5   2  -8   11.30    8.08
   5  -2  -8   -3.52    7.92
  -5  -2   8   18.95   10.65
  -5   2  -8    2.78    7.73
  -5  -2   8  -11.03    9.93
   5   2   8   11.96   11.31
   5  -2  -8  -15.00    9.59
   5   2   8   -6.22   10.24
  -5   2  -9  402.12   31.59
   5  -2  -9  387.35   31.78
  -5   2  -9  384.49   30.66
  -5  -2   9  416.49   31.38
   5  -2 -10  209.78   23.96
  -5   2 -10  209.23   23.42
  -5  -2  10  222.39   23.29
  -5   2 -10  185.52   21.95
  -5   2 -11  193.75   21.77
   5  -2 -11  173.20   21.96
  -5  -2  11  199.74   21.70
  -5   2 -11  166.61   21.22
  -5   2 -12   80.05   15.61
   5  -2 -12   71.12   15.43
  -5  -2  12   98.26   16.27
  -5   2 -12   83.20   15.24
  -5   2 -13  111.27   17.39
   5  -2 -13  108.58   17.50
  -5   2 -13  114.57   17.19
  -5   2 -14   51.73   13.99
   5  -2 -14   37.97   12.06
  -5   2 -14   37.32   11.01
  -5   2 -15    8.53    8.71
   5  -2 -15    7.85    8.30
  -5   2 -15   -5.18    9.52
  -5   2 -16   47.80   12.15
   5  -2 -16   66.69   14.07
  -5   2 -16   64.14   12.20
  -5   2 -17  141.16   16.41
   5  -2 -17  121.96   16.33
  -5   2 -17  139.25   15.92
  -5   2 -18   39.23    9.23
  -5   2 -18   51.29   10.68
   5  -2 -18   32.12    9.37
   5  -2 -19   18.27    6.01
   5  -2 -19   32.76    7.89
  -5   2 -19   40.27    8.90
  -5   2 -20   12.36    4.55
  -5  -3 -19   12.32    4.79
   5   3 -19   16.85    6.03
  -5   3  19   10.45    5.85
  -5  -3 -18   31.52    6.63
  -5  -3 -18   44.67    8.77
   5  -3  18   36.09    7.92
   5   3 -18   47.17    9.19
  -5   3  18   48.61   10.38
  -5  -3 -17   87.37   11.07
   5  -3  17  108.23   13.70
  -5  -3 -17  104.94   13.43
   5   3 -17   97.83   13.66
  -5   3  17  115.55   15.17
  -5  -3 -16   50.94   10.28
   5  -3  16   60.25   11.76
  -5  -3 -16   39.34    9.86
   5   3 -16   48.82   11.40
  -5   3  16   79.98   13.82
  -5  -3 -15   46.75    9.58
  -5  -3 -15   57.23   13.15
   5   3 -15   48.01   11.70
   5  -3  15   53.53   12.89
  -5  -3 -15   33.81    8.73
  -5   3  15   59.54   13.77
  -5  -3 -14   44.82   10.26
   5  -3  14   64.35   13.42
  -5  -3 -14   60.75   14.35
   5   3 -14   48.38   12.64
  -5  -3 -14   56.74   11.21
  -5   3  14   73.40   14.94
   5  -3  13  104.15   16.18
  -5  -3 -13   87.56   15.45
   5   3 -13  115.07   17.52
  -5   3  13   80.65   15.93
   5  -3  12  124.55   18.01
  -5  -3 -12  122.74   17.85
   5   3 -12  175.27   20.66
  -5   3  12  153.91   21.20
  -5  -3 -11  222.71   24.60
   5  -3  11  257.40   25.30
   5   3 -11  261.44   24.93
  -5   3  11  272.59   27.14
   5  -3  10   13.68    9.54
  -5  -3 -10   14.58    9.59
   5   3 -10   22.59   10.43
  -5   3  10   21.90    9.84
   5  -3   9  156.85   20.59
   5   3  -9  165.76   20.32
  -5  -3  -9  119.36   18.03
  -5   3   9  154.14   21.16
   5  -3   8  449.19   34.74
  -5  -3  -8  539.62   36.79
   5   3  -8  539.45   35.25
  -5   3   8  522.80   37.76
   5  -3   8  550.25   47.05
   5   3  -8  562.34   47.15
   5  -3   8  500.99   45.17
   5   3  -8  602.94   48.62
   5  -3   7  485.83   34.75
  -5  -3  -7  429.41   32.75
  -5   3   7  407.56   32.69
  -5   3   7  419.87   38.50
   5  -3   7  474.18   41.66
   5   3  -7  414.30   40.92
   5  -3   7  441.49   42.97
   5   3  -7  482.81   43.73
   5  -3   6  300.99   27.52
  -5  -3  -6  296.53   27.36
  -5  -3  -6  297.02   32.45
  -5   3   6  300.65   28.12
   5   3  -6  256.22   30.93
  -5   3   6  294.64   32.35
   5   3  -6  337.89   35.89
   5  -3   6  292.90   33.86
   5  -3   6  260.40   32.34
   5  -3   5  271.98   25.33
  -5  -3  -5  309.49   27.43
  -5   3   5  343.71   33.80
  -5   3   5  316.48   28.60
  -5  -3  -5  257.36   30.28
   5   3  -5  323.15   34.59
   5  -3   5  268.03   32.48
   5   3  -5  307.51   34.72
   5  -3   5  316.83   35.16
  -5  -3  -4  426.90   32.04
  -5  -3  -4  472.73   40.11
  -5   3   4  481.68   39.72
   5  -3   4  405.87   31.39
  -5   3   4  428.37   32.58
   5  -3   4  477.14   41.78
   5   3  -4  439.37   40.50
   5   3  -4  483.10   42.77
   5  -3   4  531.89   44.18
  -5   3   3  343.68   34.28
  -5  -3  -3  338.35   29.22
  -5  -3  -3  355.50   34.65
   5  -3   3  341.41   28.27
  -5   3   3  395.41   31.06
   5  -3   3  402.95   38.39
   5   3  -3  356.11   35.93
   5  -3   3  378.36   36.67
  -5  -3  -2  891.68   46.80
  -5   3   2  881.77   55.54
   5  -3   2  934.23   47.35
  -5  -3  -2  823.98   54.09
  -5   3   2  858.29   46.51
   5  -3   2  857.44   55.69
   5   3  -2  768.48   53.03
   5  -3   2  812.69   54.73
   5  -3   1  768.60   42.68
  -5  -3  -1  762.77   42.72
  -5   3   1  711.07   49.89
  -5  -3  -1  723.54   50.17
  -5   3   1  757.68   43.44
   5  -3   1  741.24   51.10
   5   3  -1  738.39   51.62
   5  -3   1  709.34   49.62
  -5  -3   0  992.46   49.31
  -5   3   0  818.08   54.17
  -5  -3   0  914.92   57.31
   5  -3   0  975.24   48.39
   5  -3   0  883.61   56.18
   5   3   0  905.50   57.17
   5  -3   0  954.45   58.49
  -5  -3   1  737.73   42.49
  -5   3  -1  778.49   52.27
  -5  -3   1  737.97   51.15
   5  -3  -1  781.64   43.30
   5   3   1  769.54   52.29
   5  -3  -1  755.05   51.53
   5  -3  -1  750.79   51.55
  -5   3  -2  908.00   57.16
  -5  -3   2  901.44   47.79
   5  -3  -2  920.76   48.00
  -5  -3   2  889.20   57.57
   5   3   2  894.52   56.88
   5  -3  -2  947.89   58.51
   5  -3  -2  971.17   57.97
  -5   3  -3  335.04   35.31
  -5  -3   3  387.00   30.27
   5  -3  -3  368.05   30.40
  -5  -3   3  307.08   33.80
   5   3   3  331.25   33.91
   5  -3  -3  364.81   36.33
   5  -3  -4  457.56   33.55
  -5   3  -4  496.59   42.48
  -5  -3   4  496.11   43.15
  -5   3  -4  522.74   35.02
   5   3   4  465.22   41.71
   5  -3  -4  459.25   40.63
  -5   3  -5  304.54   33.97
   5  -3  -5  282.45   26.76
  -5   3  -5  341.83   28.15
   5   3   5  283.60   32.68
  -5  -3   5  290.18   34.09
   5  -3  -5  265.53   32.60
  -5   3  -6  295.52   25.73
   5  -3  -6  239.42   25.35
  -5   3  -6  291.18   26.30
  -5  -3   6  334.85   36.31
  -5   3  -6  303.71   34.37
   5   3   6  305.33   34.17
   5  -3  -6  272.75   33.15
   5   3   6  294.59   32.88
  -5   3  -7  416.62   30.93
  -5   3  -7  418.17   40.49
   5  -3  -7  433.39   33.63
  -5   3  -7  433.98   32.87
  -5  -3   7  502.43   44.58
   5   3   7  479.50   41.14
   5  -3  -7  481.40   43.67
   5   3   7  512.56   43.72
  -5   3  -8  537.08   35.34
  -5   3  -8  532.40   45.72
  -5   3  -8  480.02   34.77
  -5  -3   8  457.58   43.66
   5  -3  -8  489.51   35.85
   5   3   8  561.75   45.39
   5  -3  -8  539.57   47.12
   5   3   8  614.58   47.73
  -5   3  -9  165.34   19.47
   5  -3  -9  159.05   21.37
  -5   3  -9  130.20   19.12
  -5   3 -10   26.62    9.90
  -5   3 -10   12.31    9.68
  -5   3 -11  241.49   24.66
  -5   3 -11  244.01   25.07
   5  -3 -11  247.60   25.46
  -5   3 -12  128.99   18.12
   5  -3 -12  140.92   19.81
  -5   3 -12  121.57   18.32
   5  -3 -13  106.31   16.92
  -5   3 -13   76.24   15.10
  -5   3 -13   78.55   15.87
  -5   3 -14   48.42   12.24
   5  -3 -14   54.00   13.71
  -5   3 -14   45.79   12.91
  -5   3 -15   34.83   10.91
   5  -3 -15   49.89   13.05
  -5   3 -15   38.41   11.91
  -5   3 -16   57.49   11.97
   5  -3 -16   69.69   13.08
  -5   3 -16   58.14   12.31
  -5   3 -17  109.45   13.86
   5  -3 -17  101.33   14.01
  -5   3 -17  114.63   14.55
   5  -3 -18   27.60    7.39
  -5   3 -18   46.25   10.24
   5  -3 -18   50.17   10.12
   5  -3 -19    1.72    4.86
  -5   3 -19   10.52    5.61
  -5   4  19   29.54    6.65
  -5  -4 -18  159.78   12.86
   5  -4  18  198.73   15.05
   5   4 -18  207.12   15.31
  -5   4  18  225.98   17.16
  -5  -4 -17   29.63    7.61
   5  -4  17   43.65    9.82
   5   4 -17   21.06    7.65
  -5   4  17   35.24   10.36
  -5  -4 -16  213.34   18.88
   5  -4  16  196.91   19.12
   5   4 -16  225.12   19.29
  -5   4  16  207.47   20.41
  -5  -4 -15   76.19   13.23
   5   4 -15   87.06   13.71
  -5   4  15   74.70   14.40
   5  -4  15  106.46   15.65
  -5  -4 -14  274.74   23.91
   5  -4  14  266.07   24.29
   5   4 -14  263.11   23.01
  -5   4  14  275.85   25.34
   5  -4  13   23.04    9.59
   5   4 -13   42.09   12.28
  -5  -4 -13   49.84   13.30
  -5   4  13   35.82   11.79
  -5  -4 -12  434.08   32.19
   5  -4  12  456.66   33.45
   5   4 -12  521.23   33.79
  -5   4  12  457.99   34.60
   5  -4  11   31.16   11.54
  -5  -4 -11   43.33   11.70
   5   4 -11   38.28   12.29
  -5   4  11   40.90   13.04
  -5  -4 -10  469.06   34.57
   5  -4  10  439.68   33.76
  -5   4  10  476.57   36.29
  -5  -4  -9  317.26   28.25
   5  -4   9  309.36   28.38
  -5   4   9  292.62   28.32
   5  -4   8  270.01   26.74
  -5  -4  -8  232.37   24.03
  -5   4   8  247.47   26.31
   5  -4   7  177.70   22.61
  -5  -4  -7  192.51   23.69
  -5   4   7  196.17   23.10
   5   4  -7  196.30   29.02
   5  -4   7  196.99   28.66
   5   4  -7  219.42   27.90
   5  -4   7  164.10   26.53
   5  -4   6  512.38   35.14
  -5  -4  -6  453.18   33.68
  -5   4   6  495.51   35.97
   5  -4   6  490.07   43.46
   5   4  -6  441.68   40.94
   5  -4   6  461.12   43.12
   5   4  -6  461.23   42.57
   5  -4   5   21.41   10.62
  -5  -4  -5   46.52   11.43
  -5   4   5   65.24   16.39
   5   4  -5   40.73   15.55
   5   4  -5   46.15   14.07
   5  -4   5   46.28   16.30
  -5  -4  -4   38.55   12.25
  -5   4   4   21.41    9.69
   5   4  -4   35.49   14.88
  -5  -4  -4   20.58    8.58
  -5   4   4   41.88   11.81
   5  -4   4   35.71   15.09
   5   4  -4   32.93   13.52
   5  -4   4   25.65   14.41
   5  -4   3   68.72   13.83
  -5   4   3   75.14   14.71
  -5  -4  -3   77.95   15.21
   5   4  -3   87.63   19.47
  -5   4   3   71.95   17.53
  -5  -4  -3   63.77   16.46
   5  -4   3   55.96   15.67
   5   4  -3   61.34   16.11
   5  -4   3   99.15   20.51
   5  -4   2   41.23   13.17
  -5   4   2   32.69   10.98
  -5  -4  -2   22.18    9.74
   5   4  -2   18.11   11.76
  -5   4   2   19.37    9.05
  -5  -4  -2   33.70   13.31
   5  -4   2   44.52   14.72
   5   4  -2   47.50   13.98
   5  -4   2   17.98   13.45
   5  -4   1   20.97    9.85
  -5   4   1   18.94   11.12
  -5  -4  -1   16.73    8.82
  -5   4   1   27.72   12.30
  -5  -4  -1   22.78    8.96
   5  -4   1   14.21   10.89
   5   4  -1   34.16   12.55
   5  -4   1   34.08   15.64
   5  -4   0    4.88    9.17
  -5  -4   0    5.39    6.35
  -5   4   0  -12.05    8.70
  -5  -4   0   -5.23    7.54
   5  -4   0  -19.35   11.41
   5   4   0   -5.99    9.43
   5  -4   0   18.69   13.29
   5  -4  -1   28.04   12.91
  -5  -4   1   21.16    9.46
  -5   4  -1   -8.12    9.83
  -5   4  -1   38.51    9.76
  -5  -4   1   22.98   11.66
   5   4   1   23.54   13.20
   5  -4  -1   40.85   15.88
   5  -4  -1   32.93   12.56
   5  -4  -2   20.24   10.84
  -5  -4   2   42.12   11.71
  -5   4  -2    7.52   10.71
  -5   4  -2   40.68   10.09
  -5  -4   2   27.79   13.39
   5   4   2    6.27    8.65
   5  -4  -2   45.70   15.19
   5  -4  -3   60.11   14.68
  -5   4  -3   61.92   16.08
  -5  -4   3  109.39   17.42
  -5   4  -3   96.30   15.34
  -5  -4   3   64.39   15.35
   5   4   3   50.45   15.81
   5  -4  -3   54.81   15.78
   5  -4  -4   16.47   10.86
  -5   4  -4   14.23   11.68
  -5   4  -4   11.45    8.00
  -5  -4   4   36.35   14.09
   5   4   4   22.97   13.05
   5  -4  -4   34.53   12.57
   5  -4  -5   58.38   15.50
  -5   4  -5   50.08   15.06
  -5   4  -5   44.18   10.88
  -5  -4   5   58.54   16.96
   5   4   5   48.53   17.84
   5  -4  -5   51.09   14.17
  -5   4  -6  480.99   43.07
   5  -4  -6  481.15   35.60
  -5   4  -6  472.49   34.42
  -5  -4   6  416.45   41.07
   5   4   6  496.03   42.80
   5  -4  -6  500.27   43.90
   5  -4  -7  206.94   23.08
  -5   4  -7  207.36   27.99
  -5   4  -7  185.59   22.02
   5   4   7  189.62   27.12
  -5  -4   7  180.92   27.27
   5  -4  -7  151.29   26.05
   5  -4  -8  239.65   26.11
  -5   4  -8  255.29   26.19
  -5   4  -9  369.23   28.99
   5  -4  -9  338.09   30.49
  -5   4  -9  336.45   29.38
   5  -4 -10  427.63   34.09
  -5   4 -10  488.85   35.83
  -5   4 -11    9.01    7.37
   5  -4 -11   40.16   13.73
  -5   4 -11   17.42   11.82
  -5   4 -12  553.93   35.11
   5  -4 -12  460.76   34.10
  -5   4 -12  453.05   33.29
  -5   4 -13   40.06   11.57
   5  -4 -13   30.65   11.73
  -5   4 -13   48.25   12.70
  -5   4 -14  288.76   23.54
   5  -4 -14  267.26   24.34
  -5   4 -14  267.59   24.62
  -5   4 -15   79.79   12.17
   5  -4 -15   90.51   14.61
  -5   4 -15   93.42   14.98
  -5   4 -16  239.54   19.41
   5  -4 -16  205.01   19.40
  -5   4 -16  203.83   19.70
   5  -4 -16  182.55   16.11
   5  -4 -17   33.52    7.90
   5  -4 -17   48.58   10.40
  -5   4 -17   34.25    9.16
   5  -4 -18  200.55   15.53
  -5   4 -18  234.87   17.41
  -5   4 -19    7.55    4.42
   5  -5  18   14.64    5.75
  -5   5  18   -0.21    5.11
   5  -5  17  173.06   15.51
   5   5 -17  129.63   12.50
  -5   5  17  183.24   16.19
  -5  -5 -16   58.58   10.09
   5  -5  16   75.14   11.83
   5   5 -16   71.07   10.87
  -5   5  16   82.16   12.94
  -5  -5 -15  241.71   19.77
   5  -5  15  256.10   22.13
   5   5 -15  282.08   21.10
  -5   5  15  251.98   22.63
  -5  -5 -14  181.07   18.52
   5  -5  14  176.52   19.68
   5   5 -14  193.23   18.72
  -5   5  14  193.62   21.01
   5  -5  13  172.56   20.19
  -5  -5 -13  156.54   17.87
   5   5 -13  156.59   18.35
  -5   5  13  166.54   20.43
   5  -5  12   72.49   14.60
   5   5 -12   81.61   13.89
  -5   5  12  105.27   17.05
  -5  -5 -12  105.17   15.75
   5  -5  11   74.21   15.15
  -5  -5 -11   72.96   13.99
  -5   5  11   85.05   16.17
  -5  -5 -10  489.66   34.40
   5  -5  10  507.27   35.69
  -5   5  10  576.33   38.32
   5  -5   9   24.66   10.98
  -5  -5  -9   40.32   12.17
  -5   5   9   37.53   13.58
   5  -5   8  232.17   24.90
  -5  -5  -8  241.23   24.92
  -5   5   8  276.05   26.90
   5  -5   7  388.77   31.91
  -5  -5  -7  430.68   32.86
  -5   5   7  429.73   34.00
   5  -5   6  295.11   28.00
  -5  -5  -6  268.23   26.30
  -5   5   6  285.39   27.40
   5  -5   5   52.36   13.58
  -5  -5  -5   47.98   12.64
  -5   5   5   43.52   13.46
   5   5  -5   49.44   15.60
   5  -5   5   75.49   18.30
   5  -5   4   32.32   12.23
  -5  -5  -4    7.25    8.06
  -5   5   4   27.61   10.27
   5   5  -4   30.60   15.07
   5  -5   4   15.06   10.43
   5  -5   3   28.72   11.00
  -5   5   3   16.09    9.07
  -5  -5  -3   13.22    9.04
   5   5  -3   27.78   11.66
   5  -5   3   21.73   14.38
   5  -5   2  100.86   17.53
  -5   5   2  142.31   20.37
  -5  -5  -2  131.43   18.50
   5   5  -2  144.88   23.73
  -5   5   2  145.04   17.96
   5  -5   2  166.90   26.07
   5  -5   1   41.73   12.24
  -5  -5  -1   63.06   13.61
   5   5  -1   85.90   18.89
  -5   5   1   44.68   13.46
  -5   5   1   53.30   11.49
  -5  -5  -1   36.78   12.35
   5  -5   1   76.19   19.55
   5  -5   0    4.00    7.76
  -5  -5   0   -1.15    9.15
   5   5   0   26.44   12.93
  -5   5   0    8.15    6.85
  -5   5   0   11.63    7.45
   5  -5   0    9.14    8.31
   5  -5  -1   38.14   12.03
  -5  -5   1   42.83   12.08
  -5   5  -1   80.20   16.16
  -5   5  -1   54.80   12.65
  -5  -5   1   85.43   18.65
   5  -5  -2  132.24   19.47
  -5  -5   2  133.08   19.28
  -5   5  -2  131.89   21.80
  -5   5  -2  142.57   18.86
  -5  -5   2  146.43   24.54
   5  -5  -3   18.68   11.53
  -5  -5   3   -9.19    9.17
  -5   5  -3   12.24    7.65
  -5   5  -3   -2.61    7.72
  -5  -5   3   13.38    9.60
   5  -5  -4   50.80   13.15
  -5   5  -4   41.61   14.03
  -5   5  -4   41.45   10.66
  -5  -5   4   34.60   12.92
   5  -5  -5   57.29   14.24
  -5   5  -5   78.34   17.27
  -5   5  -5   35.53   11.48
  -5  -5   5   81.98   17.93
   5  -5  -6  269.66   27.19
  -5   5  -6  287.54   27.48
   5  -5  -7  490.98   35.40
  -5   5  -7  435.49   33.94
   5  -5  -8  234.76   25.57
  -5   5  -8  277.53   26.95
   5  -5  -9   31.25   12.41
  -5   5  -9   28.85   12.02
   5  -5 -10  491.42   35.47
  -5   5 -10  537.81   37.23
   5  -5 -11   79.52   16.03
  -5   5 -11   68.37   15.30
  -5   5 -12   90.68   13.09
   5  -5 -12   96.50   16.29
  -5   5 -12   88.83   16.56
  -5   5 -13  167.04   17.48
   5  -5 -13  165.77   19.75
  -5   5 -13  150.27   19.15
   5  -5 -14  174.12   19.40
  -5   5 -14  173.55   17.29
  -5   5 -14  161.07   19.04
  -5   5 -15  272.70   20.27
   5  -5 -15  238.20   21.26
  -5   5 -15  292.09   23.62
   5  -5 -16   55.78   10.70
  -5   5 -16   77.64   12.61
   5  -5 -17  143.85   13.81
  -5   5 -17  166.43   15.60
  -5   5 -18   14.86    6.32
   5  -6  17   74.17   10.08
  -5   6  17   76.78   10.10
   5  -6  16   32.29    9.68
  -5   6  16   16.79    7.70
   5  -6  15   30.07    9.27
  -5   6  15   23.70    8.75
   5  -6  14   64.29   12.49
  -5  -6 -14   40.05    8.03
  -5   6  14   62.56   12.57
   5  -6  13   23.41   10.14
  -5  -6 -13   -1.75    5.99
  -5   6  13   16.37    9.12
   5  -6  12  103.53   16.41
  -5  -6 -12  124.65   15.65
  -5   6  12  111.77   17.41
   5  -6  11  123.80   17.68
  -5  -6 -11  115.10   16.56
  -5   6  11  127.86   18.48
   5  -6  10   52.57   13.89
  -5  -6 -10   67.39   13.25
  -5   6  10   74.75   15.89
   5  -6   9   65.38   12.93
  -5  -6  -9   95.02   15.08
  -5   6   9   79.25   16.14
   5  -6   8  245.47   25.25
  -5  -6  -8  255.17   24.73
  -5   6   8  274.06   26.82
   5  -6   7   38.98   13.04
  -5  -6  -7   31.69   11.26
  -5   6   7   29.44   11.72
   5  -6   6   46.91   12.61
  -5  -6  -6   66.04   12.57
  -5   6   6   67.86   14.62
   5  -6   5  159.34   21.54
  -5  -6  -5  172.81   21.14
  -5   6   5  182.29   21.85
   5  -6   4  264.80   25.63
  -5  -6  -4  270.37   26.00
  -5   6   4  301.75   27.66
   5  -6   3  682.08   42.06
  -5  -6  -3  711.94   42.44
  -5   6   3  681.51   42.15
   5  -6   2  119.87   18.41
  -5  -6  -2  114.41   17.59
  -5  -6  -1  547.76   36.82
   5  -6   1  526.34   37.19
  -5   6   1  531.25   36.81
   5  -6   0   74.66   15.65
  -5  -6   0   88.56   15.53
   5   6   0   72.64   16.95
  -5   6   0   66.01   14.74
   5  -6  -1  501.30   36.15
  -5  -6   1  550.79   37.31
  -5   6  -1  538.71   36.94
   5  -6  -2  193.58   22.30
  -5  -6   2  163.74   21.68
  -5   6  -2  162.06   20.74
  -5  -6   3  670.24   41.73
   5  -6  -3  685.62   43.06
  -5   6  -3  720.00   42.96
  -5  -6   4  270.82   26.56
   5  -6  -4  241.23   25.22
  -5   6  -4  252.31   25.68
   5  -6  -5  136.30   19.71
  -5   6  -5  175.93   22.10
   5  -6  -6   61.63   14.62
  -5   6  -6   40.80   12.28
   5  -6  -7   24.00   10.99
  -5   6  -7   28.10   12.06
   5  -6  -8  258.52   25.83
  -5   6  -8  270.09   26.83
   5  -6  -9   43.16   13.88
  -5   6  -9   66.95   15.25
   5  -6 -10   65.72   14.33
  -5   6 -10   42.57   12.60
   5  -6 -11   90.15   16.69
  -5   6 -11   98.23   16.68
   5  -6 -12  107.50   16.36
  -5   6 -12   98.17   16.19
   5  -6 -13   12.35    9.13
  -5   6 -13   14.63    9.84
  -5   6 -14   51.50   12.21
   5  -6 -14   58.67   12.05
   5  -6 -15   17.83    7.99
  -5   6 -15   16.36    9.20
   5  -6 -16   12.52    6.57
  -5   6 -16   16.70    8.05
  -5   6 -17   68.40    9.66
  -5   6 -18   23.50    5.34
   5  -7  17   29.36    5.68
   5  -7  16    8.99    6.00
  -5   7  16   11.58    5.63
   5  -7  15   17.33    7.95
  -5   7  15   16.17    6.64
   5  -7  14   75.35   11.60
  -5   7  14   76.85   12.52
   5  -7  13    0.94    7.42
  -5   7  13   -0.69    6.63
   5  -7  12  244.26   22.46
  -5   7  12  236.08   21.93
   5  -7  11   31.44   10.99
  -5  -7 -11   67.00   11.32
  -5   7  11   55.32   12.57
   5  -7  10  123.00   17.97
  -5  -7 -10  128.19   16.06
  -5   7  10  137.50   18.25
  -5  -7  -9  227.74   21.93
   5  -7   9  201.02   22.11
  -5   7   9  220.62   22.48
   5  -7   8  105.40   16.72
  -5  -7  -8  122.53   16.45
  -5   7   8  121.79   18.24
   5  -7   7  156.49   20.22
  -5  -7  -7  167.98   18.76
  -5   7   7  177.16   21.38
   5  -7   6   98.17   17.18
  -5  -7  -6  125.26   17.81
  -5   7   6  115.41   18.63
  -5  -7  -6   70.70   14.62
   5  -7   5  172.51   21.51
  -5  -7  -5  181.48   20.92
  -5   7   5  206.16   22.44
  -5  -7  -5  208.15   21.90
   5  -7   4  378.36   30.74
  -5  -7  -4  330.91   28.39
  -5   7   4  413.58   31.89
  -5  -7  -3    4.76    6.58
   5  -7   3    5.94    8.98
   5  -7   2  434.75   32.95
  -5  -7  -2  439.01   32.50
  -5  -7  -1   70.29   14.26
   5  -7   1  128.76   18.92
  -5   7   1  125.38   19.41
  -5  -7   0  325.22   28.46
   5  -7   0  306.87   28.53
  -5   7   0  318.79   29.03
   5  -7  -1  122.75   19.43
  -5  -7   1   92.86   16.16
  -5   7  -1  147.66   20.05
  -5  -7   2  415.96   32.27
   5  -7  -2  403.77   32.69
  -5   7  -2  438.70   33.98
   5  -7  -3   12.34   10.69
  -5  -7   3    6.89    8.45
  -5   7  -3  -19.11    9.64
  -5  -7   4  345.76   29.00
   5  -7  -4  352.24   30.57
  -5   7  -4  374.21   31.21
   5  -7  -5  158.66   21.24
  -5  -7   5  177.57   21.41
  -5   7  -5  179.46   21.36
   5  -7  -6  129.30   19.32
  -5   7  -6   98.57   17.95
   5  -7  -7  163.66   20.86
  -5   7  -7  170.90   21.97
   5  -7  -8  120.36   18.42
  -5   7  -8  123.20   19.46
   5  -7  -9  209.46   23.32
  -5   7  -9  212.13   23.06
   5  -7 -10  132.83   17.97
  -5   7 -10  142.87   19.32
   5  -7 -11   27.98   11.38
  -5   7 -11   49.66   12.49
   5  -7 -12  266.63   22.87
  -5   7 -12  265.85   23.97
   5  -7 -13   -2.20    6.71
  -5   7 -13   12.64    9.52
   5  -7 -14   85.88   12.37
  -5   7 -14   68.49   11.99
   5  -7 -15    0.14    4.62
  -5   7 -15    8.56    6.69
  -5   7 -16   12.44    5.88
  -5   7 -17   24.73    5.04
  -5  -7  17   18.21    5.26
   5  -8  15   17.86    5.97
   5  -8  14  171.88   15.19
  -5   8  14  137.65   12.50
   5  -8  13   66.43   11.14
  -5   8  13   77.83   11.26
   5  -8  12  344.79   24.13
  -5   8  12  339.91   22.82
   5  -8  11   55.83   11.73
  -5   8  11   56.96   11.23
   5  -8  10  176.39   19.23
  -5   8  10  153.44   17.46
   5  -8   9  111.04   16.32
  -5   8   9  138.94   17.63
   5  -8   8  192.23   20.80
  -5   8   8  220.17   21.10
  -5  -8  -8  163.68   17.77
   5  -8   7  159.69   19.34
  -5   8   7  159.56   18.79
  -5  -8  -7  138.74   17.81
   5  -8   6   87.79   14.64
  -5  -8  -6   71.36   12.87
  -5   8   6  106.18   14.94
  -5  -8  -6  126.79   17.70
   5  -8   5  399.08   30.26
  -5  -8  -5  414.89   29.30
  -5  -8  -5  470.45   31.46
   5  -8   4  123.30   17.24
  -5  -8  -4  144.18   17.88
   5  -8   3  248.36   24.05
  -5  -8  -3  218.55   22.65
   5  -8   2  117.98   17.83
  -5  -8  -2  123.47   17.60
  -5   8   2  130.55   19.51
   5  -8   2  137.16   19.05
   5  -8   1  365.62   28.81
  -5  -8  -1  322.10   27.40
  -5   8   1  330.48   29.66
   5  -8   1  363.02   28.84
   5  -8   0  247.78   23.71
  -5  -8   0  217.52   22.71
  -5   8   0  170.87   22.14
   5  -8  -1  321.96   28.99
   5  -8  -1  418.95   30.59
  -5  -8   1  371.45   29.46
  -5   8  -1  324.28   29.33
   5  -8  -2  115.74   18.24
  -5  -8   2   89.72   15.95
   5  -8  -2  125.57   17.42
  -5   8  -2  122.39   19.49
   5  -8  -3  302.51   24.98
  -5  -8   3  247.44   24.55
   5  -8  -3  241.24   25.22
  -5   8  -3  258.85   26.23
   5  -8  -4  136.23   19.29
  -5  -8   4  171.91   20.66
  -5   8  -4  125.97   19.24
  -5  -8   5  416.18   31.10
   5  -8  -5  402.53   31.37
  -5   8  -5  417.76   32.76
   5  -8  -6   98.79   17.13
  -5  -8   6   89.62   15.77
  -5   8  -6   73.89   15.50
   5  -8  -7  162.84   20.16
  -5  -8   7  119.05   16.82
  -5   8  -7  130.03   19.13
  -5  -8   8  169.92   20.41
   5  -8  -8  190.98   20.59
  -5   8  -8  175.45   21.20
   5  -8  -9  135.67   18.11
  -5   8  -9  115.26   17.45
   5  -8 -10  166.64   18.48
  -5   8 -10  154.02   18.66
   5  -8 -11   39.36    9.94
  -5   8 -11   28.10    9.57
   5  -8 -12  327.27   22.48
  -5   8 -12  312.67   23.73
   5  -8 -13   55.80   10.14
  -5   8 -13   76.15   12.02
   5  -8 -14   98.87   10.10
  -5  -8  14  104.03   12.44
  -5   8 -15   13.44    5.06
  -5   8 -15   13.20    6.08
  -5  -8  15   11.70    5.52
   5  -9  13   75.95    9.94
   5  -9  12   -0.32    6.25
   5  -9  11   66.54   11.31
   5  -9  10   33.97    8.72
   5  -9   9   87.26   13.82
  -5  -9  -9  240.84   18.88
   5  -9   8   69.29   13.04
  -5  -9  -8  204.85   18.40
   5  -9   7  124.61   16.28
  -5  -9  -7  271.63   22.66
   5  -9   6   20.58    8.82
  -5  -9  -6  241.85   21.81
   5  -9   5  113.85   15.91
  -5  -9  -5  522.47   31.95
   5  -9   4   75.06   13.91
  -5  -9  -4  670.55   36.90
   5  -9   3  143.75   17.76
  -5   9   3  168.35   20.33
   5  -9   2  185.97   18.69
  -5   9   2  164.70   20.99
   5  -9   2  198.35   21.34
  -5  -9  -1   42.64    9.76
  -5   9   1   21.26   10.97
   5  -9   1   47.03   12.02
  -5  -9   0   14.80    6.82
   5  -9   0    9.38    7.82
  -5  -9   1   34.10    9.99
  -5   9  -1   48.41   13.49
   5  -9  -1   38.35   11.05
  -5  -9   2  162.45   19.23
  -5   9  -2  161.70   20.71
  -5  -9   3  159.36   19.55
  -5   9  -3  149.43   19.29
  -5  -9   4   52.37   12.73
  -5   9  -4   66.26   14.58
   5  -9  -5  144.37   18.33
  -5  -9   5  117.93   16.31
  -5   9  -5  122.37   17.84
   5  -9  -6   19.73    9.97
  -5  -9   6   26.78    9.34
  -5   9  -6   13.16   10.03
   5  -9  -7  133.55   16.97
  -5  -9   7  110.78   15.66
  -5   9  -7  139.79   18.82
   5  -9  -8   77.00   13.33
  -5  -9   8   68.41   12.90
  -5   9  -8   69.96   13.89
   5  -9  -9  121.57   15.00
  -5  -9   9   78.93   13.19
  -5   9  -9  107.59   16.01
   5  -9 -10   20.47    8.16
  -5  -9  10   16.27    7.99
  -5   9 -10   26.39   10.58
   5  -9 -11   52.85    9.33
  -5   9 -11   54.65   10.82
  -5  -9  11   50.04   10.37
  -5   9 -12    1.44    6.76
  -5  -9  12  -10.34    5.99
  -5   9 -13  111.18   11.81
  -5  -9  13   52.19    8.67
  -5   9 -14   12.22    4.80
  -5   9 -14   11.73    5.02
  -5  10  11  160.24   12.18
   5 -10  10  142.29   12.43
  -5  10  10  134.77   12.99
   5 -10   9   56.71    8.40
  -5  10   9   64.87   10.73
   5 -10   8   28.02    7.02
  -5  10   8   31.98    9.98
   5 -10   7  -14.67    7.50
  -5  10   7   24.93    9.38
  -5  10   6   15.72    8.44
  -5  10   5   86.29   13.86
  -5  10   4   49.12   12.54
  -5  10   3  258.93   23.92
  -5  10   2   -4.71    9.72
  -5  10   1  279.06   24.89
   5 -10   1  246.55   22.15
  -5  10   0    4.80    8.69
   5 -10   0   22.68    9.47
  -5  10  -1  268.48   24.95
   5 -10  -1  297.08   23.04
  -5  10  -2    8.59    8.65
   5 -10  -2   -3.62    6.91
  -5  10  -3  233.07   22.98
  -5  10  -4   49.09   12.77
  -5 -10   5   73.00   11.68
  -5  10  -5   81.68   14.49
  -5 -10   6   19.15    7.95
  -5  10  -6   20.04    9.33
  -5 -10   7    0.54    6.42
  -5  10  -7   16.33    8.99
  -5 -10   8   37.08    8.86
  -5  10  -8   48.64   11.45
  -5 -10   9   41.57    8.66
  -5  10  -9   52.44   10.99
  -5  10 -10  152.32   14.94
  -5 -10  10   64.87    9.08
  -5  10 -11  167.27   14.44
  -5  10 -12   83.75    9.60
  -5  11   9   41.21    6.83
  -5  11   8  136.24   12.98
  -5  11   7  309.91   20.57
  -5  11   6  401.80   24.72
  -5  11   5  124.44   14.81
  -5  11   4   82.02   13.14
  -5  11   3   44.23   10.20
  -5  11   2  156.56   17.50
  -5  11   1    1.42    8.06
  -5  11   0   66.70   12.86
  -5  11  -1    9.44    8.22
   5 -11  -1   -0.52    6.98
  -5  11  -2  153.46   17.53
   5 -11  -2  151.28   14.66
  -5  11  -3   51.55   11.33
  -5  11  -4  117.63   15.10
  -5  11  -5  103.70   14.33
  -5  11  -6  402.29   25.22
  -5  11  -7  340.95   22.26
  -5  11  -8  166.58   15.08
  -5  11  -9   49.71    8.56
  -5  11 -10  127.84   10.99
  -5  12   6   38.69    6.76
  -5  12   5   87.60   10.31
  -5  12   4   20.40    6.63
  -5  12   3   65.70   10.34
  -5  12   2  118.37   13.40
  -5  12   1  266.29   19.29
  -5  12   0  207.32   17.11
  -5  12  -1  260.69   19.03
  -5  12  -2  121.75   13.14
  -5  12  -3   79.45   11.57
  -5  12  -4   10.25    6.11
  -5  12  -5  115.53   12.02
  -5  12  -6   45.32    7.86
  -5  12  -7   23.11    5.91
  -6   0   0  431.35   32.55
  -6   0  -1 1682.89   68.95
  -6   0   1 1742.92   69.89
  -6   0  -2  165.95   20.44
  -6   0   2  127.05   18.51
  -6   0  -3  222.76   23.94
  -6   0   3  218.38   24.08
   6   0  -4  111.32   16.59
  -6   0  -4  140.17   19.12
  -6   0   4  127.34   18.22
  -6   0  -5  330.04   28.70
   6   0   5  302.46   26.95
  -6   0   5  341.34   28.25
   6   0  -5  318.41   27.72
  -6   0   5  312.93   28.82
   6   0   6  122.11   17.69
   6   0  -6  163.09   20.46
  -6   0  -6  140.46   19.80
  -6   0   6  117.25   18.51
  -6   0   6  165.79   20.32
  -6   0  -7  515.97   36.45
   6   0   7  558.61   36.37
  -6   0   7  633.15   38.83
   6   0  -7  551.43   37.07
  -6   0   7  525.01   36.95
   6   0   8   59.64   12.75
   6   0  -8   69.12   15.02
  -6   0  -8   79.77   14.73
  -6   0   8   58.25   13.82
  -6   0   8   80.49   14.53
   6   0   9   38.86   11.30
   6   0  -9   27.40    9.99
  -6   0  -9   48.42   12.74
  -6   0   9   28.81   11.86
  -6   0   9   45.52   12.44
   6   0  10   -4.45    7.95
  -6   0 -10   10.63    9.39
   6   0 -10    8.45   10.40
  -6   0  10    0.85    8.51
  -6   0  10   11.86    8.63
   6   0  11   96.87   14.31
  -6   0 -11  100.75   17.14
   6   0 -11  114.51   17.45
  -6   0  11   84.64   15.25
  -6   0  11  120.42   16.15
   6   0  12   31.43    8.77
  -6   0 -12    6.57    7.73
   6   0 -12   27.43   10.45
  -6   0  12   32.20   10.60
  -6   0 -13   11.79    7.87
   6   0 -13   30.76   10.43
  -6   0  13    6.43    7.41
  -6   0 -14   13.45    8.99
   6   0 -14    7.37    8.49
  -6   0  14   -2.50    6.68
  -6   0 -14   -4.43    5.81
  -6   0 -15   12.63    8.00
   6   0 -15   24.72    9.17
  -6   0 -15   12.10    6.01
  -6   0  15   19.79    7.79
  -6   0 -16    5.50    6.36
   6   0 -16   26.87    8.35
  -6   0 -16   14.98    5.01
  -6   0  16   18.71    6.71
  -6   0 -17   -4.79    4.74
   6   0 -17   -0.56    5.75
  -6  -1 -17  239.33   16.10
   6   1 -17  231.03   15.45
  -6  -1 -16   -7.21    6.48
   6   1 -16   11.11    7.27
  -6   1  16   -1.10    5.14
  -6  -1 -15  188.00   18.09
   6   1 -15  204.88   18.13
  -6   1  15  200.81   17.98
  -6  -1 -14    0.42    7.35
   6  -1  14    6.83    6.01
   6   1 -14    9.42    8.72
  -6   1  14    1.09    6.41
   6  -1  13  196.62   18.32
   6   1 -13  182.93   19.21
  -6  -1 -13  163.19   18.77
  -6   1  13  172.14   19.27
   6  -1  12   66.89   11.57
  -6  -1 -12   76.19   13.77
   6   1 -12   72.82   14.50
  -6   1  12   64.67   13.41
   6  -1  11  134.07   17.15
  -6  -1 -11  109.92   16.92
   6   1 -11  111.56   16.92
  -6   1  11  137.69   18.57
  -6  -1 -10  203.31   22.66
   6  -1  10  198.47   21.18
   6   1 -10  209.99   22.06
  -6   1  10  181.95   22.07
  -6  -1  -9  227.41   24.28
   6  -1   9  237.76   23.60
   6   1  -9  252.52   24.39
  -6   1   9  239.94   25.09
  -6  -1  -8  305.13   27.69
   6  -1   8  251.90   25.23
   6   1  -8  331.50   26.99
  -6   1   8  254.72   25.74
   6  -1   7  139.56   18.81
   6   1  -7  132.39   17.71
  -6  -1  -7  108.43   17.70
  -6   1   7  121.50   18.83
  -6  -1  -6  431.13   33.67
   6  -1   6  429.09   32.42
   6   1  -6  457.50   32.54
  -6   1   6  417.54   33.44
   6  -1   5   97.92   15.89
  -6  -1  -5  118.76   18.14
  -6   1   5  103.87   18.22
  -6  -1  -4  219.83   24.24
  -6   1   4  269.10   23.69
  -6   1   4  237.26   25.12
  -6  -1  -3   28.52   10.15
  -6   1   3   33.26   11.19
  -6  -1  -2  131.74   18.81
  -6   1   2  115.21   17.64
  -6   1   1  127.30   17.11
  -6  -1  -1   89.60   16.13
  -6   1   0  309.50   26.81
  -6  -1   0  235.71   25.29
   6  -1  -1   97.71   16.59
  -6   1  -1   93.02   16.10
  -6  -1   1   87.55   16.88
   6  -1  -2  129.58   18.49
  -6   1  -2  136.23   18.93
  -6  -1   2  144.24   20.21
   6  -1  -3   53.08   12.75
  -6   1  -3   40.66   10.82
  -6  -1   3   36.63   12.10
  -6   1  -4  228.66   24.34
  -6  -1   4  221.87   23.93
   6  -1  -4  266.84   25.81
   6  -1  -5  103.95   16.11
  -6   1  -5  114.29   17.41
  -6  -1   5  104.47   16.46
   6   1   5  119.88   18.22
  -6   1  -6  444.13   33.41
   6   1   6  541.21   34.75
  -6  -1   6  436.03   33.11
   6  -1  -6  455.90   34.08
  -6  -1   6  416.99   32.83
   6   1   7   96.48   15.72
   6  -1  -7  124.07   18.71
  -6   1  -7  130.30   17.98
  -6  -1   7  127.58   18.49
  -6  -1   7  127.70   17.89
  -6   1  -8  281.19   26.61
  -6  -1   8  313.37   27.88
   6  -1  -8  275.08   26.78
  -6  -1   8  331.92   27.98
  -6   1  -9  212.74   23.44
  -6  -1   9  250.41   24.37
   6  -1  -9  237.46   24.95
  -6  -1   9  227.42   22.95
  -6   1 -10  171.78   20.28
   6  -1 -10  167.76   20.83
  -6  -1  10  199.18   21.40
  -6  -1  10  193.78   21.55
  -6   1 -11  128.55   18.50
   6  -1 -11  130.54   18.68
  -6  -1  11  142.37   18.11
  -6   1 -11  104.55   15.21
  -6  -1  11  127.93   16.96
  -6   1 -12   68.90   13.88
   6  -1 -12   69.13   14.90
  -6  -1  12   81.16   13.48
  -6   1 -12   77.11   12.77
  -6  -1  12   51.15   12.33
  -6   1 -13  182.06   19.11
  -6  -1  13  187.52   17.90
   6  -1 -13  183.88   19.95
  -6   1 -13  195.13   18.19
  -6  -1  13  213.06   18.99
  -6   1 -14   10.33    8.40
   6  -1 -14   10.65    9.26
  -6   1 -14   -6.68    5.31
  -6  -1  14    5.82    5.05
  -6   1 -15  190.78   17.29
   6  -1 -15  216.65   19.13
  -6   1 -15  185.70   16.01
  -6   1 -16  -11.83    6.45
   6  -1 -16    1.12    6.53
  -6   1 -16   -2.93    5.00
  -6   1 -17  220.98   15.22
   6  -1 -17  228.07   15.85
  -6  -2 -17   12.09    5.05
   6   2 -17   16.96    5.05
  -6   2  17    8.44    5.12
  -6  -2 -16  154.09   14.30
   6  -2  16  118.48   10.91
   6   2 -16  138.10   13.22
  -6   2  16  145.29   14.17
   6  -2  15   42.09    8.49
  -6  -2 -15   50.15   10.58
   6   2 -15   43.23    9.35
  -6   2  15   44.66    9.93
  -6  -2 -14  531.79   30.87
   6  -2  14  530.49   29.02
   6   2 -14  532.05   29.62
  -6   2  14  539.45   31.22
  -6  -2 -13  184.29   19.77
   6  -2  13  176.78   18.11
   6   2 -13  170.29   18.06
  -6   2  13  171.66   18.63
  -6  -2 -12  205.06   21.44
   6  -2  12  216.19   21.17
   6   2 -12  196.51   20.25
  -6   2  12  209.55   21.92
  -6  -2 -11  432.97   31.58
   6  -2  11  449.03   31.16
   6   2 -11  418.27   29.71
  -6   2  11  463.74   32.75
  -6  -2 -10  314.03   27.53
   6  -2  10  290.37   25.60
   6   2 -10  339.42   26.87
  -6   2  10  290.24   26.71
   6  -2   9   79.47   14.45
   6   2  -9   69.54   14.57
  -6  -2  -9   45.71   12.78
  -6   2   9   45.62   13.18
   6  -2   8  118.06   18.02
   6   2  -8  142.39   19.63
  -6  -2  -8  115.45   17.83
  -6   2   8   95.56   18.14
   6  -2   7   77.68   14.35
  -6  -2  -7   73.32   15.09
  -6   2   7   74.27   15.87
   6  -2   6    9.46    9.50
  -6  -2  -6   18.36   10.29
  -6   2   6   -3.20    9.43
   6  -2   5    7.54    9.05
  -6  -2  -5   21.53   11.53
  -6   2   5   13.90    9.23
  -6  -2  -4   14.38   10.81
  -6   2   4   12.10   10.60
  -6  -2  -3   41.54   12.70
   6  -2   2  167.75   19.82
  -6  -2  -2  144.16   19.03
   6  -2   1   27.98    9.10
  -6  -2  -1   10.51    9.01
   6  -2   0   96.08   15.84
  -6  -2   0   74.93   14.81
   6  -2  -1   18.21    9.94
  -6   2  -1   -1.30    8.79
  -6  -2   1   14.92    8.97
   6  -2  -2  125.05   17.78
  -6   2  -2  138.68   18.20
  -6  -2   2   90.88   16.60
   6  -2  -3   19.11    9.56
  -6   2  -3   24.90    9.81
  -6  -2   3   29.69   10.72
   6  -2  -4   26.55   11.56
  -6   2  -4   30.67    8.35
  -6  -2   4   35.25   13.16
   6  -2  -5   13.69    9.23
  -6   2  -5   21.11    7.75
  -6  -2   5   12.70    8.57
   6  -2  -6   19.31    9.36
  -6   2  -6   15.35    8.26
  -6  -2   6    7.90    8.99
   6  -2  -7   90.64   16.51
  -6   2  -7   80.76   14.88
  -6  -2   7   70.36   14.73
  -6   2  -8  115.15   17.54
   6  -2  -8  103.84   18.02
  -6  -2   8   93.23   15.49
  -6   2  -9   88.19   14.97
   6  -2  -9   76.63   15.78
  -6   2  -9   63.77   13.20
  -6  -2   9   78.02   14.75
  -6   2 -10  307.18   25.88
  -6  -2  10  267.51   25.28
   6  -2 -10  275.04   25.91
  -6   2 -10  320.25   25.76
  -6  -2  10  350.23   26.64
  -6   2 -11  412.77   29.54
  -6  -2  11  418.36   30.83
   6  -2 -11  422.90   31.53
  -6   2 -11  481.07   31.12
  -6   2 -12  218.95   21.67
  -6  -2  12  222.36   21.89
   6  -2 -12  217.40   22.28
  -6   2 -12  228.29   20.94
  -6   2 -13  179.68   18.66
  -6  -2  13  164.87   18.18
   6  -2 -13  197.33   20.86
  -6   2 -13  188.38   18.33
  -6   2 -14  527.76   30.01
  -6  -2  14  517.30   28.67
   6  -2 -14  520.93   31.12
  -6   2 -14  548.02   29.56
  -6   2 -15   46.46    9.81
   6  -2 -15   64.45   11.94
  -6   2 -15   52.47    9.82
  -6  -2  15   46.81    8.56
  -6   2 -16  146.35   13.72
  -6  -2  16  132.30   11.28
   6  -2 -16  167.89   15.47
  -6   2 -16  113.59   11.61
  -6   2 -17   14.56    5.01
   6  -2 -17    7.05    5.41
  -6  -3 -17   24.05    5.12
  -6   3  17   45.40    7.23
   6  -3  16   30.15    7.37
  -6  -3 -16   39.97    8.11
   6   3 -16   36.82    7.08
  -6   3  16   45.62    8.29
  -6  -3 -15  276.65   19.93
   6  -3  15  280.48   19.10
   6   3 -15  263.24   18.06
  -6   3  15  309.03   21.60
  -6  -3 -14   86.67   13.32
   6  -3  14   93.63   13.04
   6   3 -14  100.93   13.23
  -6   3  14  112.88   15.25
   6  -3  13  108.76   14.79
  -6  -3 -13   82.66   13.43
   6   3 -13   89.16   13.36
  -6   3  13   86.19   14.90
   6  -3  12   33.05   10.63
  -6  -3 -12   39.84   12.53
   6   3 -12   28.74    9.13
  -6   3  12   42.38   11.68
   6  -3  11   64.69   13.57
  -6  -3 -11   65.41   13.85
   6   3 -11   56.54   11.73
  -6   3  11   68.64   13.70
   6  -3  10  104.60   16.40
  -6  -3 -10  124.32   17.52
   6   3 -10  100.36   14.26
  -6   3  10  103.15   16.40
   6  -3   9  100.43   16.69
  -6  -3  -9  100.47   16.77
  -6   3   9   95.39   17.30
   6  -3   8   20.33   10.46
  -6  -3  -8   14.72    9.71
  -6   3   8   22.94   10.27
   6  -3   7  160.98   20.85
  -6  -3  -7  169.31   21.68
  -6   3   7  173.38   22.11
   6  -3   6  218.43   23.72
  -6  -3  -6  230.39   24.94
  -6   3   6  208.82   24.44
  -6  -3  -5  183.44   22.46
   6  -3   5  161.06   21.00
  -6   3   5  223.87   24.86
   6  -3   4  496.13   35.49
  -6  -3  -4  456.84   34.12
  -6   3   4  456.48   34.88
  -6  -3  -3  186.73   22.38
   6  -3   2   60.08   13.53
  -6  -3  -2   59.48   14.36
   6  -3   1   89.65   15.83
  -6  -3  -1   76.34   15.52
   6  -3   0  130.65   18.81
  -6  -3   0  101.67   17.28
   6  -3  -1   60.17   14.89
  -6  -3   1   56.05   14.68
   6  -3  -2   52.74   14.08
  -6  -3   2   72.61   15.33
   6  -3  -3  163.72   20.81
  -6  -3   3  149.86   20.23
  -6  -3   4  470.80   35.15
   6  -3  -4  431.79   33.10
   6  -3  -5  181.80   22.56
  -6  -3   5  177.14   22.16
  -6   3  -6  236.83   22.84
  -6  -3   6  207.97   23.81
   6  -3  -6  227.97   24.21
  -6   3  -7  187.83   20.18
   6  -3  -7  168.14   21.25
  -6   3  -7  204.66   21.18
  -6  -3   7  165.16   21.54
  -6   3  -8   29.76    9.18
   6  -3  -8   47.06   13.33
  -6   3  -8   28.73   11.24
  -6  -3   8   21.73    8.97
  -6   3  -9  126.09   17.15
   6  -3  -9  118.39   18.55
  -6   3  -9   98.32   15.61
  -6  -3   9   94.41   16.55
  -6   3 -10  114.39   15.54
   6  -3 -10   83.83   15.09
  -6   3 -10  104.22   16.48
  -6  -3  10  106.41   16.91
  -6   3 -11   72.79   12.16
   6  -3 -11   65.88   13.88
  -6   3 -11   85.67   13.69
  -6  -3  11   50.61   12.99
  -6   3 -12   47.83   10.94
   6  -3 -12   40.52   11.77
  -6   3 -12   44.66   11.42
  -6  -3  12   34.33   10.57
  -6   3 -13  105.30   14.13
   6  -3 -13   93.29   15.52
  -6   3 -13   82.85   12.30
  -6  -3  13   95.36   13.80
  -6   3 -14  116.11   12.98
   6  -3 -14   93.43   13.92
  -6   3 -14   87.56   12.69
  -6  -3  14   76.92   12.15
  -6   3 -15  260.12   18.02
  -6  -3  15  243.67   17.90
   6  -3 -15  299.42   21.41
  -6   3 -15  275.90   18.95
  -6   3 -16   45.55    7.23
   6  -3 -16   44.40    8.91
  -6   3 -16   53.56    7.97
  -6  -3  16   39.53    7.20
   6  -3 -17   47.29    7.39
  -6  -4 -16   51.88    7.25
   6  -4  16   65.34    8.22
  -6   4  16   74.27    9.77
   6  -4  15   38.28    8.33
  -6  -4 -15   41.58    8.31
  -6   4  15   47.51    9.93
   6  -4  14   30.07    9.30
  -6  -4 -14   57.73    9.94
  -6   4  14   39.70   10.14
   6  -4  13   84.07   12.98
  -6  -4 -13   74.28   12.69
  -6   4  13   95.40   14.39
   6  -4  12  135.35   16.62
  -6  -4 -12  105.75   15.01
  -6   4  12  115.16   15.71
  -6  -4 -11  203.69   20.85
   6  -4  11  197.19   20.79
  -6   4  11  215.61   22.03
   6  -4  10  106.06   16.66
  -6  -4 -10  130.90   18.02
  -6   4  10  140.51   19.02
   6  -4   9   85.84   15.21
  -6  -4  -9   86.94   15.64
  -6   4   9   93.39   16.29
   6  -4   8  123.53   18.11
  -6  -4  -8  135.74   18.71
  -6   4   8  139.40   20.17
   6  -4   7  184.01   22.16
  -6  -4  -7  169.54   21.09
  -6   4   7  219.87   24.70
   6  -4   6   33.67   12.28
  -6  -4  -6   39.42   11.83
  -6   4   6   37.64   13.50
   6  -4   5  242.18   25.54
  -6  -4  -5  251.39   25.53
  -6   4   5  253.66   26.20
   6  -4   4   -2.18    8.73
  -6  -4  -4    5.89    9.73
  -6   4   4   -3.53    8.42
   6  -4   3  236.73   25.14
  -6  -4  -3  251.64   25.60
   6  -4   2  149.25   20.19
  -6  -4  -2  178.44   21.81
  -6  -4  -1  527.23   36.72
   6  -4   1  606.09   39.06
   6  -4   0  192.33   22.29
  -6  -4   0  168.97   21.70
  -6  -4   1  550.03   37.84
   6  -4  -1  550.35   37.84
   6  -4  -2  164.74   21.80
  -6  -4   2  153.57   21.03
  -6  -4   3  243.18   25.41
   6  -4  -3  260.35   25.50
   6  -4  -4    7.69    9.50
  -6  -4   4   -6.20    9.83
  -6   4  -4    6.43    8.04
  -6  -4   5  268.27   26.14
   6  -4  -5  263.74   26.94
  -6   4  -5  308.01   26.92
   6  -4  -6   52.15   13.95
  -6  -4   6   32.94   11.51
  -6   4  -6   57.38   12.89
  -6  -4   7  198.13   23.15
   6  -4  -7  211.45   23.92
  -6   4  -7  208.34   22.50
   6  -4  -8  111.37   18.22
  -6   4  -8  115.18   17.27
  -6  -4   8  122.85   18.50
   6  -4  -9   94.01   17.17
  -6   4  -9  121.48   16.72
  -6  -4   9   90.93   16.43
  -6   4 -10  148.18   16.06
   6  -4 -10  133.91   18.47
  -6   4 -10  147.91   18.25
  -6  -4  10  143.79   19.20
  -6   4 -11  215.28   19.40
  -6  -4  11  188.87   20.66
   6  -4 -11  205.11   21.37
  -6   4 -11  206.62   20.26
  -6   4 -12  111.01   13.58
   6  -4 -12  129.04   17.47
  -6   4 -12  150.36   17.07
  -6  -4  12  123.39   16.93
  -6   4 -13   89.09   11.54
   6  -4 -13   90.91   13.85
  -6   4 -13   83.70   12.69
  -6  -4  13   56.83   11.58
  -6   4 -14   35.42    6.96
   6  -4 -14   36.82    9.63
  -6   4 -14   22.48    7.34
  -6  -4  14   18.82    7.90
   6  -4 -15   50.55    9.71
  -6   4 -15   43.42    8.57
  -6  -4  15   40.58    8.44
   6  -4 -16   69.55    9.46
  -6   4 -16   66.27    8.40
  -6  -4  16   64.54    8.39
   6  -5  15  113.16   11.36
  -6   5  15  122.29   12.25
   6  -5  14   63.40   10.86
  -6  -5 -14   43.75    8.20
  -6   5  14   66.92   10.91
   6  -5  13   82.05   12.20
  -6  -5 -13   61.33   10.71
  -6   5  13   80.28   12.74
   6  -5  12  128.31   15.99
  -6  -5 -12  121.30   14.54
  -6   5  12  123.89   15.69
   6  -5  11    4.67    7.98
  -6  -5 -11   16.07    8.77
  -6   5  11    8.58    9.97
   6  -5  10   98.81   15.34
  -6  -5 -10   73.50   12.96
  -6   5  10   91.57   15.65
   6  -5   9   10.73    9.81
  -6  -5  -9   19.84   10.49
  -6   5   9   12.68    9.37
  -6  -5  -8  264.40   24.44
   6  -5   8  245.03   23.92
  -6   5   8  280.82   25.89
   6  -5   7    8.56    9.67
  -6  -5  -7    2.74    7.62
  -6   5   7    1.35    8.20
   6  -5   6  613.24   38.87
  -6  -5  -6  619.32   38.67
  -6   5   6  646.64   40.15
   6  -5   5    4.87    9.66
  -6  -5  -5   -0.96    7.83
  -6   5   5    0.41    8.39
   6  -5   4  246.14   24.95
  -6  -5  -4  265.82   25.23
   6  -5   3   72.41   14.73
  -6  -5  -3   60.92   14.21
   6  -5   2  748.60   43.77
  -6  -5  -2  742.85   43.34
   6  -5   1   31.63   11.54
  -6  -5  -1   15.27    9.09
  -6  -5   0 1067.94   53.44
   6  -5   0 1105.61   54.78
   6  -5  -1   14.38   10.40
  -6  -5   1   27.38   12.27
  -6  -5   2  726.45   43.93
   6  -5  -2  701.59   43.41
   6  -5  -3   59.72   14.97
  -6  -5   3   60.60   13.30
  -6   5  -3   78.97   15.25
  -6  -5   4  270.72   26.08
   6  -5  -4  274.51   26.98
  -6   5  -4  261.67   24.93
   6  -5  -5    5.21    8.89
  -6  -5   5   12.13    8.70
  -6   5  -5   -1.21    9.69
  -6  -5   6  613.13   39.34
   6  -5  -6  563.85   37.80
  -6   5  -6  679.10   39.64
   6  -5  -7   -0.56    9.71
  -6  -5   7    4.42    8.37
  -6   5  -7    1.62    6.58
  -6  -5   8  242.13   23.95
   6  -5  -8  243.27   24.45
  -6   5  -8  278.50   25.07
   6  -5  -9   17.24   11.22
  -6   5  -9   -0.07    7.82
  -6  -5   9   18.80    9.49
   6  -5 -10  109.11   16.69
  -6   5 -10   89.05   14.77
  -6  -5  10   69.43   14.62
   6  -5 -11   12.81    9.38
  -6   5 -11   27.19    9.57
  -6  -5  11   16.20   10.04
   6  -5 -12  102.38   14.85
  -6   5 -12  128.61   15.68
  -6  -5  12  130.01   16.24
   6  -5 -13   88.84   12.86
  -6   5 -13   86.74   12.70
  -6  -5  13   66.53   12.27
   6  -5 -14   48.72    9.71
  -6   5 -14   38.17    8.71
  -6  -5  14   29.87    7.97
  -6  -5  15  106.82   11.54
   6  -5 -15  112.41   11.96
  -6   5 -15   97.96   10.43
   6  -6  15    7.17    4.62
   6  -6  14   99.97   11.65
  -6   6  14  112.58   11.88
   6  -6  13   41.35    9.86
  -6  -6 -13   31.08    6.25
  -6   6  13   35.18    8.70
   6  -6  12   69.98   11.89
  -6  -6 -12   73.30   10.24
  -6   6  12   73.93   11.88
   6  -6  11    6.35    8.42
  -6  -6 -11   -7.80    6.02
  -6   6  11   -4.53    8.40
   6  -6  10   77.78   13.82
  -6  -6 -10   99.92   14.02
  -6   6  10   99.09   15.33
   6  -6   9    7.69    8.50
  -6   6   9   -0.94    8.48
  -6  -6  -8  194.71   19.65
   6  -6   8  158.25   19.39
  -6   6   8  199.35   21.39
   6  -6   7   19.89   10.48
  -6  -6  -7   21.68    8.81
  -6   6   7   25.56   10.57
   6  -6   6  139.75   18.89
  -6  -6  -6  132.70   17.75
   6  -6   5  219.63   22.84
  -6  -6  -5  201.48   21.63
   6  -6   4  345.34   28.68
  -6  -6  -4  329.99   27.77
   6  -6   3  206.47   22.66
  -6  -6  -3  173.52   20.97
   6  -6   2   29.87   11.59
  -6  -6  -2   41.90   11.31
   6  -6   1  146.56   19.76
  -6  -6  -1  136.14   18.79
  -6   6   1  186.05   20.27
   6  -6   0    8.79   10.32
  -6  -6   0  -12.22    9.12
  -6   6   0   20.09    8.38
   6  -6  -1  145.92   20.13
  -6  -6   1  164.40   20.65
  -6   6  -1  181.20   19.73
   6  -6  -2   23.81   11.13
  -6  -6   2   40.72   12.31
  -6   6  -2   41.51   11.40
  -6  -6   3  168.96   21.80
   6  -6  -3  209.22   23.41
  -6   6  -3  220.27   22.05
  -6  -6   4  357.41   29.44
   6  -6  -4  314.56   27.89
  -6   6  -4  339.42   28.32
  -6  -6   5  202.96   22.94
   6  -6  -5  174.65   21.20
  -6   6  -5  210.07   22.52
   6  -6  -6  139.38   19.43
  -6  -6   6  105.10   16.80
  -6   6  -6  149.96   18.68
   6  -6  -7    5.33    9.34
  -6  -6   7   13.83   10.44
  -6   6  -7   11.52    8.45
   6  -6  -8  181.37   20.67
  -6   6  -8  183.03   20.28
  -6  -6   8  175.72   20.32
   6  -6  -9   18.77   10.76
  -6   6  -9    5.20    7.71
  -6  -6   9   24.57   10.29
   6  -6 -10  105.38   15.04
  -6   6 -10  101.49   14.81
  -6  -6  10  111.49   16.44
   6  -6 -11   -0.29    7.56
  -6   6 -11   10.18    8.35
  -6  -6  11   -4.21    8.03
   6  -6 -12   73.67   11.96
  -6   6 -12   64.42   11.31
  -6  -6  12   55.26   10.97
   6  -6 -13   38.59    9.24
  -6   6 -13   38.55    9.01
  -6  -6  13   25.70    7.85
  -6  -6  14   98.91   11.35
   6  -6 -14  111.96   11.12
  -6   6 -14  113.23   11.69
  -6   6 -15   13.80    4.27
  -6  -6  15    9.30    4.29
   6  -7  14   12.49    4.97
   6  -7  13  280.22   17.62
   6  -7  12   35.98    8.51
  -6  -7 -11  182.50   13.82
   6  -7  11  225.00   18.43
   6  -7  10   25.07    9.16
  -6  -7 -10   35.10    7.86
  -6  -7  -9  328.55   22.15
   6  -7   9  327.78   24.50
   6  -7   8   16.03    9.15
  -6  -7  -8   22.27    7.15
  -6  -7  -7  191.81   18.94
   6  -7   7  198.94   20.50
   6  -7   6   57.34   12.66
  -6  -7  -6   22.31    9.32
   6  -7   5   74.20   13.96
  -6  -7  -5   95.46   14.97
   6  -7   4   -8.05    7.59
  -6  -7  -4   18.04    8.70
   6  -7   3   74.34   14.54
  -6  -7  -3   61.68   12.82
  -6   7   3   48.61   12.44
   6  -7   2   34.32   10.81
  -6  -7  -2   48.69   11.46
  -6   7   2   46.40   11.77
   6  -7   1   21.90   10.10
  -6  -7  -1   35.32   10.85
  -6   7   1   19.68    9.51
  -6  -7   0  186.12   21.11
   6  -7   0  164.09   19.74
  -6   7   0  200.92   20.72
   6  -7  -1    7.37    9.05
  -6  -7   1   27.35   11.36
  -6   7  -1   20.47    9.81
   6  -7  -2   34.25   12.59
   6  -7  -2   51.11   12.31
  -6  -7   2   41.81   12.68
  -6   7  -2   54.58   11.91
   6  -7  -3   61.81   14.21
  -6  -7   3   52.61   12.41
  -6   7  -3   46.23   11.81
   6  -7  -4   -0.30    9.87
  -6  -7   4   24.55   10.14
  -6   7  -4   16.74   10.41
   6  -7  -5  100.20   16.97
  -6  -7   5  104.06   15.92
  -6   7  -5   96.13   15.88
   6  -7  -6   54.68   13.01
  -6  -7   6   30.06   10.99
  -6   7  -6   28.24    9.95
  -6  -7   7  212.50   21.11
   6  -7  -7  178.64   20.14
  -6   7  -7  219.36   20.91
   6  -7  -8   18.56    9.47
  -6  -7   8   17.62    8.84
  -6   7  -8    6.72    7.94
  -6  -7   9  330.07   24.45
   6  -7  -9  321.81   24.27
  -6   7  -9  317.31   24.15
   6  -7 -10   18.88    8.47
  -6  -7  10   19.63    7.55
  -6   7 -10   32.07   10.16
  -6  -7  11  204.90   18.28
   6  -7 -11  226.98   18.62
  -6   7 -11  236.48   18.78
   6  -7 -12   41.10    8.92
  -6   7 -12   32.66    8.37
  -6  -7  12   38.97    8.94
  -6  -7  13  234.63   16.40
   6  -7 -13  240.76   15.68
  -6   7 -13  277.76   17.21
  -6  -7  14   22.26    5.36
   6  -8  12   40.70    6.58
   6  -8  11   23.92    6.66
   6  -8  10   96.88   11.87
   6  -8   9  178.96   16.60
   6  -8   8   93.52   13.08
  -6  -8  -7  240.60   17.99
   6  -8   7  276.34   21.76
   6  -8   6   43.23   11.02
  -6  -8  -6   41.86    9.47
   6  -8   5  244.80   21.32
  -6  -8  -5  220.18   18.99
  -6   8   5  234.49   19.50
   6  -8   4   26.04    9.93
  -6  -8  -4   13.63    7.31
  -6   8   4   33.17    9.38
   6  -8   3   39.35   10.22
  -6  -8  -3   17.55    8.16
  -6   8   3   26.00    8.87
   6  -8   2   38.03   10.34
  -6  -8  -2   44.67   10.79
  -6   8   2   26.61    9.22
   6  -8   1   71.10   13.07
  -6  -8  -1   61.62   12.02
  -6   8   1   75.38   13.55
   6  -8   0   70.82   13.05
  -6  -8   0   69.27   13.60
  -6   8   0   55.29   11.79
   6  -8  -1   68.30   12.21
  -6  -8   1   65.62   12.24
  -6   8  -1   53.63   11.89
   6  -8  -2   63.95   12.52
  -6  -8   2   38.50   10.11
  -6   8  -2   42.72   11.89
   6  -8  -3   19.69    8.45
  -6  -8   3   23.56    9.15
  -6   8  -3   31.36   10.79
   6  -8  -4   34.81    9.62
  -6  -8   4   28.13   10.51
  -6   8  -4   24.54    8.99
   6  -8  -5  203.19   17.96
  -6  -8   5  245.69   21.86
   6  -8  -5  233.14   22.26
  -6   8  -5  249.37   21.70
   6  -8  -6   37.54   10.34
  -6  -8   6   56.31   11.89
  -6   8  -6   39.32   10.75
  -6  -8   7  243.43   20.59
   6  -8  -7  245.21   21.18
  -6   8  -7  245.67   20.99
   6  -8  -8   97.69   13.74
  -6  -8   8   94.04   13.94
  -6   8  -8  120.39   14.86
  -6  -8   9  170.97   16.14
   6  -8  -9  179.92   17.09
  -6   8  -9  194.53   17.59
   6  -8 -10   87.50   11.85
  -6  -8  10   88.78   11.97
  -6   8 -10   90.85   11.82
   6  -8 -11   26.42    6.36
  -6  -8  11   21.24    7.10
  -6   8 -11   38.37    8.02
  -6  -8  12   38.42    7.32
  -6   8 -12   38.10    6.76
   6  -9   9   21.63    6.45
   6  -9   8   29.29    6.46
   6  -9   7   48.00    9.02
   6  -9   6  108.33   12.63
  -6   9   6   95.32   11.21
   6  -9   5   -6.22    6.17
  -6   9   5   -0.60    5.86
   6  -9   4  226.52   18.03
  -6   9   4  206.31   17.74
   6  -9   3   75.36   11.72
  -6  -9  -3   80.91   10.64
  -6   9   3  103.11   14.01
   6  -9   2  500.52   27.33
  -6  -9  -2  508.20   26.80
  -6   9   2  503.12   29.26
   6  -9   1   92.93   11.46
  -6  -9  -1   70.32   10.81
  -6   9   1   88.12   12.77
   6  -9   0  806.31   34.54
  -6  -9   0  764.41   34.84
  -6   9   0  718.87   36.52
  -6  -9   1   79.13   11.72
  -6   9  -1   78.15   12.73
  -6  -9   2  493.57   27.72
  -6   9  -2  498.08   29.82
  -6  -9   3   80.52   11.79
  -6   9  -3   98.69   14.04
  -6  -9   4  198.42   17.28
  -6   9  -4  227.19   19.95
  -6  -9   5    9.42    7.11
  -6   9  -5    6.33    7.79
  -6   9  -6  130.67   14.92
  -6  -9   6  101.16   12.25
  -6  -9   7   37.76    8.47
  -6   9  -7   55.12   10.49
  -6  -9   8   15.62    6.04
  -6   9  -8    4.24    6.09
  -6  -9   9   10.02    4.96
  -6   9  -9   24.53    7.06
  -6  -9  10   14.28    4.75
  -6   9 -10   10.86    5.21
  -6  10   5   82.63    9.18
  -6  10   4   82.83   10.24
  -6  10   3  120.71   12.57
  -6  10   2   35.52    7.78
  -6  10   1  137.84   14.16
  -6  10   0    6.90    6.74
  -6  10  -1  142.00   14.74
  -6  10  -2   44.76    9.75
  -6  10  -3  142.90   14.46
  -6  10  -4  108.60   12.78
  -6  10  -5   92.99   11.86
  -6  10  -6  182.51   14.89
  -6  10  -7  106.56   10.92
  -6  10  -8  109.22    9.89
  -6  11   1   37.33    6.57
  -6  11   0    8.12    4.84
  -6  11  -1   34.68    6.64
  -6  11  -2   70.14    8.48
  -6  11  -3   12.66    4.76
  -7   0   0    1.99    8.67
  -7   0  -1   33.55   12.03
  -7   0   1   22.79    9.67
   7   0   2   33.70   11.05
  -7   0  -2   17.51    9.41
  -7   0   2   29.09    9.17
   7   0   3   31.30   11.96
  -7   0  -3   22.26    9.71
  -7   0   3   17.22    9.63
   7   0   4  146.83   17.98
  -7   0  -4  115.63   17.47
  -7   0   4  125.90   16.92
   7   0   5  143.11   17.63
  -7   0  -5  139.26   17.80
  -7   0   5  171.11   18.34
  -7   0  -6  460.34   31.18
   7   0   6  509.92   31.08
  -7   0   6  516.46   30.73
   7   0  -6  485.50   30.23
   7   0   7   11.13    7.38
   7   0  -7    3.45    6.65
  -7   0  -7   19.39    9.07
  -7   0   7    1.49    6.31
   7   0   8  156.09   16.33
   7   0  -8  136.17   16.02
  -7   0  -8  117.28   15.92
  -7   0  -9  108.02   14.88
   7   0  -9  115.46   14.08
  -7   0 -10   86.44   13.07
   7   0 -10   89.70   12.21
  -7   0 -11  188.60   17.15
   7   0 -11  174.46   16.02
  -7   0 -12  124.36   13.17
   7   0 -12  130.29   13.00
  -7   0 -13    3.91    5.38
   7   0 -13   10.29    4.83
  -7   0 -14   60.76    8.09
  -7  -1 -14   31.64    6.36
  -7  -1 -13  192.62   15.04
   7   1 -13  153.19   11.66
  -7  -1 -12   99.81   12.20
   7   1 -12   71.73    9.56
  -7  -1 -11  286.36   21.61
   7  -1  11  305.95   19.01
   7   1 -11  307.41   19.80
   7  -1  10  101.69   12.50
  -7  -1 -10  128.01   15.88
   7   1 -10  109.87   13.17
  -7  -1  -9  179.49   18.86
   7  -1   9  166.57   16.94
   7   1  -9  152.34   15.46
   7  -1   8   97.83   14.49
  -7  -1  -8  106.34   15.90
   7  -1   7   12.92    8.58
  -7  -1  -7   23.95    9.82
   7  -1   6   90.55   14.92
  -7  -1  -6   79.16   14.91
   7  -1   5   38.54   12.11
  -7  -1  -5   24.19   10.45
   7  -1   4   97.07   16.16
  -7  -1  -4  109.91   16.60
   7  -1   3   19.15   10.24
  -7  -1  -3   26.54   10.17
   7  -1   2  405.49   30.31
  -7  -1  -2  348.16   29.06
  -7   1   2  404.87   28.45
  -7   1   1  149.99   17.31
  -7  -1  -1  127.40   17.06
  -7   1   0   23.04    9.81
  -7  -1   0   25.41   10.12
  -7   1  -1  136.82   17.62
  -7  -1   1  152.46   19.03
  -7   1  -2  441.81   30.12
   7   1   2  388.16   28.14
  -7  -1   2  344.08   28.55
   7  -1  -3   20.82   10.17
   7   1   3   14.89    8.14
  -7   1  -3   37.21   10.08
  -7  -1   3   19.58    9.28
   7  -1  -4  101.30   15.36
   7   1   4  125.35   15.50
  -7   1  -4   91.68   14.80
  -7  -1   4   94.49   15.54
   7   1   5   30.42    9.39
   7  -1  -5   23.45    9.30
  -7   1  -5   37.63   10.22
  -7  -1   5   21.33    9.51
   7  -1  -6   74.16   13.87
  -7   1  -6   95.17   14.42
  -7  -1   6   71.74   13.43
   7  -1  -7   17.42    9.20
  -7   1  -7   13.80    8.07
  -7  -1   7    5.20    8.01
  -7   1  -8   97.84   14.26
   7  -1  -8   83.71   13.74
  -7  -1   8   80.05   12.55
  -7   1  -9  174.98   17.39
  -7  -1   9  184.62   17.23
   7  -1  -9  188.50   18.80
  -7   1 -10  112.78   14.36
   7  -1 -10  112.58   14.59
  -7  -1  10  130.03   13.86
  -7   1 -11  309.21   21.40
   7  -1 -11  336.78   22.36
  -7   1 -12   85.23   11.19
   7  -1 -12  110.60   12.55
  -7   1 -13  181.12   14.08
   7  -1 -13  210.84   15.01
   7  -1 -14   38.38    6.48
  -7  -2 -14   10.50    4.65
  -7  -2 -13   29.35    6.94
   7  -2  12    5.01    5.03
  -7  -2 -12    4.85    5.90
   7  -2  11   55.29    9.39
  -7  -2 -11   53.90   10.35
   7  -2  10   -3.70    6.53
  -7  -2 -10    4.84    7.33
  -7  -2  -9  166.71   18.11
   7  -2   9  164.66   17.20
   7  -2   8   18.25    7.91
  -7  -2  -8   40.28   11.20
  -7  -2  -7  260.11   23.26
   7  -2   7  261.74   22.62
   7  -2   6    6.80    8.74
  -7  -2  -6    3.71    7.76
  -7  -2  -5  533.98   34.29
   7  -2   5  545.64   34.15
   7  -2   4   47.86   11.94
  -7  -2  -4   55.30   13.00
   7  -2   3  617.06   37.89
  -7  -2  -3  644.35   38.65
   7  -2   2  101.75   16.25
  -7  -2  -2   90.43   16.05
  -7  -2  -1  254.97   24.73
  -7  -2   0  153.94   19.83
  -7  -2   1  267.42   25.08
   7  -2  -1  262.26   23.25
   7  -2  -2   94.54   14.53
  -7  -2   2   96.20   15.95
  -7   2  -3  696.90   36.91
  -7  -2   3  612.26   37.56
   7  -2  -3  683.02   37.78
   7  -2  -4   46.22   12.14
  -7   2  -4   69.38   11.83
  -7  -2   4   56.45   13.51
  -7   2  -5  606.86   33.84
  -7  -2   5  537.74   34.84
   7  -2  -5  569.10   34.54
   7  -2  -6   17.51    9.61
  -7   2  -6   -3.06    5.10
  -7  -2   6   17.75    9.36
  -7   2  -7  303.75   22.78
  -7  -2   7  276.48   23.20
   7  -2  -7  284.08   23.52
  -7   2  -8   30.02    8.70
   7  -2  -8   35.34   11.42
  -7  -2   8   20.85    8.80
  -7  -2   9  184.35   17.71
   7  -2  -9  170.32   17.55
  -7   2  -9  157.69   15.59
  -7   2 -10   14.87    6.76
   7  -2 -10   26.10    9.00
  -7  -2  10    3.61    6.54
  -7   2 -11   64.01    9.51
   7  -2 -11   53.87   10.44
  -7  -2  11   50.78    8.53
  -7   2 -12    4.79    3.27
   7  -2 -12   13.20    7.12
  -7  -2  12    3.26    3.94
  -7   2 -13   47.57    6.51
   7  -2 -13   41.76    7.95
   7  -2 -14    5.72    4.24
  -7  -3 -13   10.79    5.44
   7  -3  12   22.40    5.95
  -7  -3 -12   22.55    6.61
   7  -3  11  112.82   12.58
  -7  -3 -11  100.81   12.75
   7  -3  10   43.87    9.64
  -7  -3 -10   37.71    9.70
   7  -3   9   73.01   11.90
  -7  -3  -9   81.09   13.33
   7  -3   8   34.42    9.79
  -7  -3  -8   37.44   11.04
   7  -3   7   29.75   10.85
  -7  -3  -7   13.27    9.25
   7  -3   6   90.35   15.18
  -7  -3  -6   86.14   14.42
   7  -3   5   69.46   14.18
  -7  -3  -5   68.32   14.58
   7  -3   4  372.87   28.74
  -7  -3  -4  373.84   28.46
   7  -3   3   19.32   10.16
  -7  -3  -3   20.49    9.53
   7  -3   2  241.13   23.40
  -7  -3  -2  291.65   25.67
  -7  -3  -1   18.65    9.95
  -7  -3   0  269.28   25.31
   7  -3  -1    6.56    6.72
  -7  -3   1   21.32   10.29
  -7  -3   2  288.78   25.74
   7  -3  -2  282.69   24.87
   7  -3  -3   25.01   10.31
  -7  -3   3    3.06    7.27
  -7  -3   4  406.68   30.00
   7  -3  -4  381.41   28.31
   7  -3  -5   42.20   12.23
  -7  -3   5   35.64   11.99
   7  -3  -6   73.98   13.73
  -7  -3   6   82.07   14.15
   7  -3  -7   22.21    9.30
  -7  -3   7   39.71   11.13
   7  -3  -8   18.49    9.48
  -7  -3   8   22.50    8.89
   7  -3  -9   55.81   11.94
  -7  -3   9   50.68   11.19
   7  -3 -10   52.49   11.03
  -7  -3  10   40.01    8.97
   7  -3 -11  117.03   13.35
  -7  -3  11   99.07   12.11
   7  -3 -12   27.39    7.75
  -7  -3  12   16.17    5.50
   7  -3 -13   27.79    6.83
  -7  -4 -12  183.98   13.71
   7  -4  12  185.18   13.38
   7  -4  11   52.92    8.78
  -7  -4 -11   35.57    8.76
  -7  -4 -10  139.39   14.68
   7  -4  10  127.20   13.97
  -7  -4  -9  148.71   16.04
   7  -4   9  142.28   15.44
  -7  -4  -8  260.69   21.55
   7  -4   8  399.45   26.34
   7  -4   7   56.27   12.61
  -7  -4  -7   64.36   12.48
   7  -4   6  127.81   16.88
  -7  -4  -6  150.39   18.18
   7  -4   5   28.20   10.51
  -7  -4  -5   33.96   11.04
   7  -4   4   37.28   11.88
  -7  -4  -4   44.89   12.41
   7  -4   3   68.23   13.51
  -7  -4  -3   93.08   16.07
   7  -4   2   16.48   10.09
  -7  -4  -2   36.83   11.36
   7  -4   1  -15.56   10.40
  -7  -4  -1   12.63   10.15
  -7  -4   0   52.94   13.15
  -7  -4   1  -15.37    8.92
   7  -4  -2   19.43    9.47
  -7  -4   2   20.86    9.10
   7  -4  -3   74.88   13.94
  -7  -4   3   65.19   14.47
   7  -4  -4   62.26   13.67
  -7  -4   4   28.49   10.48
   7  -4  -5   47.67   11.81
  -7  -4   5   22.42   10.37
   7  -4  -6  152.84   17.87
  -7  -4   6  131.38   17.13
   7  -4  -7   71.01   13.06
  -7  -4   7   67.84   13.17
  -7  -4   8  249.45   21.14
   7  -4  -8  266.63   21.98
  -7  -4   9  171.76   17.49
   7  -4  -9  153.66   16.53
  -7  -4  10  131.23   14.26
   7  -4 -10  132.42   14.67
   7  -4 -11   57.29   10.23
  -7  -4  11   39.12    8.37
  -7  -4  12  195.00   13.85
   7  -4 -12  214.85   15.55
   7  -4 -13   12.98    5.00
   7  -5  12   47.46    7.12
  -7  -5 -11   99.14   10.21
   7  -5  11   95.12   10.33
   7  -5  10   85.29   11.28
  -7  -5 -10   66.27    9.54
  -7  -5  -9  180.29   15.96
   7  -5   9  151.86   15.28
   7  -5   8   92.58   13.40
  -7  -5  -8  101.63   13.52
  -7  -5  -7  190.74   18.43
   7  -5   7  194.19   18.73
   7  -5   6   -5.24    8.57
  -7  -5  -6    5.95    7.79
   7  -5   5   49.01   12.13
  -7  -5  -5   49.20   11.26
   7  -5   4   57.80   12.29
  -7  -5  -4   49.68   11.62
   7  -5   3    1.82    8.71
  -7  -5  -3    7.54    7.61
   7  -5   2   15.96    9.47
  -7  -5  -2    7.24    7.52
   7  -5   1  136.64   17.28
  -7  -5  -1  144.53   18.01
   7  -5   0   -3.66    7.89
  -7  -5   0   18.63    9.76
   7  -5  -1  127.23   17.37
  -7  -5   1  138.11   17.68
  -7  -5   2   14.39    9.77
   7  -5  -3  -15.23    9.21
  -7  -5   3    0.46    8.91
   7  -5  -4   62.79   13.07
  -7  -5   4   61.61   12.78
   7  -5  -5   51.07   11.92
  -7  -5   5   41.21   11.91
   7  -5  -6    2.47    7.45
  -7  -5   6   -4.98    8.68
  -7  -5   7  189.53   18.77
   7  -5  -7  219.25   19.61
   7  -5  -8  108.64   14.79
  -7  -5   8   90.83   13.10
  -7  -5   9  181.81   16.80
   7  -5  -9  164.44   16.29
   7  -5 -10   70.05   10.78
  -7  -5  10   66.48   10.04
  -7  -5  11  100.70   10.88
   7  -5 -11  103.45   11.30
   7  -5 -12   47.16    7.52
  -7  -5  12   36.71    5.74
   7  -6  11   20.91    5.16
   7  -6  10  100.50   10.74
  -7  -6 -10   75.28    7.84
   7  -6   9   56.37    9.43
  -7  -6  -9   54.98    8.34
   7  -6   8   11.92    7.20
  -7  -6  -8   27.04    7.36
   7  -6   7   24.92    8.56
  -7  -6  -7   22.07    7.80
  -7  -6  -6  166.49   16.25
   7  -6   6  194.81   18.14
   7  -6   5  247.04   20.71
  -7  -6  -5  248.88   20.08
   7  -6   4   83.01   13.11
  -7  -6  -4   84.75   12.68
   7  -6   3  606.44   33.31
  -7  -6  -3  619.72   33.35
   7  -6   2   53.90   12.19
  -7  -6  -2   64.03   12.17
   7  -6   1  204.75   19.91
  -7  -6  -1  188.28   19.03
   7  -6   0   24.92    9.80
  -7  -6   0   15.70    8.87
   7  -6  -1  178.33   18.56
  -7  -6   1  191.64   19.43
   7  -6  -2   51.94   11.95
  -7  -6   2   52.41   11.17
   7  -6  -3  651.70   34.08
  -7  -6   3  631.76   34.01
   7  -6  -4   88.17   12.78
  -7  -6   4   57.71   11.99
  -7  -6   5  247.24   20.88
   7  -6  -5  263.61   21.21
  -7  -6   6  165.46   17.05
   7  -6  -6  169.78   17.30
   7  -6  -7   28.77    8.84
  -7  -6   7   21.03    7.87
   7  -6  -8   16.10    7.14
  -7  -6   8   17.51    7.22
   7  -6  -9   66.78    9.88
   7  -6  -9   50.34    6.95
  -7  -6   9   70.60   10.45
  -7  -6  10  109.01   11.13
   7  -6 -10   79.81   10.16
   7  -6 -11   14.80    4.49
  -7  -6  11   26.45    5.41
   7  -7   9   76.63    8.46
   7  -7   8  148.15   12.77
   7  -7   7    8.77    6.09
  -7  -7  -7   20.47    5.71
  -7  -7  -6  315.82   18.96
   7  -7   6  351.78   21.27
   7  -7   5   32.59    9.00
  -7  -7  -5   23.68    6.99
   7  -7   4  239.55   18.66
  -7  -7  -4  206.65   16.56
   7  -7   3   46.67   10.16
  -7  -7  -3   51.92    9.61
   7  -7   2  328.79   22.36
  -7  -7  -2  322.26   21.89
   7  -7   1   13.92    8.22
  -7  -7  -1   13.44    7.23
   7  -7   0  149.83   15.80
  -7  -7   0  133.67   14.48
   7  -7  -1   17.42    8.19
  -7  -7   1    3.49    6.44
   7  -7  -2  332.79   21.76
  -7  -7   2  328.71   22.43
   7  -7  -3   39.82    8.17
  -7  -7   3   39.67    9.51
   7  -7  -4  216.72   17.19
  -7  -7   4  242.46   18.96
   7  -7  -5   14.84    5.74
  -7  -7   5   33.94    8.43
   7  -7  -6  274.11   16.73
  -7  -7   6  340.04   20.85
  -7  -7   7   29.53    7.48
  -7  -7   8  144.78   12.77
  -7  -7   9   66.60    8.02
   7  -8   6   80.00    8.56
   7  -8   5   64.44    8.37
   7  -8   4   -3.19    4.21
  -7  -8  -4    2.25    3.19
   7  -8   3  127.59   12.01
  -7  -8  -3  118.90   10.85
   7  -8   2   20.63    6.76
  -7  -8  -2   22.70    6.45
   7  -8   1  145.50   12.69
  -7  -8  -1  134.61   12.27
   7  -8   0   23.69    6.73
  -7  -8   0   49.99    8.47
   7  -8  -1  138.85   11.80
  -7  -8   1  161.49   13.80
   7  -8  -2   11.34    4.18
  -7  -8   2   15.84    6.80
  -7  -8   3   99.97   11.10
  -7  -8   4  -10.74    5.04
  -7  -8   5   72.08    8.70
  -7  -8   6   68.14    8.29
   8   0   0   20.40    6.70
  -8   0   0   11.85    4.05
  -8   0  -1  316.65   19.96
  -8   0   1  301.33   18.84
   8   0   1  300.02   19.97
   8   0  -1  340.81   21.56
   8   0   2  -14.74    5.97
   8   0  -2   -2.58    6.43
  -8   0  -2   -4.42    4.21
   8   0  -3  143.87   14.27
   8   0   3  127.37   12.48
  -8   0  -3  110.21   11.80
   8   0   4   32.24    6.95
  -8   0  -4   44.50    8.15
  -8   0  -5  112.19   11.04
  -8   0  -6   12.00    5.12
  -8   0  -7   29.90    5.74
  -8  -1  -8  124.77   10.59
[truncated: 11,403 more chars]
