# Supplementary material for: Synthesis and crystal structure of 3-(adamantan-1-yl)-4-(2-bromo-4-fluoro­phen­yl)-1H-1,2,4-triazole-5(4H)-thione
Source: Acta Crystallogr E Crystallogr Commun. 2020 Jan 10;76(Pt 2):162–6. doi: 10.1107/S2056989020000092 (PMC7001835; doi:10.1107/S2056989020000092)
Supplement: Supplementary file 2 [file e-76-00162-Isup2.hkl]

# 
# h,k,l, Fc-squared, Fo-squared, sigma(Fo-squared) and status flag 
# 
data_I
_shelx_title ' gmn19051_as-1_2_a.res in P2(1)2(1)2(1)' 
_shelx_refln_list_code          4 
_shelx_F_calc_maximum      185.18 
_exptl_crystal_F_000       832.00 
_reflns_d_resolution_high  0.7937 
 
loop_ 
 _symmetry_equiv_pos_as_xyz 
 'x, y, z' 
 '-x+1/2, -y, z+1/2' 
 '-x, y+1/2, -z+1/2' 
 'x+1/2, -y+1/2, -z' 
 
_cell_length_a     6.8473 
_cell_length_b    12.5587 
_cell_length_c    19.8090 
_cell_angle_alpha  90.000 
_cell_angle_beta   90.000 
_cell_angle_gamma  90.000 
 
_shelx_F_squared_multiplier     1.000 
 
loop_ 
 _refln_index_h 
 _refln_index_k 
 _refln_index_l 
 _refln_F_squared_calc 
 _refln_F_squared_meas 
 _refln_F_squared_sigma 
 _refln_observed_status 
   2   0   0    34292.95    34217.64    349.24 o 
   4   0   0     8195.95     8308.24    253.01 o 
   6   0   0     1527.69     1511.37    114.05 o 
   8   0   0       61.96       52.91     14.98 o 
   1   1   0    12775.82    12368.86     94.41 o 
   2   1   0      637.33      580.35     15.94 o 
   3   1   0     9218.70     9307.24     93.73 o 
   4   1   0       28.37       17.10     10.85 o 
   5   1   0     1406.85     1409.72     57.24 o 
   6   1   0     1011.92      965.20    129.27 o 
   7   1   0       56.82       84.82     24.68 o 
   8   1   0      433.08      464.08     27.34 o 
   0   2   0    14407.08    16012.31    232.57 o 
   1   2   0     3932.15     4569.32     51.17 o 
   2   2   0     3509.86     3721.09     49.66 o 
   3   2   0     6898.57     7056.39     86.62 o 
   4   2   0      163.29      120.42     15.73 o 
   5   2   0      110.34       76.18     23.95 o 
   6   2   0      309.17      301.71     37.90 o 
   7   2   0      468.52      539.38     69.48 o 
   8   2   0       19.72       -5.95     20.41 o 
   1   3   0     3621.32     3448.84     61.66 o 
   2   3   0      458.13      412.02     15.62 o 
   3   3   0     2693.63     2433.32     47.00 o 
   4   3   0        8.77       14.63     10.90 o 
   5   3   0     3296.18     3252.20     71.54 o 
   6   3   0      388.17      409.06     50.77 o 
   7   3   0      857.41      943.51     88.68 o 
   8   3   0      330.94      386.90     32.05 o 
   0   4   0    19873.46    20475.68    315.83 o 
   1   4   0     2399.02     2887.03     36.40 o 
   2   4   0     9162.38     9416.06    134.46 o 
   3   4   0      647.29      780.31     26.92 o 
   4   4   0      694.95      631.09     31.81 o 
   5   4   0       22.50       -7.26     14.20 o 
   6   4   0      688.25      634.52     54.48 o 
   7   4   0      181.70      185.49     46.08 o 
   8   4   0        2.18       17.58     14.09 o 
   1   5   0       48.00       57.76     10.82 o 
   2   5   0       63.67       63.12      8.01 o 
   3   5   0       28.02       19.26      9.73 o 
   4   5   0     1610.59     1630.46     52.77 o 
   5   5   0        1.71       30.76     11.79 o 
   6   5   0     4013.54     3807.37    134.03 o 
   7   5   0       41.61       22.09     39.05 o 
   8   5   0      780.67      879.98     40.72 o 
   0   6   0    14055.13    15512.84    703.27 o 
   1   6   0     2055.34     2123.33     46.94 o 
   2   6   0     5274.83     5967.28    155.23 o 
   3   6   0     2910.25     2982.44     91.03 o 
   4   6   0     1755.73     1795.96     49.12 o 
   5   6   0      328.76      267.20     27.43 o 
   6   6   0       10.36       20.53     29.10 o 
   7   6   0       90.25       70.36     23.04 o 
   1   7   0     1502.79     1443.74     58.98 o 
   2   7   0        1.85        1.01     12.17 o 
   3   7   0     6624.95     6603.88    197.31 o 
   4   7   0      423.73      367.03     24.32 o 
   5   7   0     1180.35     1111.19     58.00 o 
   6   7   0      634.11      645.83     41.47 o 
   7   7   0      411.14      495.81     37.40 o 
   0   8   0     1495.85     1716.24    122.88 o 
   1   8   0     2172.29     1879.85     76.75 o 
   2   8   0       91.61      142.43     43.83 o 
   3   8   0     1624.78     1492.95     74.24 o 
   4   8   0       86.45       28.37     21.70 o 
   5   8   0      784.16      753.69     65.51 o 
   6   8   0      231.25      228.21     25.78 o 
   7   8   0      167.03      135.64     46.08 o 
   1   9   0       99.24      122.57     23.47 o 
   2   9   0       88.24       93.77     23.21 o 
   3   9   0     1170.32     1139.90     61.00 o 
   4   9   0     1394.33     1421.50    108.22 o 
   5   9   0       46.50       43.01     18.01 o 
   6   9   0     2543.11     2685.52     73.90 o 
   0  10   0      500.43      498.93     41.72 o 
   1  10   0     1777.57     1839.18     64.92 o 
   2  10   0     1152.38     1086.01     54.14 o 
   3  10   0      512.36      478.39     48.65 o 
   4  10   0        1.00       20.40     22.38 o 
   5  10   0       24.76       46.80     31.32 o 
   6  10   0       19.78       24.18     23.62 o 
   1  11   0      364.75      350.90     33.78 o 
   2  11   0      200.21      180.92     66.77 o 
   3  11   0       23.42       38.15     24.73 o 
   4  11   0        3.08       47.38     41.38 o 
   5  11   0      197.93      233.70     45.06 o 
   6  11   0        9.73       28.45     16.96 o 
   0  12   0        1.74      -34.02     34.02 o 
   1  12   0     3298.69     3343.18    131.48 o 
   2  12   0      238.70      232.61     37.04 o 
   3  12   0     3290.21     3423.09    122.39 o 
   4  12   0        4.82        2.49     39.65 o 
   5  12   0      650.80      726.41     59.95 o 
   1  13   0      128.12      323.19    164.42 o 
   2  13   0      295.09      327.93     38.59 o 
   3  13   0      155.73      158.06     29.55 o 
   4  13   0       12.69       19.98     15.32 o 
   0  14   0     1944.29     1845.85    106.03 o 
   1  14   0       95.42      150.66     41.91 o 
   2  14   0      135.82      138.84     23.97 o 
   3  14   0      123.43      151.52     21.75 o 
   1  15   0      127.20      113.73     26.17 o 
   2  15   0        0.81       13.66     20.08 o 
   1   0   1     2588.04     2708.09     31.00 o 
   2   0   1      993.08      908.73     19.35 o 
   3   0   1      363.23      314.52     14.64 o 
   4   0   1     6190.65     6060.64    110.32 o 
   5   0   1      464.01      415.51     32.01 o 
   6   0   1     6385.30     6002.12    171.98 o 
   7   0   1       78.38       96.65     26.41 o 
   8   0   1     1064.34     1100.75     35.06 o 
  -8   1   1      261.59      323.86     23.37 o 
  -7   1   1      487.85      488.61     42.57 o 
  -6   1   1      331.09      387.66     66.05 o 
  -5   1   1      795.83      690.38     35.45 o 
  -4   1   1       66.61       49.66     12.98 o 
  -3   1   1     2469.20     2276.13     43.35 o 
  -2   1   1      139.97      205.90     11.78 o 
  -1   1   1     6092.28     6270.20     53.25 o 
   0   1   1     1566.69     1470.33     20.34 o 
   1   1   1     6089.23     6168.35     57.35 o 
   2   1   1      140.33      192.01     10.71 o 
   3   1   1     2468.31     2264.88     40.23 o 
   4   1   1       66.51       65.25     13.76 o 
   5   1   1      795.60      741.77     42.24 o 
   6   1   1      331.28      325.87     33.41 o 
   7   1   1      487.79      506.17     45.30 o 
   8   1   1      261.53      310.19     29.89 o 
  -8   2   1      147.75      100.54     20.13 o 
  -7   2   1      853.67      893.37     86.65 o 
  -6   2   1       47.39       67.66     30.61 o 
  -5   2   1     1353.00     1260.00     43.29 o 
  -4   2   1      246.73      219.19     19.16 o 
  -3   2   1     5396.32     5273.20     93.60 o 
  -2   2   1     5043.23     5060.28     60.06 o 
  -1   2   1      206.16      185.52     10.88 o 
   0   2   1       70.87       84.79      6.28 o 
   1   2   1      206.17      181.22     12.96 o 
   2   2   1     5042.48     5097.26     61.63 o 
   3   2   1     5394.96     5255.05     72.05 o 
   4   2   1      246.62      231.29     19.69 o 
   5   2   1     1352.77     1296.79     48.62 o 
   6   2   1       47.38       35.99     19.95 o 
   7   2   1      854.08      927.35     59.74 o 
   8   2   1      147.63      158.28     24.31 o 
  -8   3   1       79.54      117.73     21.59 o 
  -7   3   1       62.60       65.35     34.86 o 
  -6   3   1      255.48      292.21     38.83 o 
  -5   3   1     2715.23     2601.72     58.48 o 
  -4   3   1      977.19      946.72     37.58 o 
  -3   3   1    16841.71    17311.76    185.46 o 
  -2   3   1     2827.08     2823.83     40.53 o 
  -1   3   1    29900.43    30889.38    221.66 o 
   0   3   1     2563.53     2696.79     40.72 o 
   1   3   1    29899.43    31119.40    259.50 o 
   2   3   1     2830.01     2855.30     45.30 o 
   3   3   1    16839.18    17281.11    271.80 o 
   4   3   1      977.53      886.91     41.06 o 
   5   3   1     2715.56     2659.23     64.47 o 
   6   3   1      255.36      203.76     36.63 o 
   7   3   1       62.64       43.42     25.86 o 
   8   3   1       79.51       85.39     19.60 o 
  -8   4   1      678.22      784.24     43.04 o 
  -7   4   1       21.30       -4.53     49.39 o 
  -6   4   1     2014.54     1986.57    138.16 o 
  -5   4   1       89.65       79.96     13.32 o 
  -4   4   1     2783.77     2720.72     68.83 o 
  -3   4   1     1199.15     1318.13     39.20 o 
  -2   4   1     2515.71     2651.21     40.58 o 
  -1   4   1     1801.26     2025.14     27.05 o 
   0   4   1     1948.49     2114.35     43.73 o 
   1   4   1     1801.18     2014.78     33.57 o 
   2   4   1     2515.14     2589.69     41.65 o 
   3   4   1     1199.21     1356.25     36.17 o 
   4   4   1     2784.05     2783.06     66.76 o 
   5   4   1       89.65       85.79     14.14 o 
   6   4   1     2014.20     1927.76     93.75 o 
   7   4   1       21.32      -31.25     31.25 o 
   8   4   1      678.15      719.23     40.51 o 
  -8   5   1       86.04       97.36     15.91 o 
  -7   5   1      465.88      492.40     43.69 o 
  -6   5   1       56.56       78.76     28.66 o 
  -5   5   1      179.78      198.19     21.50 o 
  -4   5   1      139.02       95.26     13.61 o 
  -3   5   1     1411.05     1591.23     46.37 o 
  -2   5   1     1919.87     1941.32     32.10 o 
  -1   5   1      335.08      330.74     15.57 o 
   0   5   1    16174.55    17069.86    200.30 o 
   1   5   1      335.25      334.38     21.34 o 
   2   5   1     1919.95     1868.81     34.26 o 
   3   5   1     1411.60     1554.74     44.15 o 
   4   5   1      139.24      112.06     16.21 o 
   5   5   1      179.86      209.91     31.45 o 
   6   5   1       56.51       71.28     27.80 o 
   7   5   1      465.84      465.30     43.41 o 
   8   5   1       85.99       79.36     15.29 o 
  -7   6   1      681.25      688.46     48.20 o 
  -6   6   1      602.24      553.54     50.65 o 
  -5   6   1     1966.36     1875.70     74.72 o 
  -4   6   1      206.95      206.39     19.62 o 
  -3   6   1     2902.26     2848.78    111.14 o 
  -2   6   1     1831.33     1889.92     55.69 o 
  -1   6   1      812.04      874.15     37.93 o 
   0   6   1     1888.87     1969.87     50.79 o 
   1   6   1      812.62      949.98     43.82 o 
   2   6   1     1831.45     1931.95     52.95 o 
   3   6   1     2902.80     2890.98     71.54 o 
   4   6   1      206.60      220.06     19.06 o 
   5   6   1     1966.28     1858.98     74.42 o 
   6   6   1      602.12      579.40     40.78 o 
   7   6   1      681.64      647.92     47.02 o 
  -7   7   1       60.29       47.88     19.02 o 
  -6   7   1       52.74       89.50     20.45 o 
  -5   7   1      446.64      379.14     62.47 o 
  -4   7   1      214.07      210.08     17.16 o 
  -3   7   1     7485.13     7425.00    176.21 o 
  -2   7   1      539.23      581.60     35.92 o 
  -1   7   1     3426.83     3559.51     85.01 o 
   0   7   1     6117.72     6941.29    179.33 o 
   1   7   1     3425.90     3473.12    120.89 o 
   2   7   1      539.12      622.94     39.44 o 
   3   7   1     7484.73     8423.99    233.57 o 
   4   7   1      214.28      209.35     19.61 o 
   5   7   1      446.70      425.15     46.42 o 
   6   7   1       52.68       61.91     20.11 o 
   7   7   1       60.24       33.71     24.40 o 
  -7   8   1      512.39      490.83     30.91 o 
  -6   8   1      226.66      242.73     25.96 o 
  -5   8   1     1201.87     1212.29     50.18 o 
  -4   8   1      204.65      210.43     30.24 o 
  -3   8   1      203.98      239.63     36.62 o 
  -2   8   1      282.81      265.92     32.21 o 
  -1   8   1      469.09      472.13     39.60 o 
   0   8   1        4.37       25.77     18.27 o 
   1   8   1      469.11      496.38     48.29 o 
   2   8   1      282.74      226.12     29.78 o 
   3   8   1      203.87      203.44     24.67 o 
   4   8   1      204.65       96.08     26.64 o 
   5   8   1     1202.12     1268.35     72.91 o 
   6   8   1      226.55      220.80     24.50 o 
   7   8   1      512.27      522.96     39.66 o 
  -6   9   1      299.53      294.91     23.46 o 
  -5   9   1      136.56      134.61     24.77 o 
  -4   9   1      499.52      549.18     50.84 o 
  -3   9   1      116.93       97.12     24.60 o 
  -2   9   1     4002.24     3880.59    100.61 o 
  -1   9   1      696.85      683.84     79.43 o 
   0   9   1     6344.14     6140.54    153.99 o 
   1   9   1      696.81      625.45     55.40 o 
   2   9   1     4003.84     3928.25    106.83 o 
   3   9   1      117.12       66.49     26.12 o 
   4   9   1      499.55      478.96     48.68 o 
   5   9   1      136.59      139.02     22.76 o 
   6   9   1      299.58      275.69     30.21 o 
  -6  10   1      427.16      482.97     49.61 o 
  -5  10   1     1078.19      917.71     57.98 o 
  -4  10   1      740.37      939.96    127.70 o 
  -3  10   1      551.88      491.00     49.30 o 
  -2  10   1      201.80      172.05     24.28 o 
  -1  10   1      150.43      176.69     20.80 o 
   0  10   1       93.08      104.14     14.21 o 
   1  10   1      150.35      143.57     17.07 o 
   2  10   1      201.81      214.86     29.15 o 
   3  10   1      552.04      435.00     55.31 o 
   4  10   1      740.44      738.79     58.44 o 
   5  10   1     1078.54      997.30     59.31 o 
   6  10   1      427.10      497.54     51.65 o 
  -6  11   1      126.42      130.80     23.02 o 
  -5  11   1        9.74        4.98     28.24 o 
  -4  11   1     1152.06     1089.92    105.69 o 
  -3  11   1      603.72      683.28     55.79 o 
  -2  11   1      560.18      433.32     46.72 o 
  -1  11   1      628.84      651.87     43.12 o 
   0  11   1      133.84      146.83     28.26 o 
   1  11   1      628.86      566.92     50.46 o 
   2  11   1      560.26      591.66     61.61 o 
   3  11   1      603.67      575.04     53.68 o 
   4  11   1     1152.01     1216.38     71.08 o 
   5  11   1        9.74       14.20     18.64 o 
   6  11   1      126.46      121.51     23.27 o 
  -5  12   1      844.20      933.03     67.59 o 
  -4  12   1       22.91       41.88     23.10 o 
  -3  12   1     1542.71     1828.59    213.26 o 
  -2  12   1      357.23      336.66     41.52 o 
  -1  12   1      292.22      245.04     29.78 o 
   0  12   1     1106.50      927.91     63.51 o 
   1  12   1      292.32      291.51     45.83 o 
   2  12   1      357.19      338.27     40.93 o 
   3  12   1     1542.83     1576.18     80.51 o 
   4  12   1       22.83       19.55     19.22 o 
   5  12   1      844.25      913.41     66.68 o 
  -4  13   1      144.53      111.26     22.42 o 
  -3  13   1      141.28      124.30     27.07 o 
  -2  13   1      284.62      324.11     38.47 o 
  -1  13   1       60.52       60.21     18.90 o 
   0  13   1      708.09      775.16     56.14 o 
   1  13   1       60.50       33.99     31.50 o 
   2  13   1      284.41      287.35     36.90 o 
   3  13   1      141.33      140.14     36.33 o 
   4  13   1      144.56      179.77     24.93 o 
  -3  14   1      333.48      370.11     30.04 o 
  -2  14   1       23.52       -9.84     16.90 o 
  -1  14   1       58.64       66.64     32.55 o 
   0  14   1       15.81       -0.66     16.37 o 
   1  14   1       58.63      102.66     34.86 o 
   2  14   1       23.54       43.68     18.94 o 
   3  14   1      333.56      336.75     29.59 o 
  -2  15   1     1052.15      981.98     60.90 o 
  -1  15   1      526.42      481.04     44.18 o 
   0  15   1      919.23      765.20     53.40 o 
   1  15   1      526.53      464.92     46.11 o 
   2  15   1     1052.45     1056.47     64.12 o 
   0   0   2    19793.64    20960.85    237.85 o 
   1   0   2     2108.79     2049.27     32.30 o 
   2   0   2    19052.55    19549.08    174.53 o 
   3   0   2     1502.91     1443.65     34.61 o 
   4   0   2     7799.07     7573.62    127.16 o 
   5   0   2      412.18      379.80     31.27 o 
   6   0   2      667.23      515.65     68.15 o 
   7   0   2       69.16       92.91     19.78 o 
   8   0   2       12.14      -12.17     12.17 o 
  -8   1   2      459.65      505.10     28.58 o 
  -7   1   2     1270.35     1358.79     61.44 o 
  -6   1   2      461.13      432.72     45.08 o 
  -5   1   2     1442.99     1314.36     44.30 o 
  -4   1   2     1617.37     1599.93     47.18 o 
  -3   1   2     1084.46     1016.20     28.82 o 
  -2   1   2     1555.51     1638.29     27.84 o 
  -1   1   2      124.65      113.03      5.67 o 
   0   1   2      550.85      646.76     12.82 o 
   1   1   2      124.71      122.20      8.33 o 
   2   1   2     1555.07     1599.49     26.01 o 
   3   1   2     1084.46     1018.76     25.78 o 
   4   1   2     1617.16     1574.43     47.46 o 
   5   1   2     1443.07     1421.41     55.27 o 
   6   1   2      460.97      478.30     38.78 o 
   7   1   2     1270.36     1378.87     85.15 o 
   8   1   2      459.89      512.44     35.81 o 
  -8   2   2      137.80      130.82     22.35 o 
  -7   2   2      305.11      337.60     40.01 o 
  -6   2   2      455.84      547.89     48.10 o 
  -5   2   2      242.62      210.12     19.31 o 
  -4   2   2      921.62      973.53     37.72 o 
  -3   2   2      831.58      765.49     30.41 o 
  -2   2   2     3778.11     3823.27     49.55 o 
  -1   2   2     9144.48     9197.74     78.36 o 
   0   2   2     3542.66     3684.49     46.97 o 
   1   2   2     9147.17     9164.69    100.80 o 
   2   2   2     3777.65     3770.69     62.39 o 
   3   2   2      831.63      780.23     26.10 o 
   4   2   2      921.75      955.33     37.71 o 
   5   2   2      242.65      222.18     20.09 o 
   6   2   2      455.94      421.12     43.49 o 
   7   2   2      304.99      333.91     37.64 o 
   8   2   2      137.87      125.05     24.82 o 
  -8   3   2      714.85      788.72     50.38 o 
  -7   3   2      933.26      933.60     88.51 o 
  -6   3   2      238.28      209.53     34.50 o 
  -5   3   2     3270.29     3014.19     63.52 o 
  -4   3   2     1674.42     1651.08     49.76 o 
  -3   3   2     3203.38     3104.85     60.44 o 
  -2   3   2     2528.41     2508.27     36.63 o 
  -1   3   2     1726.42     1700.24     25.73 o 
   0   3   2     1376.61     1388.43     26.03 o 
   1   3   2     1726.70     1705.54     40.70 o 
   2   3   2     2526.36     2465.86     45.86 o 
   3   3   2     3204.74     3322.24     57.28 o 
   4   3   2     1673.68     1775.02     79.71 o 
   5   3   2     3270.28     3218.45     71.84 o 
   6   3   2      238.59      222.20     36.33 o 
   7   3   2      933.07     1000.91     62.67 o 
   8   3   2      714.88      715.66     41.78 o 
  -8   4   2       56.32       51.46     16.61 o 
  -7   4   2       99.16       92.66     35.65 o 
  -6   4   2      626.31      574.70     51.91 o 
  -5   4   2      109.23      104.85     13.75 o 
  -4   4   2     2578.30     2577.10     64.57 o 
  -3   4   2      250.48      255.58     19.10 o 
  -2   4   2     8819.60     9072.55     86.44 o 
  -1   4   2      111.93      124.00      8.64 o 
   0   4   2    17155.80    17521.33    219.37 o 
   1   4   2      111.83      128.48     10.55 o 
   2   4   2     8818.24     9053.61    130.86 o 
   3   4   2      250.57      250.12     17.01 o 
   4   4   2     2578.82     2463.74     77.46 o 
   5   4   2      109.33       93.70     19.52 o 
   6   4   2      626.30      557.63     53.03 o 
   7   4   2       99.07       70.63     22.99 o 
   8   4   2       56.29       56.42     15.89 o 
  -8   5   2      367.72      396.16     38.24 o 
  -7   5   2       69.26       38.89     20.63 o 
  -6   5   2     2737.04     2612.82    107.91 o 
  -5   5   2      477.55      481.43     28.67 o 
  -4   5   2     1692.40     1707.31     49.80 o 
  -3   5   2     1410.24     1636.15     46.39 o 
  -2   5   2     1777.45     1849.86     54.67 o 
  -1   5   2     1315.32     1410.42     31.45 o 
   0   5   2      170.53      176.69     15.19 o 
   1   5   2     1315.58     1403.63     32.79 o 
   2   5   2     1777.79     1799.11     40.43 o 
   3   5   2     1410.68     1609.59     63.00 o 
   4   5   2     1692.46     1722.79     88.48 o 
   5   5   2      477.67      480.12     32.11 o 
   6   5   2     2737.20     2502.03    108.19 o 
   7   5   2       69.22       50.42     34.23 o 
   8   5   2      367.81      361.24     26.61 o 
  -7   6   2      204.14      208.16     30.18 o 
  -6   6   2       96.70      128.20     28.36 o 
  -5   6   2      574.63      410.22     44.56 o 
  -4   6   2     2352.15     2341.45     51.81 o 
  -3   6   2     2516.08     2371.71     77.76 o 
  -2   6   2     3459.58     3357.58     86.08 o 
  -1   6   2     6029.26     6025.99    103.81 o 
   0   6   2      922.42      839.21     41.58 o 
   1   6   2     6028.35     6388.20    212.67 o 
   2   6   2     3459.74     3575.22     82.95 o 
   3   6   2     2516.61     2527.81     67.61 o 
   4   6   2     2351.79     2501.33     65.18 o 
   5   6   2      574.04      608.25     43.58 o 
   6   6   2       96.68      125.09     23.43 o 
   7   6   2      204.21      182.87     28.59 o 
  -7   7   2     1042.06     1140.45     54.81 o 
  -6   7   2      168.45      153.11     22.91 o 
  -5   7   2     1521.53     1530.89     81.07 o 
  -4   7   2      776.44      765.23     33.73 o 
  -3   7   2     1740.36     1757.70     70.03 o 
  -2   7   2     1036.85     1021.39     49.40 o 
  -1   7   2      465.59      482.51     31.15 o 
   0   7   2        2.65       16.14     14.40 o 
   1   7   2      465.71      517.90     36.73 o 
   2   7   2     1036.92     1078.82     60.04 o 
   3   7   2     1740.37     1921.19     79.03 o 
   4   7   2      776.03      788.06     37.58 o 
   5   7   2     1520.69     1469.66     66.67 o 
   6   7   2      168.49      164.44     21.66 o 
   7   7   2     1042.01     1159.15     54.72 o 
  -7   8   2       60.43       76.25     16.35 o 
  -6   8   2      124.98      129.41     20.33 o 
  -5   8   2      421.71      445.70     32.31 o 
  -4   8   2      254.19      209.23     24.48 o 
  -3   8   2     1307.31     1313.20     57.40 o 
  -2   8   2      110.12       76.68     20.39 o 
  -1   8   2     2504.14     2559.11    127.58 o 
   0   8   2       65.79       88.63     20.35 o 
   1   8   2     2504.63     2522.60     88.45 o 
   2   8   2      110.04      107.76     27.34 o 
   3   8   2     1306.64     1326.65     75.82 o 
   4   8   2      254.29      194.19     23.41 o 
   5   8   2      422.07      398.30     30.89 o 
   6   8   2      125.02      172.48     26.39 o 
   7   8   2       60.39       45.74     12.48 o 
  -6   9   2     1572.20     1766.14     56.11 o 
  -5   9   2      547.61      644.92     40.93 o 
  -4   9   2     1929.34     1867.22    137.02 o 
  -3   9   2     1577.40     1466.46     83.39 o 
  -2   9   2     1846.03     1808.92     66.50 o 
  -1   9   2      735.06      704.51     48.40 o 
   0   9   2        1.70       24.57     16.86 o 
   1   9   2      735.36      775.93     42.76 o 
   2   9   2     1845.22     1807.37     65.96 o 
   3   9   2     1577.48     1446.19     58.44 o 
   4   9   2     1930.05     1855.71    150.42 o 
   5   9   2      547.65      567.98     49.38 o 
   6   9   2     1572.27     1736.74     71.14 o 
  -6  10   2      141.98      124.46     27.26 o 
  -5  10   2       11.70      -16.50     34.06 o 
  -4  10   2      130.01      131.70     30.38 o 
  -3  10   2     1036.86     1030.99     69.14 o 
  -2  10   2     1523.28     1539.30     63.88 o 
  -1  10   2     1600.83     1690.52     57.44 o 
   0  10   2     2367.08     2318.01     71.77 o 
   1  10   2     1600.90     1701.77     58.51 o 
   2  10   2     1523.51     1505.75     70.43 o 
   3  10   2     1036.36     1197.85    105.13 o 
   4  10   2      130.01      158.04     57.88 o 
   5  10   2       11.73        6.31     21.39 o 
   6  10   2      141.87      156.83     34.16 o 
  -5  11   2      490.79      548.56     61.32 o 
  -4  11   2      312.03      712.87    386.77 o 
  -3  11   2       56.87       77.04     28.59 o 
  -2  11   2      353.31      324.50     42.50 o 
  -1  11   2       74.20       81.86     20.22 o 
   0  11   2        7.92       59.95     31.23 o 
   1  11   2       74.30       64.61     26.34 o 
   2  11   2      353.46      367.57     62.26 o 
   3  11   2       56.79       63.86     26.67 o 
   4  11   2      312.15      325.45     80.01 o 
   5  11   2      490.49      533.23     39.40 o 
   6  11   2      279.42      245.76     29.71 o 
  -5  12   2      403.44      414.75     46.95 o 
  -4  12   2       23.69       45.03     21.79 o 
  -3  12   2     1588.63     1588.30     79.17 o 
  -2  12   2      252.19      284.75     38.62 o 
  -1  12   2     1489.01     1514.13     66.32 o 
   0  12   2      272.96      307.76     32.18 o 
   1  12   2     1488.93     1900.22    283.25 o 
   2  12   2      252.37      326.08     40.33 o 
   3  12   2     1588.79     1552.98     89.17 o 
   4  12   2       23.72       74.22     31.95 o 
   5  12   2      403.47      426.59     46.04 o 
  -4  13   2      343.60      294.53     42.47 o 
  -3  13   2       82.99       97.64     25.21 o 
  -2  13   2      551.67      540.50     46.20 o 
  -1  13   2       19.22      -18.61     18.61 o 
   0  13   2        1.02       31.10     21.53 o 
   1  13   2       19.18       28.14     35.42 o 
   2  13   2      552.03      577.18     47.15 o 
   3  13   2       83.00      108.76     26.04 o 
   4  13   2      343.87      317.84     28.76 o 
  -3  14   2       74.56       94.20     20.23 o 
  -2  14   2      304.31      309.11     31.58 o 
  -1  14   2       37.11        7.18     25.75 o 
   0  14   2      944.95     1018.84     53.96 o 
   1  14   2       37.15       76.14     34.58 o 
   2  14   2      304.17      329.29     48.70 o 
   3  14   2       74.62       75.31     17.22 o 
  -2  15   2      231.25      189.70     28.84 o 
  -1  15   2       12.61       25.26     20.04 o 
   0  15   2       96.92       64.79     19.38 o 
   1  15   2       12.67       54.38     24.35 o 
   2  15   2      231.28      281.81     35.04 o 
   1   0   3     5450.81     5986.12     64.41 o 
   2   0   3     5981.81     5594.33     70.76 o 
   3   0   3     2627.41     2616.19     48.49 o 
   4   0   3     3904.90     3796.36     92.93 o 
   5   0   3     1086.11     1058.87     40.03 o 
   6   0   3      737.81      772.96     59.49 o 
   7   0   3       84.62       80.80     20.80 o 
   8   0   3      425.01      443.37     28.48 o 
  -8   1   3      330.07      376.40     24.50 o 
  -7   1   3       66.80       80.09     25.28 o 
  -6   1   3      161.45      107.83     26.34 o 
  -5   1   3      248.59      246.50     21.02 o 
  -4   1   3     1811.24     1764.52     50.50 o 
  -3   1   3     1175.57     1132.59     30.72 o 
  -2   1   3     1812.27     1759.16     30.70 o 
  -1   1   3    14698.62    15072.23    117.16 o 
   0   1   3       82.49      125.64      8.01 o 
   1   1   3    14700.70    14898.23    155.75 o 
   2   1   3     1811.68     1717.60     28.40 o 
   3   1   3     1174.57     1097.88     31.43 o 
   4   1   3     1810.42     1805.64     46.49 o 
   5   1   3      248.28      237.16     19.70 o 
   6   1   3      161.34      154.02     23.88 o 
   7   1   3       66.83       81.80     16.30 o 
   8   1   3      330.01      337.97     47.37 o 
  -8   2   3      141.59      159.61     24.42 o 
  -7   2   3     2134.57     2209.96     94.80 o 
  -6   2   3      125.12      145.55     44.50 o 
  -5   2   3     3377.72     3301.61     72.36 o 
  -4   2   3      161.28      171.55     18.34 o 
  -3   2   3     3394.82     3249.02     61.65 o 
  -2   2   3      121.05      112.29      7.23 o 
  -1   2   3     6252.44     6857.96     73.40 o 
   0   2   3    18982.71    19603.90    167.84 o 
   1   2   3     6253.72     6782.07     79.81 o 
   2   2   3      120.97      111.11     11.36 o 
   3   2   3     3396.11     3407.18     52.54 o 
   4   2   3      161.37      187.08     19.43 o 
   5   2   3     3377.28     3247.39     76.88 o 
   6   2   3      124.92       85.39     20.22 o 
   7   2   3     2134.39     2335.09     83.59 o 
   8   2   3      141.50      171.42     23.28 o 
  -8   3   3      453.07      470.95     34.07 o 
  -7   3   3       53.87       69.81     24.35 o 
  -6   3   3      580.12      654.27     78.42 o 
  -5   3   3     1308.37     1271.58     40.90 o 
  -4   3   3     1655.07     1648.44     50.67 o 
  -3   3   3     3875.84     3816.10     68.77 o 
  -2   3   3     2968.77     2979.20     47.96 o 
  -1   3   3    26629.03    27510.21    191.64 o 
   0   3   3      834.96      949.46     24.70 o 
   1   3   3    26625.47    27093.85    331.16 o 
   2   3   3     2968.02     2996.23     44.53 o 
   3   3   3     3876.56     3839.71     63.41 o 
   4   3   3     1655.77     1622.70     50.50 o 
   5   3   3     1308.78     1237.18     47.34 o 
   6   3   3      580.04      549.75     50.82 o 
   7   3   3       53.86       42.53     38.45 o 
   8   3   3      452.98      525.78     35.80 o 
  -8   4   3      689.43      750.51     39.53 o 
  -7   4   3      277.89      281.81     43.53 o 
  -6   4   3      980.88      855.90     62.85 o 
  -5   4   3      292.72      257.73     18.99 o 
  -4   4   3     3434.06     3468.84     71.25 o 
  -3   4   3      730.71      813.77     29.40 o 
  -2   4   3     1893.92     1762.50     31.43 o 
  -1   4   3      190.47      183.94      9.24 o 
   0   4   3     1289.96     1370.40     31.33 o 
   1   4   3      190.64      176.22     13.66 o 
   2   4   3     1894.33     1777.18     37.58 o 
   3   4   3      730.56      804.57     31.05 o 
   4   4   3     3434.16     3314.03     93.16 o 
   5   4   3      292.88      265.49     28.88 o 
   6   4   3      979.96      883.06     63.07 o 
   7   4   3      278.07      247.19     35.18 o 
   8   4   3      689.06      774.65     40.33 o 
  -8   5   3       22.57       25.24     10.23 o 
  -7   5   3       19.39       17.07     20.08 o 
  -6   5   3      271.19      234.60     35.83 o 
  -5   5   3       55.86       73.07     16.55 o 
  -4   5   3     1802.68     1764.13     55.46 o 
  -3   5   3      780.08      864.80     29.14 o 
  -2   5   3     4042.62     4232.97    101.27 o 
  -1   5   3     1624.64     1860.20     46.91 o 
   0   5   3      987.83      903.13     34.59 o 
   1   5   3     1624.42     1848.01     38.21 o 
   2   5   3     4044.25     4267.91     72.89 o 
   3   5   3      779.83      834.32     32.66 o 
   4   5   3     1803.20     1800.98     91.29 o 
   5   5   3       55.96       20.48     17.61 o 
   6   5   3      271.22      234.50     29.18 o 
   7   5   3       19.34      -25.42     27.49 o 
   8   5   3       22.56       45.32     13.10 o 
  -7   6   3     2087.94     2148.34     82.58 o 
  -6   6   3      681.04      666.25     57.73 o 
  -5   6   3     2627.86     2424.74     85.40 o 
  -4   6   3     1267.82     1195.85     34.17 o 
  -3   6   3      964.70      921.31     49.54 o 
  -2   6   3     4105.77     3885.13     93.92 o 
  -1   6   3      224.50      176.74     17.23 o 
   0   6   3     1468.88     1402.39     47.33 o 
   1   6   3      224.68      201.83     25.10 o 
   2   6   3     4106.22     4310.46    112.05 o 
   3   6   3      964.95      933.02     65.07 o 
   4   6   3     1267.31     1280.10     50.48 o 
   5   6   3     2628.03     2425.22     86.12 o 
   6   6   3      681.07      705.67     48.83 o 
   7   6   3     2088.46     2248.98     84.35 o 
  -7   7   3      121.53      173.72     24.46 o 
  -6   7   3      186.92      217.28     26.66 o 
  -5   7   3        2.74       18.43     18.60 o 
  -4   7   3      178.55      149.58     17.80 o 
  -3   7   3     1830.68     1811.07     74.21 o 
  -2   7   3     1036.48     1050.75     50.98 o 
  -1   7   3     6112.52     6311.69    159.98 o 
   0   7   3      248.58      327.64     26.17 o 
   1   7   3     6113.43     6651.35    155.69 o 
   2   7   3     1037.02     1215.99     57.64 o 
   3   7   3     1830.55     1951.38     81.35 o 
   4   7   3      178.69      140.06     25.25 o 
   5   7   3        2.73       -0.14     31.70 o 
   6   7   3      186.87      186.85     25.68 o 
   7   7   3      121.59      139.30     21.71 o 
  -7   8   3      435.29      430.82     28.21 o 
  -6   8   3       85.96       97.32     19.47 o 
  -5   8   3      891.98      818.19     57.77 o 
  -4   8   3      727.87      669.13     43.99 o 
  -3   8   3     1549.79     1540.72     56.69 o 
  -2   8   3     1963.51     1870.85     82.78 o 
  -1   8   3      477.57      504.27     41.48 o 
   0   8   3      369.54      359.54     29.21 o 
   1   8   3      477.40      493.32     53.26 o 
   2   8   3     1963.15     1961.44    103.82 o 
   3   8   3     1550.54     1628.77     54.81 o 
   4   8   3      727.49      686.28     38.96 o 
   5   8   3      891.85      927.77     44.19 o 
   6   8   3       85.96       85.45     18.85 o 
   7   8   3      435.22      350.28     38.89 o 
  -6   9   3      307.01      300.37     26.90 o 
  -5   9   3      524.22      544.35     46.86 o 
  -4   9   3     1047.90      975.87     65.41 o 
  -3   9   3      811.88      818.91     63.97 o 
  -2   9   3     5020.48     4866.82    115.07 o 
  -1   9   3      692.18      673.51     40.32 o 
   0   9   3     2011.90     1922.83    136.09 o 
   1   9   3      692.28      670.87     40.50 o 
   2   9   3     5018.67     4999.61    149.25 o 
   3   9   3      811.53      734.46     46.91 o 
   4   9   3     1048.26      990.89     60.74 o 
   5   9   3      523.97      541.30     48.11 o 
   6   9   3      307.02      311.64     31.83 o 
  -6  10   3      428.69      422.95     44.04 o 
  -5  10   3      795.10      907.24     83.81 o 
  -4  10   3      590.64      580.93     51.15 o 
  -3  10   3      220.54      214.00     35.92 o 
  -2  10   3      977.87      937.24     50.38 o 
  -1  10   3      142.39      119.99     19.08 o 
   0  10   3        5.89       27.23     19.21 o 
   1  10   3      142.48      115.01     20.98 o 
   2  10   3      977.72      933.51     49.52 o 
   3  10   3      220.88      208.36     55.31 o 
   4  10   3      590.59      736.23     63.37 o 
   5  10   3      795.13      816.63     80.52 o 
   6  10   3      428.59      500.70     50.67 o 
  -5  11   3      174.50      154.97     35.74 o 
  -4  11   3      171.21      259.01     80.59 o 
  -3  11   3      573.82      540.45     51.21 o 
  -2  11   3      183.24      208.40     34.89 o 
  -1  11   3     1387.88     1428.55     63.84 o 
   0  11   3      634.43      572.94     42.28 o 
   1  11   3     1388.43     1384.27    101.51 o 
   2  11   3      183.59      231.20     36.69 o 
   3  11   3      573.62      564.39     51.46 o 
   4  11   3      171.28      139.46     28.81 o 
   5  11   3      174.48      180.62     39.70 o 
   6  11   3       45.06       44.36     16.68 o 
  -5  12   3      235.53      230.20     36.23 o 
  -4  12   3      413.08      467.72     41.30 o 
  -3  12   3      641.15      692.07     83.15 o 
  -2  12   3      501.78      475.49     65.19 o 
  -1  12   3      284.41      249.90     28.88 o 
   0  12   3     1370.68     1412.83     61.84 o 
   1  12   3      284.20      369.65     61.91 o 
   2  12   3      501.42      556.20     49.22 o 
   3  12   3      640.91      637.86     52.26 o 
   4  12   3      413.03      453.15     49.60 o 
   5  12   3      235.67      278.38     40.54 o 
  -4  13   3      285.96      353.96     44.39 o 
  -3  13   3      238.94      229.75     31.93 o 
  -2  13   3      478.90      466.58     42.59 o 
  -1  13   3      212.79      200.94     26.35 o 
   0  13   3     1123.74     1137.07     66.33 o 
   1  13   3      212.68      152.80     46.57 o 
   2  13   3      479.09      488.78     42.42 o 
   3  13   3      238.89      258.94     32.40 o 
   4  13   3      285.98      295.26     66.17 o 
  -3  14   3       31.58       68.43     23.30 o 
  -2  14   3      377.54      349.33     44.22 o 
  -1  14   3       61.03       14.31     17.37 o 
   0  14   3      100.89      106.74     24.18 o 
   1  14   3       61.00       48.42     30.90 o 
   2  14   3      377.54      288.85     44.67 o 
   3  14   3       31.56       22.31     13.52 o 
   0  15   3      215.55      202.91     30.73 o 
   1  15   3      418.13      356.79     39.77 o 
   2  15   3      252.96      226.56     30.90 o 
   0   0   4    11629.55    12200.96    193.07 o 
   1   0   4      215.89      233.50     10.93 o 
   2   0   4     3263.02     3092.58     59.51 o 
   3   0   4      685.24      730.60     27.85 o 
   4   0   4     2120.84     2076.75     55.81 o 
   5   0   4       57.66       46.51      9.56 o 
   6   0   4      450.68      441.51     36.18 o 
   7   0   4      379.42      456.59     35.28 o 
   8   0   4      132.78      134.48     21.48 o 
  -8   1   4      641.45      624.95     37.40 o 
  -7   1   4      338.61      363.40     40.57 o 
  -6   1   4      788.95      856.24     49.22 o 
  -5   1   4     1259.91     1115.29     41.66 o 
  -4   1   4     3573.41     3487.34     74.28 o 
  -3   1   4      734.19      686.11     30.91 o 
  -2   1   4     3815.43     3547.54     54.52 o 
  -1   1   4      487.63      490.48     16.81 o 
   0   1   4    14519.48    15391.53    148.38 o 
   1   1   4      487.48      521.95     14.90 o 
   2   1   4     3816.27     3588.33     55.90 o 
   3   1   4      734.06      683.21     27.63 o 
   4   1   4     3573.11     3587.97     79.62 o 
   5   1   4     1259.85     1136.27     37.98 o 
   6   1   4      789.40      838.98     49.87 o 
   7   1   4      338.30      366.59     26.79 o 
   8   1   4      641.72      597.51     46.39 o 
  -8   2   4       50.78       54.97     15.49 o 
  -7   2   4      199.60      180.56     30.81 o 
  -6   2   4       86.89       46.35     26.52 o 
  -5   2   4      900.11      822.04     34.01 o 
  -4   2   4      917.13      874.13     37.22 o 
  -3   2   4     4794.62     4770.82     86.26 o 
  -2   2   4      847.47      839.06     22.39 o 
  -1   2   4    21502.13    22071.75    180.23 o 
   0   2   4      156.18      194.79     13.86 o 
   1   2   4    21503.80    22056.33    257.42 o 
   2   2   4      847.30      851.90     26.87 o 
   3   2   4     4797.01     4897.40     87.05 o 
   4   2   4      917.31      892.51     41.60 o 
   5   2   4      900.07      868.99     33.24 o 
   6   2   4       86.89      107.37     21.09 o 
   7   2   4      199.53      207.82     25.15 o 
   8   2   4       50.74       42.71     20.39 o 
  -8   3   4      402.05      402.23     29.96 o 
  -7   3   4     1268.90     1308.19     70.86 o 
  -6   3   4     1752.71     1646.96     70.43 o 
  -5   3   4     1666.54     1595.35     43.70 o 
  -4   3   4     2940.24     2660.68     61.37 o 
  -3   3   4      369.17      306.12     18.97 o 
  -2   3   4     3317.66     3398.16     43.57 o 
  -1   3   4     5548.06     5650.21     53.50 o 
   0   3   4     1412.99     1422.36     33.20 o 
   1   3   4     5547.89     5555.36     84.23 o 
   2   3   4     3317.57     3306.34     62.74 o 
   3   3   4      368.91      289.63     19.43 o 
   4   3   4     2939.86     2707.96     73.32 o 
   5   3   4     1666.43     1696.85     55.57 o 
   6   3   4     1753.20     1580.10     84.43 o 
   7   3   4     1269.24     1379.51     72.14 o 
   8   3   4      402.05      393.28     29.96 o 
  -8   4   4       52.51       44.43     29.80 o 
  -7   4   4      136.13      144.61     30.07 o 
  -6   4   4       18.32       -0.66     18.02 o 
  -5   4   4       95.42      108.19     14.64 o 
  -4   4   4     1323.17     1284.77     43.03 o 
  -3   4   4      591.22      651.56     25.34 o 
  -2   4   4     6731.43     7047.94    122.86 o 
  -1   4   4      377.78      329.43     13.02 o 
   0   4   4      107.49       93.41     11.18 o 
   1   4   4      377.60      380.05     19.66 o 
   2   4   4     6727.61     6941.69    116.17 o 
   3   4   4      590.55      649.01     28.86 o 
   4   4   4     1322.83     1264.66     50.33 o 
   5   4   4       95.45       74.42     15.88 o 
   6   4   4       18.26       10.35     18.24 o 
   7   4   4      136.25      163.47     59.16 o 
   8   4   4       52.51       68.00     23.46 o 
  -8   5   4      556.97      600.82     31.08 o 
  -7   5   4      219.78      188.57     29.58 o 
  -6   5   4      922.85      897.85     62.16 o 
  -5   5   4      123.65       73.06     16.60 o 
  -4   5   4     3170.90     3153.64    107.37 o 
  -3   5   4      952.19      997.84     37.99 o 
  -2   5   4     2797.80     2759.87     62.81 o 
  -1   5   4      312.88      335.51     20.23 o 
   0   5   4     1992.17     2186.40     48.43 o 
   1   5   4      312.51      373.67     22.05 o 
   2   5   4     2796.79     2897.81     86.22 o 
   3   5   4      952.60     1016.21     36.81 o 
   4   5   4     3169.88     3180.05     80.80 o 
   5   5   4      123.47      149.01     21.88 o 
   6   5   4      922.34      941.58     52.51 o 
   7   5   4      219.84      217.91     32.02 o 
   8   5   4      556.87      537.45     28.92 o 
  -7   6   4      283.86      294.03     31.93 o 
  -6   6   4     1178.47     1182.86     69.90 o 
  -5   6   4     1000.92      976.97     53.38 o 
  -4   6   4     1206.57     1237.67     37.81 o 
  -3   6   4      938.37      879.02     48.69 o 
  -2   6   4     3892.72     3890.26     95.70 o 
  -1   6   4     6976.48     7012.11    126.78 o 
   0   6   4     4112.41     4180.75     95.87 o 
   1   6   4     6978.09     7420.79    126.02 o 
   2   6   4     3892.97     4256.62    107.33 o 
   3   6   4      938.27      928.90     55.89 o 
   4   6   4     1206.19     1216.87     54.63 o 
   5   6   4     1000.94      892.93     52.20 o 
   6   6   4     1178.13     1181.82     57.71 o 
   7   6   4      283.87      263.41     53.36 o 
  -7   7   4      771.59      779.08     57.64 o 
  -6   7   4       15.33       14.39     45.71 o 
  -5   7   4     1378.44     1310.86     71.77 o 
  -4   7   4      423.93      396.64     23.32 o 
  -3   7   4      810.63      771.34     40.97 o 
  -2   7   4      248.73      275.61     28.66 o 
  -1   7   4      608.68      556.97     41.72 o 
   0   7   4     1059.32     1210.20     48.21 o 
   1   7   4      609.43      634.37     35.41 o 
   2   7   4      248.58      329.91     31.87 o 
   3   7   4      810.14      767.61     43.77 o 
   4   7   4      423.76      434.61     34.46 o 
   5   7   4     1378.61     1251.45     61.13 o 
   6   7   4       15.31       47.33     23.19 o 
   7   7   4      771.71      802.55     45.09 o 
  -7   8   4        0.39       -0.33      9.53 o 
  -6   8   4       74.53       83.50     17.96 o 
  -5   8   4      467.94      470.13     43.48 o 
  -4   8   4      431.95      410.00     36.29 o 
  -3   8   4     1249.86     1190.19     47.03 o 
  -2   8   4     3171.67     3091.44    109.73 o 
  -1   8   4     1156.46     1112.86     61.62 o 
   0   8   4      372.13      411.51     58.35 o 
   1   8   4     1155.93     1195.18     80.23 o 
   2   8   4     3171.24     3233.25    190.26 o 
   3   8   4     1251.06     1188.42     47.62 o 
   4   8   4      431.92      438.30     37.22 o 
   5   8   4      468.47      511.69     46.04 o 
   6   8   4       74.49      103.19     19.52 o 
   7   8   4        0.39      -17.66     17.66 o 
  -6   9   4      725.90      759.36     44.31 o 
  -5   9   4      270.09     1430.11   1043.24 o 
  -4   9   4     2383.23     2272.30    100.16 o 
  -3   9   4     2674.99     2540.41     97.07 o 
  -2   9   4      936.67      880.99     43.08 o 
  -1   9   4     2962.86     2933.20     83.30 o 
   0   9   4      210.54      267.55     32.79 o 
   1   9   4     2962.25     2853.33     87.86 o 
   2   9   4      937.16     1015.32     44.42 o 
   3   9   4     2675.35     2712.45     74.74 o 
   4   9   4     2383.57     2332.45     77.70 o 
   5   9   4      270.05      207.39     33.60 o 
   6   9   4      726.08      741.81     50.40 o 
  -6  10   4      341.13      290.22     35.88 o 
  -5  10   4      130.38      172.11     43.94 o 
  -4  10   4     1295.82     1233.47     71.39 o 
  -3  10   4      351.19      281.46     40.54 o 
  -2  10   4     1659.94     1618.32    137.98 o 
  -1  10   4      924.45      934.82     42.95 o 
   0  10   4     1415.36     1380.29     51.11 o 
   1  10   4      924.32      982.92     57.19 o 
   2  10   4     1660.07     1620.80     66.27 o 
   3  10   4      351.50      341.54     72.51 o 
   4  10   4     1295.03     1365.73     76.75 o 
   5  10   4      130.44      172.00     44.74 o 
   6  10   4      341.17      380.51     44.78 o 
  -5  11   4      314.67      287.38     46.04 o 
  -4  11   4       59.97       49.99     25.00 o 
  -3  11   4      226.00      203.93     68.15 o 
  -2  11   4       87.01       93.74     28.69 o 
  -1  11   4     1033.14      941.28     52.63 o 
   0  11   4      301.07      347.20     34.22 o 
   1  11   4     1033.03      920.21     93.80 o 
   2  11   4       86.93      104.27     27.94 o 
   3  11   4      225.76      238.80     37.04 o 
   4  11   4       60.07       80.62     24.52 o 
   5  11   4      314.82      412.15     52.91 o 
  -5  12   4       53.57       71.48     23.23 o 
  -4  12   4       72.34     1440.75   1032.89 o 
  -3  12   4      381.70      384.39     42.28 o 
  -2  12   4      265.53      299.63     39.48 o 
  -1  12   4      897.97      969.84     51.70 o 
   0  12   4      105.26      124.68     35.86 o 
   1  12   4      898.18      969.23     94.01 o 
   2  12   4      265.75      272.86     55.17 o 
   3  12   4      381.53      346.41     39.14 o 
   4  12   4       72.43       62.80     23.46 o 
   5  12   4       53.71       35.91     21.41 o 
  -4  13   4      386.05      366.22     43.87 o 
  -3  13   4      263.95      432.88    107.02 o 
  -2  13   4      389.30      336.93     37.37 o 
  -1  13   4      596.38      548.20     36.78 o 
   0  13   4      141.07      130.39     22.23 o 
   1  13   4      596.14      640.22     71.34 o 
   2  13   4      389.20      441.80     39.42 o 
   3  13   4      263.97      320.57     33.82 o 
   4  13   4      386.25      376.39     29.05 o 
  -3  14   4      257.19      189.56     31.15 o 
  -2  14   4      729.77      812.04     46.28 o 
  -1  14   4       73.84       28.62     14.29 o 
   0  14   4     1319.57     1292.10     87.91 o 
   1  14   4       73.85       32.41     26.59 o 
   2  14   4      729.60      748.24     66.43 o 
   3  14   4      257.18      242.43     35.81 o 
   0  15   4      334.36      286.82     32.76 o 
   1  15   4      412.07      377.43     40.57 o 
   2  15   4       98.81       71.30     20.43 o 
   1   0   5     4045.55     3964.23     49.00 o 
   2   0   5       41.20       49.89     11.15 o 
   3   0   5     4056.75     3813.22     76.85 o 
   4   0   5     4225.83     3840.18     79.84 o 
   5   0   5     1395.29     1429.46     44.75 o 
   6   0   5     1149.75     1125.56     43.97 o 
   7   0   5      484.65      532.65     36.24 o 
   8   0   5      318.17      393.09     38.68 o 
  -8   1   5      357.75      367.80     46.71 o 
  -7   1   5       74.91      108.79     27.72 o 
  -6   1   5      396.41      374.06     35.02 o 
  -5   1   5     1828.60     1813.74     46.38 o 
  -4   1   5     1456.78     1281.56     44.98 o 
  -3   1   5     1223.34     1226.05     42.10 o 
  -2   1   5    10667.34    10702.37    110.14 o 
  -1   1   5     3528.47     3741.77     52.71 o 
   0   1   5     8877.91     8954.89    105.49 o 
   1   1   5     3528.88     3696.90     47.50 o 
   2   1   5    10669.46    10514.96    129.45 o 
   3   1   5     1223.29     1227.56     42.66 o 
   4   1   5     1457.65     1361.20     46.67 o 
   5   1   5     1828.95     1835.86     48.86 o 
   6   1   5      396.81      386.87     29.77 o 
   7   1   5       74.97      100.02     16.79 o 
  -8   2   5      117.86      131.96     19.49 o 
  -7   2   5     1913.72     1891.70     84.78 o 
  -6   2   5       41.24       48.23     19.75 o 
  -5   2   5     2839.19     2771.95     63.03 o 
  -4   2   5       20.18       13.52     11.17 o 
  -3   2   5     3073.89     2888.70     60.94 o 
  -2   2   5      518.42      678.13     21.10 o 
  -1   2   5     8691.81     9036.81     80.04 o 
   0   2   5      135.83       95.98      9.40 o 
   1   2   5     8690.12     8907.19     93.81 o 
   2   2   5      518.58      726.85     26.40 o 
   3   2   5     3072.94     2838.48     66.66 o 
   4   2   5       20.15       23.95     16.06 o 
   5   2   5     2839.05     2833.78     61.36 o 
   6   2   5       41.28       56.30     17.10 o 
   7   2   5     1913.66     2008.80     69.59 o 
   8   2   5      117.86      130.27     23.90 o 
  -8   3   5      190.08      196.01     40.87 o 
  -7   3   5      178.93      241.45     35.62 o 
  -6   3   5      754.13      663.52     56.77 o 
  -5   3   5     1093.05     1056.01     35.95 o 
  -4   3   5     1561.10     1571.01     47.45 o 
  -3   3   5     1281.81     1230.38     39.76 o 
  -2   3   5      896.56      899.53     24.99 o 
  -1   3   5     1833.93     1813.50     30.25 o 
   0   3   5        6.82       12.83      9.30 o 
   1   3   5     1832.15     1825.40     44.85 o 
   2   3   5      896.88      927.94     29.46 o 
   3   3   5     1282.42     1300.50     43.02 o 
   4   3   5     1560.29     1474.54     54.96 o 
   5   3   5     1093.07     1045.29     44.27 o 
   6   3   5      753.90      628.79     55.39 o 
   7   3   5      178.97      137.06     30.00 o 
   8   3   5      190.27      204.03     31.97 o 
  -8   4   5      516.20      588.73     50.10 o 
  -7   4   5       98.03      108.78     26.67 o 
  -6   4   5      914.60      872.80     52.09 o 
  -5   4   5      177.79      154.08     19.23 o 
  -4   4   5     1974.95     1904.10     53.19 o 
  -3   4   5      725.38      720.56     26.68 o 
  -2   4   5      679.94      754.19     23.49 o 
  -1   4   5     3270.80     3309.75     57.75 o 
   0   4   5       59.62      118.65     13.56 o 
   1   4   5     3270.48     3320.44     61.20 o 
   2   4   5      680.92      724.06     34.56 o 
   3   4   5      725.44      669.58     29.95 o 
   4   4   5     1975.75     1911.86     63.31 o 
   5   4   5      177.70      179.14     20.71 o 
   6   4   5      914.00      985.19     53.93 o 
   7   4   5       98.07      126.47     44.24 o 
   8   4   5      516.06      586.58     38.14 o 
  -8   5   5       19.83        1.37     13.84 o 
  -7   5   5      158.86      172.08     28.92 o 
  -6   5   5       31.52        4.30     17.26 o 
  -5   5   5      191.49      186.76     22.48 o 
  -4   5   5     1871.15     1934.14     51.30 o 
  -3   5   5      155.55      176.71     19.01 o 
  -2   5   5     6124.12     6325.62    141.54 o 
  -1   5   5     1207.04     1382.42     48.32 o 
   0   5   5     8888.42     9211.49    162.26 o 
   1   5   5     1207.30     1389.02     47.72 o 
   2   5   5     6125.23     6183.15    227.06 o 
   3   5   5      155.66      163.93     19.21 o 
   4   5   5     1871.68     1970.60     55.55 o 
   5   5   5      191.77      220.25     34.14 o 
   6   5   5       31.46       19.66     18.34 o 
   7   5   5      158.63      163.50     29.52 o 
  -7   6   5      882.71      868.92     50.51 o 
  -6   6   5      761.96      737.39     55.03 o 
  -5   6   5      578.31      602.32     43.50 o 
  -4   6   5     1552.27     1577.44     43.11 o 
  -3   6   5     2379.75     2297.09     79.45 o 
  -2   6   5     1492.24     1436.46     57.42 o 
  -1   6   5     2439.10     2419.30     69.48 o 
   0   6   5     4414.43     4774.10    140.11 o 
   1   6   5     2438.40     2594.61    102.90 o 
   2   6   5     1492.07     1432.86    138.94 o 
   3   6   5     2379.29     2422.74     77.70 o 
   4   6   5     1551.80     1531.75     62.21 o 
   5   6   5      578.36      547.91     69.43 o 
   6   6   5      762.07      687.38     44.87 o 
   7   6   5      883.10      895.43     52.14 o 
  -7   7   5      119.41       97.13     19.34 o 
  -6   7   5      372.42      299.32     37.25 o 
  -5   7   5      693.76      675.26     37.97 o 
  -4   7   5       12.99       13.36     12.36 o 
  -3   7   5     2507.73     2432.42     65.14 o 
  -2   7   5      553.99      469.98     36.17 o 
  -1   7   5     5393.57     5542.15    118.27 o 
   0   7   5      259.86      263.37     32.05 o 
   1   7   5     5391.75     5672.39    156.27 o 
   2   7   5      554.04      614.28     58.41 o 
   3   7   5     2507.45     2487.84     72.05 o 
   4   7   5       12.91       35.24     20.50 o 
   5   7   5      693.59      603.90     43.16 o 
   6   7   5      372.58      351.18     32.84 o 
   7   7   5      119.25       83.95     33.46 o 
  -7   8   5      257.87      225.79     29.33 o 
  -6   8   5      783.12      815.29     40.18 o 
  -5   8   5     1419.08     1502.74     70.50 o 
  -4   8   5      712.98      660.08     53.68 o 
  -3   8   5      506.14      547.26     32.63 o 
  -2   8   5      858.64      867.26     41.86 o 
  -1   8   5      390.04      376.29     37.97 o 
   0   8   5       92.22       36.90     17.63 o 
   1   8   5      389.80      445.54     44.31 o 
   2   8   5      859.48      884.38     46.57 o 
   3   8   5      505.51      498.63     31.60 o 
   4   8   5      713.26      658.42     44.94 o 
   5   8   5     1419.41     1444.05     64.16 o 
   6   8   5      782.98      810.64     36.27 o 
   7   8   5      257.69      252.56     30.48 o 
  -6   9   5        5.52      -11.69     14.89 o 
  -5   9   5      391.11     1160.97    715.86 o 
  -4   9   5      508.34      441.00     36.62 o 
  -3   9   5      138.31      132.31     33.60 o 
  -2   9   5     1561.27     1628.20     51.85 o 
  -1   9   5       76.81       82.18     19.83 o 
   0   9   5     1114.99     1016.15     61.24 o 
   1   9   5       76.90       99.21     26.40 o 
   2   9   5     1561.55     1492.03     69.31 o 
   3   9   5      138.32      162.33     25.46 o 
   4   9   5      507.91      475.91     32.74 o 
   5   9   5      390.98      449.62     35.25 o 
   6   9   5        5.53       27.84     18.40 o 
  -6  10   5      311.73      289.52     32.17 o 
  -5  10   5      275.88      302.34     48.56 o 
  -4  10   5     1021.10     1131.32     87.26 o 
  -3  10   5      507.65      395.54     46.22 o 
  -2  10   5      641.92      687.47     45.70 o 
  -1  10   5      448.03      478.63     32.42 o 
   0  10   5      124.91      103.03     17.83 o 
   1  10   5      447.91      447.20     40.45 o 
   2  10   5      642.42      598.94     53.49 o 
   3  10   5      507.35      406.92     71.29 o 
   4  10   5     1021.08     1037.18     65.46 o 
   5  10   5      275.82      268.58     31.86 o 
   6  10   5      311.55      325.82     41.56 o 
  -5  11   5      326.31      436.01     51.89 o 
  -4  11   5      209.99      185.33     31.44 o 
  -3  11   5      615.51      598.61     51.69 o 
  -2  11   5      302.09      304.26     33.02 o 
  -1  11   5     1535.43     1607.22     68.17 o 
   0  11   5       23.56       46.21     20.56 o 
   1  11   5     1535.35     1433.20    114.93 o 
   2  11   5      302.32      324.92     40.25 o 
   3  11   5      615.32      577.32     50.68 o 
   4  11   5      210.05      203.74     33.69 o 
   5  11   5      326.07      363.35     50.21 o 
  -5  12   5      321.92      306.93     36.12 o 
  -3  12   5      231.76      251.41     36.39 o 
  -2  12   5      743.58      738.31     56.45 o 
  -1  12   5      135.37       81.03     21.57 o 
   0  12   5     1096.48     1213.16     86.60 o 
   1  12   5      135.33      125.09     46.29 o 
   2  12   5      743.57      897.05     70.55 o 
   3  12   5      231.75      257.56     34.69 o 
   4  12   5      550.95      585.86     77.85 o 
   5  12   5      322.17      404.80     42.12 o 
  -4  13   5      123.57      102.73     26.52 o 
  -3  13   5      743.23      665.81     45.95 o 
  -2  13   5      211.27      276.73     44.45 o 
  -1  13   5     1263.04     1243.32     53.02 o 
   0  13   5      140.48      136.90     22.59 o 
   1  13   5     1262.82     1205.59     98.07 o 
   2  13   5      211.25      280.27     48.95 o 
   3  13   5      743.16      751.65     55.43 o 
   4  13   5      123.60      105.96     17.12 o 
  -3  14   5       65.72        6.10     15.14 o 
  -2  14   5      300.31      376.71     82.87 o 
  -1  14   5       44.05       24.60     14.54 o 
   0  14   5      353.42      341.80     50.45 o 
   1  14   5       44.03       -2.14     24.00 o 
   2  14   5      300.49      230.06     41.38 o 
   3  14   5       65.76      109.18     26.31 o 
   0  15   5        4.01       -4.94     13.88 o 
   1  15   5      292.21      213.77     32.69 o 
   2  15   5      231.01      221.27     27.15 o 
   0   0   6     4323.45     4416.84     82.06 o 
   1   0   6     2428.12     2525.04     41.71 o 
   2   0   6     3194.03     3254.97     57.94 o 
   3   0   6     1214.10     1175.16     38.63 o 
   4   0   6     1069.51      979.22     48.98 o 
   5   0   6      385.01      391.61     21.14 o 
   6   0   6      494.96      499.38     32.09 o 
   7   0   6     1497.97     1731.28     53.96 o 
   8   0   6        1.19       42.05     17.94 o 
  -8   1   6      383.10      334.34     24.73 o 
  -7   1   6      281.31      298.64     36.95 o 
  -6   1   6     1637.78     1522.66     57.82 o 
  -5   1   6      391.97      387.74     21.08 o 
  -4   1   6     7130.03     7047.04    115.77 o 
  -3   1   6      799.53      752.68     31.48 o 
  -2   1   6     1092.53     1011.15     28.65 o 
  -1   1   6     2137.40     2034.61     38.74 o 
   0   1   6     5961.92     6175.80     79.53 o 
   1   1   6     2137.78     2048.69     33.37 o 
   2   1   6     1091.71      992.68     39.42 o 
   3   1   6      799.45      744.75     30.95 o 
   4   1   6     7128.57     6982.46    170.52 o 
   5   1   6      391.56      405.05     21.64 o 
   6   1   6     1637.91     1615.74     60.11 o 
   7   1   6      281.32      284.28     28.10 o 
  -8   2   6       40.84       48.71     14.65 o 
  -7   2   6       30.91       18.09     20.33 o 
  -6   2   6       47.12       27.72     19.66 o 
  -5   2   6     2936.35     2764.09     58.86 o 
  -4   2   6      598.20      592.96     30.09 o 
  -3   2   6     3603.90     3337.44     67.71 o 
  -2   2   6     1341.01     1363.70     30.95 o 
  -1   2   6    12554.10    13092.70    136.30 o 
   0   2   6      217.60      268.03     13.56 o 
   1   2   6    12551.70    13031.73    126.14 o 
   2   2   6     1340.31     1372.93     33.59 o 
   3   2   6     3604.15     3349.88     67.34 o 
   4   2   6      598.53      587.14     31.60 o 
   5   2   6     2935.76     2820.64     57.63 o 
   6   2   6       46.98       49.59     17.87 o 
   7   2   6       30.92       26.85     25.32 o 
   8   2   6       40.95       67.97     15.59 o 
  -8   3   6       57.71       40.19     13.43 o 
  -7   3   6      271.09      308.99     36.63 o 
  -6   3   6      762.98      768.72     49.26 o 
  -5   3   6     1049.16     1030.23     35.99 o 
  -4   3   6     1092.96     1080.79     40.45 o 
  -3   3   6      780.30      697.96     32.58 o 
  -2   3   6     2967.86     3103.80     55.44 o 
  -1   3   6     6435.86     6610.10     77.80 o 
   0   3   6     1722.58     1577.93     38.46 o 
   1   3   6     6437.17     6686.94    133.50 o 
   2   3   6     2970.61     3060.15     65.57 o 
   3   3   6      780.00      734.22     33.95 o 
   4   3   6     1093.00     1031.80     47.41 o 
   5   3   6     1049.33     1016.12     37.33 o 
   6   3   6      763.22      789.17     47.74 o 
   7   3   6      271.01      273.69     34.53 o 
   8   3   6       57.66       48.95     17.10 o 
  -8   4   6       15.38       46.58     15.73 o 
  -7   4   6      490.47      487.66     43.34 o 
  -6   4   6      172.22      129.69     25.24 o 
  -5   4   6     1721.69     1668.77     51.22 o 
  -4   4   6      219.36      184.47     23.42 o 
  -3   4   6     1246.94     1230.05     38.07 o 
  -2   4   6     9115.66     9787.31    127.17 o 
  -1   4   6     1221.95     1148.88     34.32 o 
   0   4   6     9230.29     9521.22    166.00 o 
   1   4   6     1221.34     1131.23     38.46 o 
   2   4   6     9115.01     9746.02    173.58 o 
   3   4   6     1247.69     1224.71     45.15 o 
   4   4   6      219.20      219.23     24.16 o 
   5   4   6     1722.42     1665.64     56.62 o 
   6   4   6      172.14      169.89     25.62 o 
   7   4   6      490.44      499.18     43.33 o 
   8   4   6       15.39       13.20     25.21 o 
  -7   5   6        7.96        2.18     20.20 o 
  -6   5   6     2310.70     2194.35     79.33 o 
  -5   5   6     1076.84      990.78     55.04 o 
  -4   5   6     3038.32     3064.62     63.11 o 
  -3   5   6      988.95      964.79     39.36 o 
  -2   5   6     1196.23     1209.97     51.98 o 
  -1   5   6     2755.91     2804.31     64.95 o 
   0   5   6       62.04       61.92     11.69 o 
   1   5   6     2754.73     2773.76     70.33 o 
   2   5   6     1196.41     1253.95     56.83 o 
   3   5   6      988.49      975.55     44.80 o 
   4   5   6     3038.06     3036.14     72.24 o 
   5   5   6     1076.33      976.84     67.72 o 
   6   5   6     2310.67     2174.26    101.30 o 
   7   5   6        7.98       -3.40     19.81 o 
  -7   6   6      514.84      631.40     49.61 o 
  -6   6   6      468.42      476.86     45.32 o 
  -5   6   6      217.77      214.17     26.64 o 
  -4   6   6     1119.48     1106.76     36.65 o 
  -3   6   6      303.34      252.66     29.57 o 
  -2   6   6      865.02      830.44     44.84 o 
  -1   6   6       82.47       75.22     16.79 o 
   0   6   6      279.83      262.71     28.74 o 
   1   6   6       82.20       88.47     20.86 o 
   2   6   6      865.43      881.45     52.91 o 
   3   6   6      303.51      244.92     27.01 o 
   4   6   6     1118.91     1072.67     52.58 o 
   5   6   6      217.81      180.61     36.49 o 
   6   6   6      468.59      463.78     42.84 o 
   7   6   6      514.92      587.30     42.55 o 
  -7   7   6     1059.24     1165.73     63.00 o 
  -6   7   6      133.40      142.78     61.37 o 
  -5   7   6      400.03      362.47     36.31 o 
  -4   7   6      818.59      771.13     35.48 o 
  -3   7   6     1935.67     1842.99     51.55 o 
  -2   7   6      668.71      651.04     42.12 o 
  -1   7   6      158.04      148.43     21.71 o 
   0   7   6      104.75       88.57     20.55 o 
   1   7   6      158.11       99.14     21.19 o 
   2   7   6      668.89      636.36     47.07 o 
   3   7   6     1936.39     1931.47     51.74 o 
   4   7   6      818.73      733.73     45.37 o 
   5   7   6      399.99      402.55     53.84 o 
   6   7   6      133.35      134.23     28.65 o 
   7   7   6     1058.97     1063.01    115.50 o 
  -7   8   6      276.42      280.31     29.99 o 
  -6   8   6      123.83      148.75     25.17 o 
  -5   8   6      311.18      343.14     37.33 o 
  -4   8   6      876.89      846.61     59.13 o 
  -3   8   6      260.13      219.97     22.10 o 
  -2   8   6     1304.44     1310.95     47.68 o 
  -1   8   6      865.20      814.95     55.68 o 
   0   8   6     5797.27     5961.84    151.99 o 
   1   8   6      865.04      880.92     70.36 o 
   2   8   6     1303.72     1339.60     47.09 o 
   3   8   6      260.25      234.44     22.92 o 
   4   8   6      876.94      840.94    196.53 o 
   5   8   6      311.26      307.91     32.54 o 
   6   8   6      123.78      157.52     22.12 o 
   7   8   6      276.54      238.75     29.05 o 
  -6   9   6      353.34      355.52     29.38 o 
  -5   9   6       65.21      536.64    387.64 o 
  -4   9   6      348.02      349.42     33.00 o 
  -3   9   6     1720.12     1619.97     85.05 o 
  -2   9   6       28.96        4.17     10.62 o 
  -1   9   6     1520.41     1374.44     47.69 o 
   0   9   6       35.70       -0.99     11.24 o 
   1   9   6     1520.64     1534.60     68.41 o 
   2   9   6       29.02       72.05     18.37 o 
   3   9   6     1719.09     1562.81     84.57 o 
   4   9   6      347.57      340.47     33.80 o 
   5   9   6       65.22       70.27     19.75 o 
   6   9   6      353.29      402.57     51.70 o 
  -5  10   6       83.30       55.08     29.57 o 
  -4  10   6     1104.06     1011.66     88.44 o 
  -3  10   6       19.90        4.72     17.48 o 
  -2  10   6     5327.80     5135.94    160.65 o 
  -1  10   6       78.50       59.24     19.34 o 
   0  10   6     3443.99     3517.99     85.06 o 
   1  10   6       78.46      204.78     35.62 o 
   2  10   6     5328.27     5289.08    161.97 o 
   3  10   6       19.95       23.44     28.57 o 
   4  10   6     1103.79     1209.33     69.76 o 
   5  10   6       83.36       68.53     21.20 o 
   6  10   6      556.38      639.48     52.17 o 
  -5  11   6     1308.63     1407.83     86.61 o 
  -4  11   6       47.31       84.34     36.02 o 
  -3  11   6      969.41      922.73    118.48 o 
  -2  11   6      243.34      255.66     30.14 o 
  -1  11   6     1422.03     1466.76     64.68 o 
   0  11   6      282.39      292.59     29.88 o 
   1  11   6     1421.93     1591.31    135.83 o 
   2  11   6      243.37      265.34     37.05 o 
   3  11   6      969.55      974.51     63.93 o 
   4  11   6       47.34       31.34     19.83 o 
   5  11   6     1308.97     1409.55     88.37 o 
  -5  12   6      185.83      135.56     23.69 o 
  -3  12   6       24.49       23.69     21.64 o 
  -2  12   6      576.63      577.01     39.03 o 
  -1  12   6      267.74      282.32     29.64 o 
   0  12   6      501.31      549.82     39.36 o 
   1  12   6      267.71      240.36     51.68 o 
   2  12   6      576.91      625.00     50.35 o 
   3  12   6       24.46       40.57     22.40 o 
   4  12   6      227.68      232.82     26.93 o 
   5  12   6      185.91      158.79     27.54 o 
  -4  13   6       33.89       17.41     19.83 o 
  -3  13   6      241.24      265.45     42.36 o 
  -2  13   6      119.67      157.92     27.62 o 
  -1  13   6      359.06      414.01     36.13 o 
   0  13   6       98.60       87.97     23.12 o 
   1  13   6      358.82      331.36     56.52 o 
   2  13   6      119.50      132.13     37.32 o 
   3  13   6      241.22      293.73     45.41 o 
   4  13   6       33.92       45.76     19.45 o 
  -3  14   6       68.10       74.53     20.22 o 
  -2  14   6      513.58      578.66     51.44 o 
  -1  14   6      177.93      174.26     24.53 o 
   0  14   6      997.80     1049.32     76.59 o 
   1  14   6      177.99      203.64     39.03 o 
   2  14   6      513.63      499.47     52.14 o 
   3  14   6       68.11       88.44     22.04 o 
   0  15   6      323.44      271.16     29.78 o 
   1  15   6      446.20      442.60     38.86 o 
   1   0   7    11443.08    11757.30    123.45 o 
   2   0   7     1648.47     1646.79     46.19 o 
   3   0   7     3381.61     3328.52     61.42 o 
   4   0   7      377.67      324.98     23.00 o 
   5   0   7      479.40      472.79     22.98 o 
   6   0   7     1981.20     1955.42     58.14 o 
   7   0   7       34.85       27.80     12.94 o 
   8   0   7       90.46      104.76     20.11 o 
  -8   1   7      241.48      281.43     31.39 o 
  -7   1   7       59.91       63.29     22.64 o 
  -6   1   7      417.79      442.47     31.95 o 
  -5   1   7      809.47      783.46     29.25 o 
  -4   1   7     1381.35     1228.13     42.87 o 
  -3   1   7     2257.44     2343.06     57.00 o 
  -2   1   7     4909.34     4774.64     61.78 o 
  -1   1   7      202.06      204.32     16.89 o 
   0   1   7    13152.21    13824.61    150.92 o 
   1   1   7      202.40      227.97     12.97 o 
   2   1   7     4909.90     4715.31     69.38 o 
   3   1   7     2257.58     2408.49     71.43 o 
   4   1   7     1381.77     1300.70     54.26 o 
   5   1   7      809.05      781.76     32.64 o 
   6   1   7      418.15      424.68     27.66 o 
   7   1   7       60.00       41.69     16.95 o 
  -8   2   7      113.56       92.78     21.97 o 
  -7   2   7      876.59      914.32     56.82 o 
  -6   2   7      285.68      263.68     30.48 o 
  -5   2   7     2305.29     2238.53     49.39 o 
  -4   2   7      382.00      353.92     24.47 o 
  -3   2   7     5906.74     5677.09     94.31 o 
  -2   2   7     2771.86     3086.96     49.90 o 
  -1   2   7     1275.79     1204.67     33.06 o 
   0   2   7     2475.40     2289.45     41.28 o 
   1   2   7     1275.31     1253.86     25.10 o 
   2   2   7     2769.60     2996.58     53.38 o 
   3   2   7     5906.42     5831.17    114.16 o 
   4   2   7      381.85      369.52     30.09 o 
   5   2   7     2305.09     2251.93     51.43 o 
   6   2   7      285.61      282.67     30.98 o 
   7   2   7      876.37     1011.90     46.85 o 
  -8   3   7      583.46      625.50     45.94 o 
  -7   3   7       77.77       73.07     28.87 o 
  -6   3   7      559.42      587.93     43.55 o 
  -5   3   7     1612.27     1556.19     46.78 o 
  -4   3   7      324.30      299.36     23.30 o 
  -3   3   7      990.82      915.63     36.08 o 
  -2   3   7      586.39      650.59     22.90 o 
  -1   3   7      914.87      934.54     26.44 o 
   0   3   7       18.99       12.97     10.17 o 
   1   3   7      914.36      966.35     36.49 o 
   2   3   7      585.77      623.16     34.09 o 
   3   3   7      990.70      865.18     38.36 o 
   4   3   7      323.98      308.52     28.14 o 
   5   3   7     1611.46     1591.74     46.79 o 
   6   3   7      559.20      641.68     36.82 o 
   7   3   7       77.58      108.38     30.66 o 
   8   3   7      583.47      590.32     45.48 o 
  -7   4   7      224.54      212.43     31.08 o 
  -6   4   7      679.84      667.99     47.05 o 
  -5   4   7      697.26      673.01     33.84 o 
  -4   4   7      500.27      439.85     23.90 o 
  -3   4   7     2065.77     2196.76     65.26 o 
  -2   4   7     1104.24     1196.52     39.37 o 
  -1   4   7     3012.37     2903.90     64.12 o 
   0   4   7      186.55      193.85     17.13 o 
   1   4   7     3012.77     2986.70     70.92 o 
   2   4   7     1105.07     1215.87     48.55 o 
   3   4   7     2065.70     2077.77     81.69 o 
   4   4   7      500.41      394.58     24.89 o 
   5   4   7      697.05      662.84     36.15 o 
   6   4   7      680.10      721.99     46.87 o 
   7   4   7      224.46      243.43     32.49 o 
  -7   5   7      676.77      674.32     46.03 o 
  -6   5   7        5.05       13.85     16.94 o 
  -5   5   7     1661.55     1459.30     66.53 o 
  -4   5   7      564.99      529.06     26.83 o 
  -3   5   7     2029.95     2047.43     58.63 o 
  -2   5   7     4341.76     4295.89     89.09 o 
  -1   5   7     3144.04     3309.13     73.27 o 
   0   5   7     6700.51     6459.49    120.23 o 
   1   5   7     3143.83     3410.26     81.56 o 
   2   5   7     4341.99     4325.47     89.06 o 
   3   5   7     2030.19     2118.93     96.27 o 
   4   5   7      565.26      572.12     38.90 o 
   5   5   7     1661.99     1624.83     97.21 o 
   6   5   7        5.09        6.71     16.00 o 
   7   5   7      677.01      717.66     52.07 o 
  -7   6   7       75.22       82.09     20.20 o 
  -6   6   7       69.30       78.23     19.92 o 
  -5   6   7      110.57      116.16     24.15 o 
  -4   6   7      541.30      560.07     29.04 o 
  -3   6   7      799.45      793.15     41.51 o 
  -2   6   7     2048.98     1956.59     70.51 o 
  -1   6   7      732.03      712.06     39.72 o 
   0   6   7     2048.74     1972.24     65.45 o 
   1   6   7      731.89      755.42     45.67 o 
   2   6   7     2048.89     1789.91     77.81 o 
   3   6   7      799.14      774.31     44.23 o 
   4   6   7      541.14      499.08     36.78 o 
   5   6   7      110.42       90.94     28.46 o 
   6   6   7       69.43       35.55     18.82 o 
   7   6   7       75.12       87.01     20.60 o 
  -7   7   7       92.59       53.70     20.50 o 
  -6   7   7      681.15      683.80     48.74 o 
  -5   7   7      622.92      586.21     40.53 o 
  -4   7   7     1020.78     1029.78     59.81 o 
  -3   7   7     2936.22     2916.90     66.30 o 
  -2   7   7     1064.07     1106.00     56.02 o 
  -1   7   7     5208.94     4964.29    135.57 o 
   0   7   7      790.73      698.12     48.34 o 
   1   7   7     5208.37     5230.25    171.65 o 
   2   7   7     1063.83     1019.51     63.12 o 
   3   7   7     2935.84     2968.85     66.03 o 
   4   7   7     1020.91      989.23     67.79 o 
   5   7   7      622.64      585.74     53.00 o 
   6   7   7      681.16      716.24     41.89 o 
   7   7   7       92.67      103.47     26.21 o 
  -6   8   7      908.70      898.09     62.61 o 
  -5   8   7      527.95      534.98     37.65 o 
  -4   8   7     1401.04     1320.63     75.14 o 
  -3   8   7      685.84      694.44     33.13 o 
  -2   8   7     2177.20     2048.26     54.96 o 
  -1   8   7      652.89      641.76     35.14 o 
   0   8   7      862.32      800.63     60.52 o 
   1   8   7      653.12      610.84     46.74 o 
   2   8   7     2177.38     2121.06     60.80 o 
   3   8   7      686.22      700.44     38.30 o 
   4   8   7     1401.11     1378.45     78.62 o 
   5   8   7      527.89      480.99     42.15 o 
   6   8   7      909.02      857.57     42.31 o 
  -6   9   7      201.49      168.18     31.60 o 
  -5   9   7      424.36      709.35    257.57 o 
  -4   9   7      106.07       72.28     24.21 o 
  -3   9   7      177.80      170.22     33.27 o 
  -2   9   7      196.49      176.48     19.72 o 
  -1   9   7      822.95      801.86     36.92 o 
   0   9   7      171.96      166.15     18.60 o 
   1   9   7      823.09      850.07     57.89 o 
   2   9   7      196.52      167.80     21.09 o 
   3   9   7      178.02      161.96     33.25 o 
   4   9   7      106.08      143.72     25.01 o 
   5   9   7      423.94      447.01     34.40 o 
   6   9   7      201.51      161.96     30.41 o 
  -5  10   7        9.20       10.25     69.38 o 
  -4  10   7      460.81      451.47     61.11 o 
  -3  10   7       88.15       41.33     26.60 o 
  -2  10   7     1193.23     1104.29     56.46 o 
  -1  10   7      190.84      217.79     28.33 o 
   0  10   7      145.35      192.02     22.34 o 
   1  10   7      190.62      172.31     32.26 o 
   2  10   7     1192.55     1085.44     69.47 o 
   3  10   7       88.18       83.76     26.80 o 
   4  10   7      460.67      505.54     45.40 o 
   5  10   7        9.21       24.94     27.66 o 
   6  10   7      375.15      373.37     38.26 o 
  -5  11   7     1077.40     1085.87     72.07 o 
  -4  11   7      298.44      355.99     50.17 o 
  -3  11   7     1259.89     1235.09     70.94 o 
  -2  11   7       37.52       -0.06     28.89 o 
  -1  11   7     2069.31     2094.86     83.75 o 
   0  11   7       55.03       57.29     19.72 o 
   1  11   7     2069.66     2156.42    124.67 o 
   2  11   7       37.56       61.99     55.68 o 
   3  11   7     1259.41     1410.08     75.18 o 
   4  11   7      298.54      341.22     37.70 o 
   5  11   7     1077.46     1194.63     77.99 o 
  -4  12   7      605.84      829.04     65.66 o 
  -3  12   7      226.48      237.80     46.01 o 
  -2  12   7      741.66      803.05     44.49 o 
  -1  12   7       34.43        8.49     18.95 o 
   0  12   7     1292.49     1298.13     57.97 o 
   1  12   7       34.42       48.94     24.89 o 
   2  12   7      741.96      806.54     54.59 o 
   3  12   7      226.61      262.22     32.32 o 
   4  12   7      605.77      597.23     38.33 o 
   5  12   7      133.24       80.97     20.71 o 
  -4  13   7       40.55       74.74     21.51 o 
  -3  13   7      777.30      783.49     63.17 o 
  -2  13   7        1.63      -22.53     28.63 o 
  -1  13   7      696.51      725.96     48.46 o 
   0  13   7      118.70      174.57     28.52 o 
   1  13   7      696.64      708.23     73.40 o 
   2  13   7        1.64        5.12     29.54 o 
   3  13   7      777.24      803.24     43.02 o 
  -3  14   7      115.06       56.17     17.55 o 
  -2  14   7      192.46      261.45     35.56 o 
  -1  14   7       49.05       68.76     29.50 o 
   0  14   7       31.56       43.61     15.32 o 
   1  14   7       49.12      106.80     31.50 o 
   2  14   7      192.41      189.14     34.02 o 
   1  15   7       52.54       56.94     17.90 o 
   0   0   8     2539.81     2526.65     66.33 o 
   1   0   8     3106.42     3207.45     67.44 o 
   2   0   8       16.72       13.15     12.25 o 
   3   0   8     2192.72     2136.34     54.81 o 
   4   0   8     1157.20     1220.40     47.30 o 
   5   0   8     1469.42     1438.80     41.24 o 
   6   0   8      239.57      245.14     22.09 o 
   7   0   8      394.57      483.59     33.58 o 
  -8   1   8      413.80      437.17     37.11 o 
  -7   1   8      284.18      356.93     37.53 o 
  -6   1   8     1082.92     1008.10     65.75 o 
  -5   1   8     1791.70     1809.38     44.77 o 
  -4   1   8      999.70      974.07     42.59 o 
  -3   1   8     1353.85     1245.13     42.63 o 
  -2   1   8     2462.37     2380.63     46.06 o 
  -1   1   8     4798.45     4776.11     79.89 o 
   0   1   8      424.10      341.55     17.37 o 
   1   1   8     4800.70     4969.47     65.09 o 
   2   1   8     2463.34     2436.68     53.27 o 
   3   1   8     1354.10     1237.00     37.87 o 
   4   1   8     1000.95      950.73     47.02 o 
   5   1   8     1792.22     1822.19     46.90 o 
   6   1   8     1083.61     1055.28     47.81 o 
   7   1   8      284.19      305.38     27.22 o 
  -8   2   8      466.61      473.23     38.82 o 
  -7   2   8       91.90       99.33     38.59 o 
  -6   2   8      338.83      417.47     32.17 o 
  -5   2   8       21.98       20.06     13.89 o 
  -4   2   8     1891.23     1925.85     55.52 o 
  -3   2   8     2946.30     2858.35     65.96 o 
  -2   2   8      686.57      764.97     25.15 o 
  -1   2   8     5783.86     6002.71     85.51 o 
   0   2   8      772.74      907.04     26.90 o 
   1   2   8     5783.30     6149.68    114.22 o 
   2   2   8      687.26      760.53     29.42 o 
   3   2   8     2945.43     2831.82     69.99 o 
   4   2   8     1891.26     1796.09     64.62 o 
   5   2   8       21.89        3.52     13.37 o 
   6   2   8      338.82      364.19     34.20 o 
   7   2   8       91.77       99.33     19.06 o 
  -8   3   8        5.13      -11.32     11.32 o 
  -7   3   8       57.82      125.48     25.66 o 
  -6   3   8       83.24       67.40     20.50 o 
  -5   3   8     1855.53     1856.91     50.11 o 
  -4   3   8      900.02      905.83     32.10 o 
  -3   3   8      518.07      438.89     26.51 o 
  -2   3   8     3264.40     3304.67     59.83 o 
  -1   3   8     1855.91     2008.81     41.25 o 
   0   3   8     3218.03     3113.35     70.81 o 
   1   3   8     1855.81     1953.73     55.23 o 
   2   3   8     3263.79     3174.60     80.76 o 
   3   3   8      518.33      466.71     33.26 o 
   4   3   8      900.18      843.70     35.99 o 
   5   3   8     1854.97     1835.63     51.40 o 
   6   3   8       83.11      108.93     18.01 o 
   7   3   8       57.85       72.04     22.72 o 
   8   3   8        5.15      -17.20     17.20 o 
  -7   4   8      801.09     1159.58    243.09 o 
  -6   4   8      458.73      465.02     38.31 o 
  -5   4   8      862.83      874.59     51.80 o 
  -4   4   8     1464.19     1443.24     43.47 o 
  -3   4   8     4223.20     4147.72    119.72 o 
  -2   4   8     5010.41     5214.13     89.99 o 
  -1   4   8     6811.08     7089.03    121.75 o 
   0   4   8     4893.75     5113.58    201.61 o 
   1   4   8     6812.19     6955.10    149.07 o 
   2   4   8     5010.40     5209.14    110.70 o 
   3   4   8     4223.91     4248.83    104.52 o 
   4   4   8     1464.94     1411.05     45.02 o 
   5   4   8      862.68      867.87     64.79 o 
   6   4   8      458.78      408.35     36.36 o 
   7   4   8      801.57      903.95     53.39 o 
  -7   5   8      344.43      340.84     33.35 o 
  -6   5   8      932.27      922.56     49.98 o 
  -5   5   8      921.51      875.51     51.63 o 
  -4   5   8     1090.16     1089.90     43.76 o 
  -3   5   8     2443.54     2349.88     71.67 o 
  -2   5   8      941.26      883.73     39.38 o 
  -1   5   8     2046.35     1952.08     56.79 o 
   0   5   8       95.38       58.52     15.90 o 
   1   5   8     2045.27     2003.12     63.30 o 
   2   5   8      941.27      862.35     39.86 o 
   3   5   8     2443.90     2368.63    137.72 o 
   4   5   8     1089.78     1077.06     52.30 o 
   5   5   8      921.43      899.82     74.93 o 
   6   5   8      932.70      894.04     49.52 o 
   7   5   8      344.55      348.46     34.36 o 
  -7   6   8       50.60       70.64     26.49 o 
  -6   6   8      588.52      647.92     42.03 o 
  -5   6   8      932.96      904.32     51.70 o 
  -4   6   8      400.41      415.85     25.69 o 
  -3   6   8      301.72      289.25     20.08 o 
  -2   6   8      457.88      431.19     34.40 o 
  -1   6   8      168.97      117.78     20.10 o 
   0   6   8        2.23       10.56     12.81 o 
   1   6   8      168.79      168.27     27.26 o 
   2   6   8      458.30      408.07     40.33 o 
   3   6   8      301.50      289.00     26.29 o 
   4   6   8      400.21      396.01     31.06 o 
   5   6   8      932.83      925.75     65.20 o 
   6   6   8      588.14      630.98     41.31 o 
   7   6   8       50.49       58.87     17.79 o 
  -7   7   8      519.65      519.09     44.74 o 
  -6   7   8       43.41       68.64     19.74 o 
  -5   7   8      414.54      409.61     34.56 o 
  -4   7   8       13.17       -6.07     15.60 o 
  -3   7   8      616.97      569.43     27.35 o 
  -2   7   8     1356.08     1251.30     45.96 o 
  -1   7   8       51.22       69.18     22.36 o 
   0   7   8     2384.86     2247.81     88.01 o 
   1   7   8       51.13       49.23     23.76 o 
   2   7   8     1356.04     1334.26     50.95 o 
   3   7   8      616.89      646.20     40.17 o 
   4   7   8       13.27       -2.83     23.86 o 
   5   7   8      414.51      426.48     46.87 o 
   6   7   8       43.38       48.79     17.56 o 
   7   7   8      519.64      507.28     44.74 o 
  -6   8   8      345.55      327.68     45.83 o 
  -5   8   8      615.67      671.18     47.21 o 
  -4   8   8     2292.38     2231.89     80.72 o 
  -3   8   8      800.01      802.59     40.80 o 
  -2   8   8     2418.55     2472.48     59.32 o 
  -1   8   8     1267.37     1248.60     50.25 o 
   0   8   8     4265.22     4643.97     99.39 o 
   1   8   8     1267.56     1237.01     54.62 o 
   2   8   8     2418.96     2463.06     64.36 o 
   3   8   8      800.01      819.23     48.76 o 
   4   8   8     2292.98     2110.56     96.92 o 
   5   8   8      615.70      628.04     41.93 o 
   6   8   8      345.51      366.32     28.64 o 
  -6   9   8       56.71      102.63     22.63 o 
  -5   9   8      236.25      526.61    237.49 o 
  -4   9   8      678.99      733.03     53.09 o 
  -3   9   8      816.46      751.45     71.31 o 
  -2   9   8      156.16      146.95     20.42 o 
  -1   9   8      711.82      733.03     35.30 o 
   0   9   8       50.96       40.89     16.41 o 
   1   9   8      712.16      735.23     43.51 o 
   2   9   8      156.26      106.76     22.44 o 
   3   9   8      816.40      749.14     58.84 o 
   4   9   8      679.15      679.52     54.31 o 
   5   9   8      236.36      252.13     27.02 o 
   6   9   8       56.65       34.88     19.94 o 
  -5  10   8      111.40      103.18     20.12 o 
  -4  10   8      497.82      542.18     64.93 o 
  -3  10   8      405.22      339.10     43.85 o 
  -2  10   8     2217.71     2068.01     77.55 o 
  -1  10   8      140.78      129.73     25.13 o 
   0  10   8     2114.53     2092.33     88.79 o 
   1  10   8      140.73      117.88     30.88 o 
   2  10   8     2217.53     2044.67     94.87 o 
   3  10   8      404.98      428.92     79.75 o 
   4  10   8      497.84      498.78     49.51 o 
   5  10   8      111.42      147.74     24.55 o 
   6  10   8      347.01      382.69     34.65 o 
  -5  11   8      510.97      477.36     45.48 o 
  -4  11   8      222.23      284.16     47.93 o 
  -3  11   8      341.82      390.01     59.99 o 
  -2  11   8     1002.64      972.25     51.43 o 
  -1  11   8      312.96      298.57     33.19 o 
   0  11   8      834.63      834.75     48.74 o 
   1  11   8      312.94      303.03     40.66 o 
   2  11   8     1002.72     1084.56     67.13 o 
   3  11   8      341.75      453.74     43.52 o 
   4  11   8      222.26      242.46     28.65 o 
   5  11   8      511.11      583.67     52.84 o 
  -4  12   8      285.80      528.06     51.26 o 
  -3  12   8       15.61       33.18     31.67 o 
  -2  12   8      152.31      123.20     26.91 o 
  -1  12   8       51.77       34.38     18.94 o 
   0  12   8      221.86      320.81     63.65 o 
   1  12   8       51.82       58.97     24.16 o 
   2  12   8      152.41      108.27     39.98 o 
   3  12   8       15.62       52.80     26.79 o 
   4  12   8      285.84      238.74     70.58 o 
  -4  13   8      185.71      181.67     26.45 o 
  -3  13   8       79.84       50.03     26.21 o 
  -2  13   8       95.56       93.73     31.81 o 
  -1  13   8      248.10      326.27     33.98 o 
   0  13   8       47.22       32.87     18.68 o 
   1  13   8      248.16      319.72     50.70 o 
   2  13   8       95.45      167.38     38.30 o 
   3  13   8       79.80       91.63     16.60 o 
  -2  14   8      814.90      787.38     53.96 o 
  -1  14   8      177.28      194.85     21.43 o 
   0  14   8      889.55      846.02     41.44 o 
   1  14   8      177.16      203.36     37.60 o 
   2  14   8      814.97      722.56     55.57 o 
   1   0   9      236.07      164.37     17.42 o 
   2   0   9        6.43       25.40     15.68 o 
   3   0   9      138.71      105.41     14.33 o 
   4   0   9       91.98       61.22     11.93 o 
   5   0   9      631.13      643.95     26.31 o 
   6   0   9      126.63      133.32     18.07 o 
   7   0   9      339.45      392.67     35.83 o 
  -7   1   9      556.77      578.44     34.23 o 
  -6   1   9      827.17      839.79     42.61 o 
  -5   1   9      401.75      373.08     21.33 o 
  -4   1   9     3183.19     2991.93     58.68 o 
  -3   1   9      794.93      760.82     34.56 o 
  -2   1   9     3429.89     3514.03     68.53 o 
  -1   1   9     4306.80     4500.16     72.18 o 
   0   1   9     3355.90     3540.60     59.31 o 
   1   1   9     4306.82     4585.15     90.66 o 
   2   1   9     3429.67     3436.97     67.42 o 
   3   1   9      795.18      757.10     35.11 o 
   4   1   9     3184.14     2950.54     61.80 o 
   5   1   9      401.84      405.06     23.15 o 
   6   1   9      827.25      813.77     41.85 o 
   7   1   9      557.08      639.78     35.94 o 
  -7   2   9      532.77      580.37     43.70 o 
  -6   2   9      243.33      217.96     29.17 o 
  -5   2   9     1467.65     1434.56     65.33 o 
  -4   2   9     1028.89     1011.80     31.50 o 
  -3   2   9      588.17      549.52     30.65 o 
  -2   2   9     7821.74     8103.94    128.21 o 
  -1   2   9      223.50      223.31     17.65 o 
   0   2   9     8870.07     9041.04    172.78 o 
   1   2   9      223.61      247.16     15.61 o 
   2   2   9     7822.79     7610.05    123.50 o 
   3   2   9      587.79      530.42     31.75 o 
   4   2   9     1028.76      979.95     38.06 o 
   5   2   9     1467.56     1394.24     54.91 o 
   6   2   9      243.29      269.34     25.54 o 
   7   2   9      532.93      596.87     34.11 o 
  -7   3   9      184.23      269.11     31.10 o 
  -6   3   9      344.87      346.51     34.22 o 
  -5   3   9      594.24      523.30     34.88 o 
  -4   3   9     1638.57     1595.28     42.52 o 
  -3   3   9      841.72      797.02     46.53 o 
  -2   3   9      539.51      584.29     29.04 o 
  -1   3   9      478.06      500.17     35.26 o 
   0   3   9       19.20       43.89     11.81 o 
   1   3   9      478.21      474.25     39.90 o 
   2   3   9      539.96      561.52     36.16 o 
   3   3   9      841.69      884.68     46.30 o 
   4   3   9     1638.74     1621.37     44.47 o 
   5   3   9      594.39      534.15     40.29 o 
   6   3   9      344.97      384.72     29.55 o 
   7   3   9      184.29      186.41     28.61 o 
  -7   4   9      549.62      509.61     38.98 o 
  -6   4   9      349.59      310.67     31.75 o 
  -5   4   9     1165.62     1074.87     57.28 o 
  -4   4   9     1678.83     1692.44     44.60 o 
  -3   4   9     1349.07     1360.70     53.76 o 
  -2   4   9     4908.01     4924.58     90.49 o 
  -1   4   9      918.94      798.12     35.64 o 
   0   4   9      482.87      437.46     30.59 o 
   1   4   9      918.66      828.71     40.03 o 
   2   4   9     4907.30     5034.15    112.74 o 
   3   4   9     1350.26     1278.68     68.33 o 
   4   4   9     1679.31     1715.71     46.31 o 
   5   4   9     1165.54     1222.92     59.88 o 
   6   4   9      349.44      364.42     33.91 o 
   7   4   9      549.90      570.08     42.09 o 
  -7   5   9      528.56      584.00     49.81 o 
  -6   5   9       45.49       50.00     19.94 o 
  -5   5   9      120.03      118.89     24.49 o 
  -4   5   9      733.55      676.81     35.29 o 
  -3   5   9      913.30      884.20     36.18 o 
  -2   5   9      309.24      270.62     24.89 o 
  -1   5   9     2151.51     2195.04     62.26 o 
   0   5   9     2177.73     2200.78     70.03 o 
   1   5   9     2150.39     2125.67     82.31 o 
   2   5   9      308.64      332.17     30.55 o 
   3   5   9      913.46      916.41     48.33 o 
   4   5   9      733.49      744.91     38.21 o 
   5   5   9      119.81      105.22     30.25 o 
   6   5   9       45.40       38.13     20.83 o 
   7   5   9      528.35      607.19     40.98 o 
  -7   6   9      224.03      194.81     21.89 o 
  -6   6   9       26.82       11.81     21.03 o 
  -5   6   9      293.95      281.35     29.39 o 
  -4   6   9      208.52      207.85     26.00 o 
  -3   6   9      142.89      141.05     14.98 o 
  -2   6   9     2080.41     2118.95     76.41 o 
  -1   6   9      771.82      795.38     45.69 o 
   0   6   9     2117.97     2047.11     71.48 o 
   1   6   9      772.33      736.71     51.76 o 
   2   6   9     2079.89     2104.89     90.05 o 
   3   6   9      142.86      145.15     19.81 o 
   4   6   9      208.49      215.39     35.09 o 
   5   6   9      293.82      198.10     41.68 o 
   6   6   9       26.82       52.66     19.09 o 
   7   6   9      224.07      212.33     21.84 o 
  -7   7   9      241.09      268.50     29.64 o 
  -6   7   9     1107.34     1149.97     57.57 o 
  -5   7   9      750.00      760.58     44.85 o 
  -4   7   9     1007.85     1036.05     54.41 o 
  -3   7   9     2139.60     2204.56     53.50 o 
  -2   7   9      816.85      796.12     33.05 o 
  -1   7   9     4199.51     4365.24    109.43 o 
   0   7   9      513.00      504.28     43.16 o 
   1   7   9     4199.75     4190.99    271.28 o 
   2   7   9      816.29      825.11     37.05 o 
   3   7   9     2140.01     2166.25     61.15 o 
   4   7   9     1008.17      968.84     66.85 o 
   5   7   9      750.04      738.67     57.45 o 
   6   7   9     1107.60     1132.07     49.14 o 
   7   7   9      241.09      233.35     28.10 o 
  -6   8   9      549.49      627.04     58.16 o 
  -5   8   9      429.73      439.65     48.88 o 
  -4   8   9     1207.06     1196.09     57.26 o 
  -3   8   9      765.66      785.82     45.51 o 
  -2   8   9     2468.37     2427.16     59.24 o 
  -1   8   9      929.22      921.64     35.85 o 
   0   8   9      732.32      739.01     38.87 o 
   1   8   9      929.51      938.11     48.90 o 
   2   8   9     2468.13     2310.06     63.27 o 
   3   8   9      765.89      791.66     60.86 o 
   4   8   9     1207.03     1297.28    113.94 o 
   5   8   9      429.80      441.19     44.03 o 
   6   8   9      549.44      636.51     34.20 o 
  -6   9   9       84.69       75.79     22.60 o 
  -5   9   9      312.57      626.78    269.06 o 
  -4   9   9       77.30       69.97     23.96 o 
  -3   9   9      405.96      430.45     35.71 o 
  -2   9   9      176.60      148.13     36.09 o 
  -1   9   9      780.47      744.36     36.29 o 
   0   9   9        0.44      -16.07     16.07 o 
   1   9   9      780.40      736.19     44.77 o 
   2   9   9      176.50      204.76     27.59 o 
   3   9   9      406.04      417.09     57.73 o 
   4   9   9       77.32       82.25     27.06 o 
   5   9   9      312.58      363.47     38.40 o 
   6   9   9       84.68       57.92     25.42 o 
  -5  10   9      230.76      210.48     23.18 o 
  -4  10   9      212.31      253.56     31.39 o 
  -3  10   9      454.80      409.28     60.16 o 
  -2  10   9      891.34      846.51     49.04 o 
  -1  10   9      760.37      731.71     47.61 o 
   0  10   9      211.51      196.65     34.77 o 
   1  10   9      760.93      753.18     75.23 o 
   2  10   9      890.92      857.55     62.92 o 
   3  10   9      455.02      502.26     47.56 o 
   4  10   9      212.39      192.09     28.35 o 
   5  10   9      230.64      162.38     23.83 o 
  -5  11   9      166.18      144.39     23.93 o 
  -4  11   9      196.20      237.49     41.20 o 
  -3  11   9      952.89      908.08     81.57 o 
  -2  11   9       66.89       72.97     27.75 o 
  -1  11   9     2554.83     2625.00    105.52 o 
   0  11   9        3.35      -14.59     21.76 o 
   1  11   9     2555.81     2698.92    124.93 o 
   2  11   9       66.76      102.92     25.29 o 
   3  11   9      952.93      938.63     58.18 o 
   4  11   9      196.06      247.47     41.13 o 
   5  11   9      166.15      174.17     29.99 o 
  -3  12   9       23.97       14.02     27.89 o 
  -2  12   9      242.28      239.56     31.41 o 
  -1  12   9       11.32        7.97     19.99 o 
   0  12   9      533.17      493.14     44.70 o 
   1  12   9       11.36       43.62     39.61 o 
   2  12   9      242.05      277.26     51.89 o 
   3  12   9       24.02      -19.67     19.67 o 
   4  12   9      138.55      155.18     28.80 o 
  -3  13   9      639.86      657.35     52.80 o 
  -2  13   9      146.01      126.06     19.96 o 
  -1  13   9      435.84      471.71     39.07 o 
   0  13   9       62.63       29.36     18.81 o 
   1  13   9      435.92      502.76     59.39 o 
   2  13   9      145.87      197.12     36.58 o 
   3  13   9      640.10      555.08     86.42 o 
  -2  14   9      124.82      125.40     25.44 o 
  -1  14   9      283.19      262.58     23.23 o 
   0  14   9       47.20       43.70     40.38 o 
   1  14   9      283.43      322.53     40.64 o 
   2  14   9      124.76      138.44     28.42 o 
   0   0  10      223.44      204.77     18.97 o 
   1   0  10      164.82      154.28     16.46 o 
   2   0  10     1436.63     1588.57     64.43 o 
   3   0  10      427.52      373.84     25.53 o 
   4   0  10       77.62       79.05     12.38 o 
   5   0  10       53.62       62.89     15.58 o 
   6   0  10        3.13       17.83     13.89 o 
   7   0  10      241.52      309.07     31.26 o 
  -7   1  10      401.06      392.56     27.59 o 
  -6   1  10      705.48      696.93     38.50 o 
  -5   1  10     2460.71     2372.93     73.00 o 
  -4   1  10     2067.56     2016.82     42.87 o 
  -3   1  10     3516.42     3390.11     84.53 o 
  -2   1  10     1810.86     1760.89     49.46 o 
  -1   1  10     6600.34     6695.61    118.99 o 
   0   1  10      682.45      678.27     24.53 o 
   1   1  10     6599.19     6638.90    119.33 o 
   2   1  10     1811.14     1810.57     49.88 o 
   3   1  10     3516.87     3275.40     92.45 o 
   4   1  10     2067.16     2012.35     46.91 o 
   5   1  10     2460.78     2421.57     82.18 o 
   6   1  10      705.78      643.22     36.78 o 
   7   1  10      401.11      418.29     28.85 o 
  -7   2  10       14.71        1.13     17.08 o 
  -6   2  10     1007.36     1083.69     46.69 o 
  -5   2  10      740.30      697.37     40.00 o 
  -4   2  10     1712.92     1621.56     39.92 o 
  -3   2  10      800.32      735.78     39.09 o 
  -2   2  10      211.16      241.27     20.44 o 
  -1   2  10     2945.27     3070.80     67.75 o 
   0   2  10      443.77      497.45     23.08 o 
   1   2  10     2944.38     3075.81     91.04 o 
   2   2  10      211.59      237.45     23.06 o 
   3   2  10      800.03      762.73     40.17 o 
   4   2  10     1712.44     1597.75     47.35 o 
   5   2  10      739.62      725.07     40.50 o 
   6   2  10     1007.40     1072.86     45.17 o 
   7   2  10       14.70       48.07     19.52 o 
  -7   3  10      161.56      143.80     23.96 o 
  -6   3  10      408.07      377.69     28.04 o 
  -5   3  10       65.90       63.30     17.22 o 
  -4   3  10      719.77      677.94     29.82 o 
  -3   3  10      168.52      141.80     23.95 o 
  -2   3  10     1286.76     1288.07     43.69 o 
  -1   3  10     2441.30     2554.38     63.76 o 
   0   3  10     1320.64     1267.25     51.64 o 
   1   3  10     2440.87     2634.30    102.45 o 
   2   3  10     1286.47     1218.62     53.62 o 
   3   3  10      168.27      167.43     34.29 o 
   4   3  10      719.29      655.12     29.28 o 
   5   3  10       65.76       67.92     25.07 o 
   6   3  10      407.94      361.06     27.95 o 
   7   3  10      161.57      160.50     24.38 o 
  -7   4  10      396.56      466.96     35.46 o 
  -6   4  10      460.38      441.46     36.05 o 
  -5   4  10     1841.40     1617.02     70.45 o 
  -4   4  10     1181.20     1212.40     37.87 o 
  -3   4  10     1924.00     1900.08     63.27 o 
  -2   4  10     1715.31     1832.01     54.19 o 
  -1   4  10     3995.18     4248.57     88.11 o 
   0   4  10      588.38      583.03     36.12 o 
   1   4  10     3995.89     4085.89    116.19 o 
   2   4  10     1714.80     1729.19     65.75 o 
   3   4  10     1924.18     1892.38     70.58 o 
   4   4  10     1181.33     1179.09     43.71 o 
   5   4  10     1841.60     1607.42    107.25 o 
   6   4  10      460.57      504.73     31.31 o 
   7   4  10      396.47      461.84     35.83 o 
  -7   5  10      213.62      264.14     33.32 o 
  -6   5  10      308.43      306.99     29.31 o 
  -5   5  10     1907.15     1835.03     85.17 o 
  -4   5  10      689.59      692.25     32.42 o 
  -3   5  10     2423.77     2383.57     54.47 o 
  -2   5  10     1207.32     1191.53     50.51 o 
  -1   5  10     2861.66     2736.17     83.05 o 
   0   5  10      439.62      380.67     32.21 o 
   1   5  10     2861.94     2606.73     94.67 o 
   2   5  10     1207.71     1103.49     54.87 o 
   3   5  10     2424.21     2344.99     58.52 o 
   4   5  10      690.13      645.15     36.53 o 
   5   5  10     1907.45     1802.85     89.98 o 
   6   5  10      308.47      316.64     33.86 o 
   7   5  10      213.68      238.91     25.74 o 
  -7   6  10      317.39      300.50     44.18 o 
  -6   6  10      305.92      325.56     29.02 o 
  -5   6  10      192.07      229.28     28.76 o 
  -4   6  10     1200.22     1046.46     69.46 o 
  -3   6  10      195.07      172.57     15.17 o 
  -2   6  10      235.94      211.45     16.99 o 
  -1   6  10      614.11      645.28     42.33 o 
   0   6  10      158.64      185.27     24.45 o 
   1   6  10      614.17      605.84     48.54 o 
   2   6  10      235.96      208.78     26.22 o 
   3   6  10      195.18      169.60     21.17 o 
   4   6  10     1200.21     1157.22     73.15 o 
   5   6  10      191.96      193.29     40.56 o 
   6   6  10      305.99      371.11     31.12 o 
   7   6  10      317.44      334.10     51.16 o 
  -6   7  10       69.21      110.13     20.90 o 
  -5   7  10      483.07      454.22     35.08 o 
  -4   7  10      535.23      655.22     47.30 o 
  -3   7  10      431.32      427.94     36.75 o 
  -2   7  10     1808.19     1813.69     46.43 o 
  -1   7  10       13.18       23.87     15.02 o 
   0   7  10      885.86      867.54     40.95 o 
   1   7  10       13.24       -7.07     14.60 o 
   2   7  10     1808.06     1712.50     63.47 o 
   3   7  10      431.39      350.43     29.15 o 
   4   7  10      535.71      598.32     53.79 o 
   5   7  10      482.90      482.37     46.10 o 
   6   7  10       69.21       80.65     17.27 o 
  -6   8  10      326.92      339.45     41.59 o 
  -5   8  10      510.64      576.75     45.29 o 
  -4   8  10      334.25      370.24     33.04 o 
  -3   8  10      249.75      251.69     24.30 o 
  -2   8  10      970.32     1006.62     41.16 o 
  -1   8  10      822.34      819.57     35.54 o 
   0   8  10     2129.74     2130.10     75.10 o 
   1   8  10      822.57      788.90     44.90 o 
   2   8  10      970.33     1002.32     41.82 o 
   3   8  10      249.68      241.01     38.13 o 
   4   8  10      334.46      346.29     41.36 o 
   5   8  10      510.50      562.85     46.01 o 
   6   8  10      327.13      312.08     24.03 o 
  -5   9  10       88.93      119.02     30.55 o 
  -4   9  10      148.89      133.06     43.34 o 
  -3   9  10      388.60      367.12     38.42 o 
  -2   9  10      360.60      375.82     49.13 o 
  -1   9  10      778.86      746.97     47.13 o 
   0   9  10      703.41      728.35     58.54 o 
   1   9  10      778.85      774.34     58.80 o 
   2   9  10      360.71      424.59     35.86 o 
   3   9  10      388.58      452.68     45.00 o 
   4   9  10      148.91      139.99     35.44 o 
   5   9  10       88.95       72.07     17.60 o 
   6   9  10       28.64       44.33     12.30 o 
  -5  10  10      465.20      486.32     31.47 o 
  -4  10  10      693.13      717.92     56.10 o 
  -3  10  10      412.16      396.76     56.03 o 
  -2  10  10      272.85      256.25     35.39 o 
  -1  10  10      106.39       79.76     26.82 o 
   0  10  10      573.73      498.01     55.43 o 
   1  10  10      106.41       60.73     34.50 o 
   2  10  10      273.04      247.98     29.91 o 
   3  10  10      412.35      498.18     46.04 o 
   4  10  10      693.30      618.40    132.97 o 
   5  10  10      465.33      369.61    153.20 o 
  -4  11  10      163.02      138.09     32.17 o 
  -3  11  10      189.48      298.07     49.26 o 
  -2  11  10     1102.87     1143.48     65.55 o 
  -1  11  10      105.61       84.80     26.97 o 
   0  11  10      796.38      827.22     52.99 o 
   1  11  10      105.69      112.50     27.92 o 
   2  11  10     1103.12     1245.98     67.36 o 
   3  11  10      189.47      205.74     42.61 o 
   4  11  10      163.13      176.49     37.70 o 
   5  11  10      433.80      447.93     38.51 o 
  -3  12  10       18.89       27.12     27.08 o 
  -2  12  10      167.80      194.15     54.75 o 
  -1  12  10      120.84      146.31     29.05 o 
   0  12  10       18.83       40.91     21.50 o 
   1  12  10      120.92      162.62     22.84 o 
   2  12  10      167.67      117.87     37.07 o 
   3  12  10       18.85       15.66     25.14 o 
   4  12  10       34.57       48.35     18.04 o 
  -3  13  10      210.78      202.24     31.15 o 
  -2  13  10      546.90      490.98     31.49 o 
  -1  13  10     1352.70     1385.81     60.41 o 
   0  13  10      667.74      716.99     52.52 o 
   1  13  10     1352.77     1443.71     92.64 o 
   2  13  10      546.49      516.10     95.79 o 
   3  13  10      210.69      217.27     28.28 o 
  -1  14  10       78.62       74.21     13.23 o 
   0  14  10      325.28      274.91     35.25 o 
   1  14  10       78.64      118.32     32.52 o 
   1   0  11      651.62      545.20     28.41 o 
   2   0  11     2165.03     2146.79     76.50 o 
   3   0  11       34.74       32.79     14.03 o 
   4   0  11        4.84       31.75     10.74 o 
   5   0  11      584.08      587.20     32.05 o 
   6   0  11      374.29      364.40     24.96 o 
   7   0  11      694.23      635.32     41.02 o 
  -7   1  11      919.04     1055.02     40.57 o 
  -6   1  11      425.49      434.05     30.40 o 
  -5   1  11     1807.64     1771.91     60.16 o 
  -4   1  11     1823.84     1755.83     49.70 o 
  -3   1  11      825.85      853.92     42.89 o 
  -2   1  11     5678.88     5757.07     99.15 o 
  -1   1  11      391.49      507.92     34.96 o 
   0   1  11     2836.89     3274.02     62.27 o 
   1   1  11      391.44      509.77     28.20 o 
   2   1  11     5680.58     5724.55    110.49 o 
   3   1  11      826.53      801.12     48.68 o 
   4   1  11     1824.49     1695.90     43.78 o 
   5   1  11     1806.65     1799.36     63.20 o 
   6   1  11      425.38      443.04     27.17 o 
   7   1  11      918.86     1131.66     54.17 o 
  -7   2  11      162.67      191.56     24.37 o 
  -6   2  11     1471.19     1543.80     54.73 o 
  -5   2  11      727.34      676.41     42.59 o 
  -4   2  11     3809.59     3803.27     67.30 o 
  -3   2  11      192.31      193.65     26.92 o 
  -2   2  11     5291.56     5302.99    114.89 o 
  -1   2  11        9.79       -9.89     10.79 o 
   0   2  11     6789.02     6907.23    174.78 o 
   1   2  11        9.80        6.80     16.78 o 
   2   2  11     5290.91     4968.31    103.48 o 
   3   2  11      192.21      204.99     33.35 o 
   4   2  11     3810.81     3669.44     74.97 o 
   5   2  11      727.47      645.49     37.94 o 
   6   2  11     1471.08     1523.97     53.83 o 
   7   2  11      162.66      198.01     19.01 o 
  -7   3  11      322.83      375.72     31.38 o 
  -6   3  11      240.26      222.70     22.98 o 
  -5   3  11      932.05      889.66     44.57 o 
  -4   3  11      456.97      437.09     24.63 o 
  -3   3  11      143.06       94.35     22.63 o 
  -2   3  11      761.14      743.05     39.19 o 
  -1   3  11      584.67      651.54     33.84 o 
   0   3  11      603.85      679.17     44.65 o 
   1   3  11      584.55      566.08     37.07 o 
   2   3  11      761.35      703.07     51.06 o 
   3   3  11      143.08      127.37     15.76 o 
   4   3  11      456.89      458.16     26.28 o 
   5   3  11      931.89      856.08     50.69 o 
   6   3  11      240.56      248.16     23.00 o 
   7   3  11      322.80      378.14     31.46 o 
  -7   4  11      197.49      160.92     30.40 o 
  -6   4  11      727.00      719.66     42.89 o 
  -5   4  11       86.57      135.36     21.20 o 
  -4   4  11     2293.40     2105.47     51.01 o 
  -3   4  11      246.79      213.98     16.47 o 
  -2   4  11     2388.75     2350.81     79.74 o 
  -1   4  11     1885.44     1810.60     87.50 o 
   0   4  11     2131.29     2101.74     70.10 o 
   1   4  11     1885.06     1635.51     64.00 o 
   2   4  11     2388.81     2421.44     82.35 o 
   3   4  11      246.87      223.54     25.94 o 
   4   4  11     2293.46     2184.53     53.70 o 
   5   4  11       86.52       67.19     27.18 o 
   6   4  11      727.07      717.58     35.71 o 
   7   4  11      197.61      168.59     31.83 o 
  -7   5  11      339.28      340.55     25.44 o 
  -6   5  11       40.20       33.82     17.80 o 
  -5   5  11      249.88      270.52     30.39 o 
  -4   5  11      581.33      633.70     37.51 o 
  -3   5  11      252.14      253.78     16.56 o 
  -2   5  11      656.68      693.59     29.18 o 
  -1   5  11      202.09      170.05     26.77 o 
   0   5  11      985.52      960.84     48.97 o 
   1   5  11      202.21      221.21     27.68 o 
   2   5  11      656.30      648.05     37.64 o 
   3   5  11      252.48      205.68     19.40 o 
   4   5  11      581.44      636.95     37.36 o 
   5   5  11      249.98      259.65     38.78 o 
   6   5  11       40.19       65.64     19.52 o 
   7   5  11      339.10      357.53     27.46 o 
  -7   6  11       92.77       73.26     18.08 o 
  -6   6  11       14.55       -9.38     14.82 o 
  -5   6  11      439.26      427.50     35.44 o 
  -4   6  11      786.62      768.47     46.48 o 
  -3   6  11      702.57      719.69     30.29 o 
  -2   6  11     1425.94     1404.04     40.56 o 
  -1   6  11     1739.48     1750.93     49.91 o 
   0   6  11      382.93      383.37     29.52 o 
   1   6  11     1739.58     1802.84     59.75 o 
   2   6  11     1425.97     1362.46     44.70 o 
   3   6  11      702.72      712.35     39.12 o 
   4   6  11      786.47      749.90     47.03 o 
   5   6  11      439.00      330.64     41.34 o 
   6   6  11       14.55        6.11     16.10 o 
   7   6  11       92.76       74.38     20.41 o 
  -6   7  11      725.11      700.41     74.46 o 
  -5   7  11      162.23      192.57     29.66 o 
  -4   7  11     1108.61     1172.76     72.99 o 
  -3   7  11      167.19      197.49     24.36 o 
  -2   7  11      764.17      777.51     31.08 o 
  -1   7  11      625.47      588.75     28.83 o 
   0   7  11        0.42        9.42     17.48 o 
   1   7  11      625.67      671.64     37.06 o 
   2   7  11      764.39      715.80     36.07 o 
   3   7  11      167.15      138.88     35.63 o 
   4   7  11     1108.53      987.98     65.89 o 
   5   7  11      162.14      139.59     37.98 o 
   6   7  11      725.33      782.34     37.54 o 
  -6   8  11      140.76       83.81     23.34 o 
  -5   8  11      129.99      197.70     28.42 o 
  -4   8  11      363.36      370.85     39.62 o 
  -3   8  11      886.70      956.26     45.09 o 
  -2   8  11      381.10      384.34     46.23 o 
  -1   8  11     5300.39     5242.32    110.43 o 
   0   8  11      225.35      196.63     24.40 o 
   1   8  11     5299.96     5085.68    121.36 o 
   2   8  11      381.30      393.94     35.13 o 
   3   8  11      886.58     1016.01     53.28 o 
   4   8  11      363.38      364.87     40.01 o 
   5   8  11      130.05      120.54     24.16 o 
   6   8  11      140.91      102.92     16.59 o 
  -5   9  11      186.70      233.14     39.63 o 
  -4   9  11       43.72       94.38     25.02 o 
  -3   9  11      212.01      215.91     26.89 o 
  -2   9  11      151.98      135.62     24.49 o 
  -1   9  11      347.40      328.61     33.42 o 
   0   9  11       20.88      -15.11     22.58 o 
   1   9  11      347.33      247.62     37.23 o 
   2   9  11      151.83      157.95     25.43 o 
   3   9  11      211.79      202.67     32.03 o 
   4   9  11       43.68      -18.43     29.57 o 
   5   9  11      186.66      184.11     20.46 o 
  -5  10  11      612.63      561.45     42.68 o 
  -4  10  11       87.59       91.34     21.07 o 
  -3  10  11      806.26      943.89     45.83 o 
  -2  10  11      245.18      251.31     36.10 o 
  -1  10  11     1001.22      972.97     52.39 o 
   0  10  11       56.92       98.81     22.56 o 
   1  10  11     1000.47     1011.40     66.51 o 
   2  10  11      245.06      233.05     27.58 o 
   3  10  11      805.96      861.45     56.51 o 
   4  10  11       87.47       66.45     23.00 o 
   5  10  11      612.55      586.08     50.60 o 
  -4  11  11      750.08      743.26     54.90 o 
  -3  11  11      261.34      262.33     44.50 o 
  -2  11  11      236.83      236.36     33.29 o 
  -1  11  11     1043.53     1059.89     64.99 o 
   0  11  11       57.36       72.61     20.02 o 
   1  11  11     1043.78     1055.82     64.46 o 
   2  11  11      237.07      241.08     35.86 o 
   3  11  11      261.35      286.05     31.67 o 
   4  11  11      750.08      742.81     57.85 o 
  -4  12  11       34.76       28.42     15.98 o 
  -3  12  11      178.53      207.60     35.39 o 
  -2  12  11       75.42       94.10     22.71 o 
  -1  12  11       87.14      105.62     25.40 o 
   0  12  11       68.96       55.03     27.22 o 
   1  12  11       87.04       64.70     18.03 o 
   2  12  11       75.52      136.05     36.58 o 
   3  12  11      178.63      172.63     32.45 o 
  -3  13  11      388.51      304.94     31.36 o 
  -2  13  11       89.91       73.30     27.22 o 
  -1  13  11       88.77      132.02     21.75 o 
   0  13  11      263.01      243.88     27.58 o 
   1  13  11       88.79      110.12     33.78 o 
   2  13  11       89.76       70.11     27.22 o 
   0  14  11       65.65       51.96     18.36 o 
   1  14  11      662.64      650.55     44.53 o 
   0   0  12     1187.33     1386.58     59.83 o 
   1   0  12       53.77       45.51     16.22 o 
   2   0  12      619.47      610.26     42.33 o 
   3   0  12      884.75      832.48     29.61 o 
   4   0  12      103.56      107.08     13.94 o 
   5   0  12      426.45      450.02     29.18 o 
   6   0  12       78.42       83.08     18.74 o 
   7   0  12      312.76      446.50     32.42 o 
  -7   1  12      314.13      296.66     49.19 o 
  -6   1  12      232.00      245.25     23.07 o 
  -5   1  12      674.65      681.66     35.20 o 
  -4   1  12      965.97      939.46     34.81 o 
  -3   1  12     3021.91     3042.56     51.71 o 
  -2   1  12      226.77      200.07     19.56 o 
  -1   1  12     9053.18     9549.68    178.59 o 
   0   1  12     1134.12     1164.02     42.07 o 
   1   1  12     9052.66     9075.78    161.64 o 
   2   1  12      226.81      202.97     26.22 o 
   3   1  12     3021.27     2942.75     60.82 o 
   4   1  12      965.56      921.48     32.75 o 
   5   1  12      674.96      695.61     39.42 o 
   6   1  12      232.04      247.71     20.97 o 
   7   1  12      314.07      343.77     44.45 o 
  -7   2  12       26.07       17.30     13.41 o 
  -6   2  12      689.50      724.63     37.08 o 
  -5   2  12      339.09      296.89     33.93 o 
  -4   2  12     1088.32      995.62     33.81 o 
  -3   2  12      668.36      594.66     24.04 o 
  -2   2  12      649.94      628.92     45.48 o 
  -1   2  12      623.25      651.86     39.37 o 
   0   2  12     1041.80     1083.66     42.82 o 
   1   2  12      622.82      623.53     38.89 o 
   2   2  12      649.64      576.63     45.99 o 
   3   2  12      668.29      590.11     28.38 o 
   4   2  12     1088.92     1045.21     36.45 o 
   5   2  12      338.95      293.96     27.37 o 
   6   2  12      688.95      777.86     37.98 o 
   7   2  12       26.06       20.75      9.14 o 
  -7   3  12       75.39       78.72     15.49 o 
  -6   3  12      148.93      124.94     18.85 o 
  -5   3  12      553.93      505.87     41.41 o 
  -4   3  12      144.99      152.24     18.85 o 
  -3   3  12      122.31      166.65     17.33 o 
  -2   3  12      648.80      596.03     40.44 o 
  -1   3  12     1121.35     1200.64     57.30 o 
   0   3  12       18.37       31.12     14.90 o 
   1   3  12     1121.27     1142.70     53.88 o 
   2   3  12      649.06      519.08     46.53 o 
   3   3  12      122.51       84.21     14.48 o 
   4   3  12      144.99      114.54     24.52 o 
   5   3  12      554.00      456.98     37.84 o 
   6   3  12      149.02      148.34     19.53 o 
   7   3  12       75.54       74.56     19.66 o 
  -7   4  12      669.83      646.79     33.55 o 
  -6   4  12      416.07      416.96     31.84 o 
  -5   4  12     1627.15     1643.22     58.64 o 
  -4   4  12      239.92      236.01     22.22 o 
  -3   4  12      480.57      455.93     23.21 o 
  -2   4  12     1477.44     1524.33     45.90 o 
  -1   4  12      481.64      450.71     34.82 o 
   0   4  12      494.12      443.58     33.87 o 
   1   4  12      481.98      448.30     36.60 o 
   2   4  12     1477.38     1504.47     45.93 o 
   3   4  12      480.24      450.40     28.09 o 
   4   4  12      239.50      227.94     24.90 o 
   5   4  12     1627.13     1722.56    108.80 o 
   6   4  12      416.15      448.07     28.04 o 
   7   4  12      669.95      715.68     36.24 o 
  -7   5  12      159.20      166.29     24.95 o 
  -6   5  12      409.64      435.71     31.09 o 
  -5   5  12      280.08      320.90     28.49 o 
  -4   5  12     1233.87     1233.07     63.59 o 
  -3   5  12     2973.40     3063.14     58.53 o 
  -2   5  12     3707.94     3620.33     67.07 o 
  -1   5  12     4021.73     3931.51     85.73 o 
   0   5  12      924.61      871.83     49.37 o 
   1   5  12     4019.83     3672.23    105.83 o 
   2   5  12     3708.05     3615.73     74.04 o 
   3   5  12     2974.20     3040.36     67.39 o 
   4   5  12     1233.40     1274.90     52.22 o 
   5   5  12      280.11      322.09     30.44 o 
   6   5  12      409.57      423.44     31.47 o 
   7   5  12      159.31      144.30     18.31 o 
  -6   6  12      220.90      254.15     22.76 o 
  -5   6  12      373.97      401.02     33.26 o 
  -4   6  12      565.67      562.94     41.90 o 
  -3   6  12      958.04      935.00     56.55 o 
  -2   6  12     1928.23     1887.07     50.86 o 
  -1   6  12      319.82      317.10     20.91 o 
   0   6  12     2411.03     2529.45     65.06 o 
   1   6  12      320.14      315.01     22.43 o 
   2   6  12     1929.01     1933.46     49.60 o 
   3   6  12      957.86     1025.20     46.36 o 
   4   6  12      565.55      548.71     40.79 o 
   5   6  12      373.98      360.89     40.32 o 
   6   6  12      220.93      227.04     23.04 o 
  -6   7  12      131.53      126.07     29.82 o 
  -5   7  12      896.50      841.41     54.98 o 
  -4   7  12      635.88      697.53     43.07 o 
  -3   7  12      903.87      883.17     38.73 o 
  -2   7  12      276.74      262.50     23.06 o 
  -1   7  12     1049.82     1002.95     38.34 o 
   0   7  12     3017.91     2906.53     76.84 o 
   1   7  12     1050.39     1081.00     43.37 o 
   2   7  12      276.94      315.90     28.85 o 
   3   7  12      903.62      928.04     94.94 o 
   4   7  12      635.70      646.69     53.70 o 
   5   7  12      896.63      932.92     57.98 o 
   6   7  12      131.43      132.16     17.66 o 
  -6   8  12      102.42      142.61     23.06 o 
  -5   8  12     1018.57     1199.12     58.09 o 
  -4   8  12       89.77       97.41     20.70 o 
  -3   8  12      476.76      461.03     31.59 o 
  -2   8  12       61.88       74.05     17.21 o 
  -1   8  12      492.86      446.80     32.35 o 
   0   8  12      279.31      318.74     36.25 o 
   1   8  12      492.42      443.59     46.12 o 
   2   8  12       61.75       14.47     15.51 o 
   3   8  12      476.73      535.87     38.41 o 
   4   8  12       89.73       78.44     24.08 o 
   5   8  12     1018.61     1123.08     57.18 o 
   6   8  12      102.34      134.01     17.40 o 
  -5   9  12        3.25       -1.12     21.90 o 
  -4   9  12      135.60      112.60     24.78 o 
  -3   9  12      288.05      302.18     29.17 o 
  -2   9  12      423.04      473.31     31.84 o 
  -1   9  12      765.29      808.65     45.49 o 
   0   9  12      115.05       99.10     29.81 o 
   1   9  12      765.44      725.92     68.06 o 
   2   9  12      423.24      406.98     35.09 o 
   3   9  12      288.02      319.00     36.99 o 
   4   9  12      135.57       83.18     36.26 o 
   5   9  12        3.25      -16.84     20.64 o 
  -4  10  12      152.88      136.98     22.12 o 
  -3  10  12      205.21      221.34     27.30 o 
  -2  10  12      984.80     1056.19     64.39 o 
  -1  10  12      623.68      640.65     42.47 o 
   0  10  12      233.92      246.66     39.92 o 
   1  10  12      623.57      682.83     54.94 o 
   2  10  12      984.95     1023.15     49.96 o 
   3  10  12      205.40      189.83     29.22 o 
   4  10  12      152.87       95.14     82.08 o 
   5  10  12      312.12      293.44     33.64 o 
  -4  11  12      644.13      510.05     42.08 o 
  -3  11  12       30.81        7.01     23.16 o 
  -2  11  12     1905.55     2067.85     83.14 o 
  -1  11  12       83.98       94.09     26.90 o 
   0  11  12     1064.28     1021.75     50.55 o 
   1  11  12       84.00       69.20     25.79 o 
   2  11  12     1905.27     2148.28     82.50 o 
   3  11  12       30.80       42.53     16.04 o 
   4  11  12      643.92      723.36     52.21 o 
  -3  12  12       17.88       53.01     22.14 o 
  -2  12  12        2.96       24.74     16.87 o 
  -1  12  12      118.44      106.02     24.23 o 
   0  12  12       12.42       26.21     19.84 o 
   1  12  12      118.41       97.10     18.26 o 
   2  12  12        2.96       12.49     16.31 o 
   3  12  12       17.81       13.74     12.97 o 
  -2  13  12      306.96      282.09     33.85 o 
  -1  13  12      676.21      675.77     37.68 o 
   0  13  12      666.32      699.64     39.09 o 
   1  13  12      676.26      671.86     56.66 o 
   2  13  12      307.21      287.14     33.01 o 
   1   0  13      552.15      507.91     35.30 o 
   2   0  13      175.24      134.84     25.96 o 
   3   0  13      402.22      413.21     20.59 o 
   4   0  13        6.24       -0.16     11.29 o 
   5   0  13      122.73       95.67     16.68 o 
   6   0  13       50.77       52.03     22.62 o 
   7   0  13        7.85       25.48     12.59 o 
  -7   1  13      594.35      596.22     69.08 o 
  -6   1  13      559.42      630.27     33.08 o 
  -5   1  13     1117.81     1081.06     43.09 o 
  -4   1  13      262.65      253.15     23.28 o 
  -3   1  13     1373.78     1276.32     37.08 o 
  -2   1  13      441.05      436.05     30.66 o 
  -1   1  13      137.58      117.93     19.55 o 
   0   1  13       18.36       41.34     15.19 o 
   1   1  13      137.64      129.48     18.69 o 
   2   1  13      441.07      425.25     41.71 o 
   3   1  13     1374.23     1306.12     38.14 o 
   4   1  13      262.82      242.06     23.43 o 
   5   1  13     1117.99     1166.61     50.08 o 
   6   1  13      559.24      676.54     29.44 o 
   7   1  13      594.58      687.30     52.07 o 
  -7   2  13      158.31      102.84     24.32 o 
  -6   2  13      590.81      615.29     32.60 o 
  -5   2  13      434.39      356.20     25.68 o 
  -4   2  13     2368.46     2250.11     63.65 o 
  -3   2  13       77.53       97.91     12.03 o 
  -2   2  13     3418.96     3338.99     75.78 o 
  -1   2  13      324.28      328.52     26.34 o 
   0   2  13     6811.57     6777.20    138.38 o 
   1   2  13      324.44      345.14     32.48 o 
   2   2  13     3418.89     3486.58     75.43 o 
   3   2  13       77.46       80.16     19.32 o 
   4   2  13     2368.73     2317.23     70.90 o 
   5   2  13      434.51      390.90     35.12 o 
   6   2  13      590.84      639.05     33.15 o 
   7   2  13      158.31      159.13     17.65 o 
  -7   3  13       38.82       37.81     19.06 o 
  -6   3  13      281.50      323.07     24.64 o 
  -5   3  13      308.74      342.18     28.41 o 
  -4   3  13      648.60      666.99     34.93 o 
  -3   3  13      631.68      581.14     25.14 o 
  -2   3  13      720.21      717.21     32.11 o 
  -1   3  13     1264.02     1299.95     69.18 o 
   0   3  13      319.92      308.02     25.83 o 
   1   3  13     1263.40     1270.01     58.61 o 
   2   3  13      720.20      692.37     31.66 o 
   3   3  13      631.65      607.42     38.46 o 
   4   3  13      648.09      632.94     38.26 o 
   5   3  13      308.99      308.06     32.57 o 
   6   3  13      281.53      329.82     24.17 o 
   7   3  13       38.92       97.37     23.93 o 
  -6   4  13      277.11      296.30     26.89 o 
  -5   4  13      129.12      130.78     20.11 o 
  -4   4  13     1480.87     1435.85     58.71 o 
  -3   4  13     1899.97     1791.62     47.59 o 
  -2   4  13     1823.04     1798.04     47.04 o 
  -1   4  13     3670.29     3565.17     77.41 o 
   0   4  13      766.06      765.74     46.27 o 
   1   4  13     3670.31     3511.05     78.71 o 
   2   4  13     1822.68     1833.82     47.96 o 
   3   4  13     1900.55     1697.92     49.86 o 
   4   4  13     1481.11     1459.42     56.75 o 
   5   4  13      128.88      140.54     24.21 o 
   6   4  13      277.15      285.94     22.08 o 
   7   4  13       12.56       45.48     17.52 o 
  -6   5  13      245.69      260.99     23.84 o 
  -5   5  13      560.97      569.77     33.48 o 
  -4   5  13      405.59      440.76     28.61 o 
  -3   5  13      655.72      646.53     30.84 o 
  -2   5  13      918.79      888.44     33.07 o 
  -1   5  13      465.86      463.16     26.38 o 
   0   5  13      190.80      198.87     20.48 o 
   1   5  13      465.68      482.33     26.89 o 
   2   5  13      919.12      850.57     35.87 o 
   3   5  13      656.02      679.60     43.44 o 
   4   5  13      405.25      330.59     28.94 o 
   5   5  13      560.90      566.48     37.86 o 
   6   5  13      245.67      285.90     25.49 o 
  -6   6  13      126.45      121.94     15.81 o 
  -5   6  13       59.38       35.59     25.91 o 
  -4   6  13      180.80      226.44     29.13 o 
  -3   6  13      412.00      360.43     36.59 o 
  -2   6  13      213.75      196.40     19.30 o 
  -1   6  13      382.79      424.77     24.34 o 
   0   6  13      947.02      879.75     39.32 o 
   1   6  13      382.79      409.37     23.96 o 
   2   6  13      213.44      190.60     20.10 o 
   3   6  13      411.74      381.41     29.23 o 
   4   6  13      180.75      213.39     23.68 o 
   5   6  13       59.37       47.12     23.45 o 
   6   6  13      126.42      121.15     17.46 o 
  -6   7  13      883.09      981.84     61.74 o 
  -5   7  13        9.56        0.28     17.32 o 
  -4   7  13      684.16      638.08     52.48 o 
  -3   7  13        5.96        7.68     11.89 o 
  -2   7  13      495.73      489.92     31.47 o 
  -1   7  13      210.69      213.31     22.10 o 
   0   7  13      483.46      477.85     38.16 o 
   1   7  13      210.57      218.85     32.91 o 
   2   7  13      495.94      496.21     34.30 o 
   3   7  13        5.97       15.07     16.12 o 
   4   7  13      684.28      761.73     54.36 o 
   5   7  13        9.56       13.79     26.00 o 
   6   7  13      882.86      880.45     44.31 o 
  -5   8  13      209.44      254.10     27.75 o 
  -4   8  13      289.49      338.68     29.55 o 
  -3   8  13     1388.94     1461.92     48.71 o 
  -2   8  13      838.50      897.53     38.94 o 
  -1   8  13     1583.76     1526.82     57.76 o 
   0   8  13      593.05      541.15     35.60 o 
   1   8  13     1583.62     1600.71     86.89 o 
   2   8  13      838.98      873.02     49.76 o 
   3   8  13     1389.01     1437.24     75.18 o 
   4   8  13      289.62      297.95     34.58 o 
   5   8  13      209.41      230.64     35.65 o 
  -5   9  13      309.22      266.11     34.83 o 
  -4   9  13      225.77      169.00     25.48 o 
  -3   9  13      294.27      298.06     28.28 o 
  -2   9  13      262.89      272.01     24.90 o 
  -1   9  13       54.94       54.69     16.27 o 
   0   9  13      956.59      882.55     51.11 o 
   1   9  13       54.87       71.80     26.14 o 
   2   9  13      262.87      321.99     33.05 o 
   3   9  13      294.09      305.65     39.04 o 
   4   9  13      225.64      194.04     40.96 o 
   5   9  13      309.22      293.33    103.35 o 
  -4  10  13       78.30       41.37     14.94 o 
  -3  10  13     1312.22     1441.72     52.10 o 
  -2  10  13       63.38       74.19     23.68 o 
  -1  10  13     1565.21     1580.63     63.41 o 
   0  10  13      246.05      149.87     31.88 o 
   1  10  13     1565.39     1644.92     66.03 o 
   2  10  13       63.42       86.85     24.34 o 
   3  10  13     1311.91     1565.21     88.38 o 
   4  10  13       78.31       53.11     34.55 o 
  -3  11  13        3.59        7.57     21.23 o 
  -2  11  13      767.19      825.86     50.51 o 
  -1  11  13      115.90      104.08     27.38 o 
   0  11  13       28.88       66.08     20.36 o 
   1  11  13      115.91       98.38     19.66 o 
   2  11  13      767.34      813.79     39.55 o 
   3  11  13        3.59       28.67     14.05 o 
   4  11  13      353.08      340.50     35.11 o 
  -3  12  13      209.36      169.06     25.54 o 
  -2  12  13       44.22       68.92     17.73 o 
  -1  12  13       63.84       43.60     19.44 o 
   0  12  13      422.55      437.35     48.65 o 
   1  12  13       63.82       82.37     16.21 o 
   2  12  13       44.21       76.70     22.09 o 
   3  12  13      209.25      144.39     25.16 o 
  -2  13  13      100.27       65.28     17.69 o 
  -1  13  13       51.00       31.45     24.47 o 
   0  13  13      587.13      519.85     30.71 o 
   1  13  13       51.04       79.43     23.65 o 
   0   0  14     1822.89     1953.48    133.00 o 
   1   0  14      147.26      129.92     30.47 o 
   2   0  14     1032.58     1001.25     32.70 o 
   3   0  14     2091.78     2094.75     47.84 o 
   4   0  14     1073.16      974.34     38.16 o 
   5   0  14     1057.49     1117.64     42.24 o 
   6   0  14       12.27        7.81     14.03 o 
   7   0  14      202.78      212.89     28.35 o 
  -7   1  14      136.99      110.86     22.28 o 
  -6   1  14       28.60       14.94     12.11 o 
  -5   1  14      496.38      499.14     29.52 o 
  -4   1  14      124.35       97.54     17.31 o 
  -3   1  14     4270.67     4087.98     72.27 o 
  -2   1  14     1046.52     1017.99     32.69 o 
  -1   1  14     2404.92     2463.03     81.34 o 
   0   1  14     3402.69     3544.58     97.06 o 
   1   1  14     2403.93     2390.84     93.92 o 
   2   1  14     1045.97     1008.62     37.40 o 
   3   1  14     4269.03     4115.80     77.88 o 
   4   1  14      124.25      142.04     26.78 o 
   5   1  14      496.41      496.77     33.23 o 
   6   1  14       28.61       12.99     13.18 o 
   7   1  14      137.00      134.48     22.70 o 
  -7   2  14       55.13       36.79     16.29 o 
  -6   2  14     1686.83     1868.63     52.81 o 
  -5   2  14      116.99      115.03     17.71 o 
  -4   2  14      325.30      341.70     26.18 o 
  -3   2  14       88.87       88.37     11.88 o 
  -2   2  14      969.82      970.23     32.19 o 
  -1   2  14       36.00       31.12     12.52 o 
   0   2  14       26.28       23.52     13.98 o 
   1   2  14       35.96       30.46     14.22 o 
   2   2  14      969.75      929.83     38.60 o 
   3   2  14       88.82       74.01     23.80 o 
   4   2  14      325.44      311.88     24.42 o 
   5   2  14      116.96      147.49     24.63 o 
   6   2  14     1686.66     1852.78     52.21 o 
   7   2  14       55.14       20.04     14.86 o 
  -6   3  14      352.27      344.99     23.88 o 
  -5   3  14      226.47      201.68     17.83 o 
  -4   3  14       61.50       71.42     16.13 o 
  -3   3  14      407.49      415.27     22.40 o 
  -2   3  14      344.11      353.02     20.74 o 
  -1   3  14      335.41      347.52     21.38 o 
   0   3  14     2625.54     2518.61     59.56 o 
   1   3  14      335.80      349.52     22.72 o 
   2   3  14      344.15      327.47     21.24 o 
   3   3  14      407.28      392.77     26.66 o 
   4   3  14       61.48       76.36     17.53 o 
   5   3  14      226.62      173.14     26.12 o 
   6   3  14      352.27      333.37     24.52 o 
  -6   4  14      109.35      158.21     27.35 o 
  -5   4  14      915.45      945.27     42.21 o 
  -4   4  14      293.16      295.86     21.84 o 
  -3   4  14     1489.92     1417.17     50.04 o 
  -2   4  14       70.86       90.60     14.58 o 
  -1   4  14      647.56      626.57     30.48 o 
   0   4  14      169.20      174.35     19.48 o 
   1   4  14      647.93      677.48     28.89 o 
   2   4  14       70.89       83.83     13.21 o 
   3   4  14     1489.69     1390.33     55.76 o 
   4   4  14      293.08      321.35     28.79 o 
   5   4  14      915.01      964.56     48.86 o 
   6   4  14      109.38      103.82     15.65 o 
  -6   5  14      184.70      200.51     24.23 o 
  -5   5  14      589.29      652.43     34.01 o 
  -4   5  14      181.57      172.56     20.08 o 
  -3   5  14     2365.33     2199.14     65.58 o 
  -2   5  14      293.83      295.67     20.83 o 
  -1   5  14     2269.80     2203.66     56.84 o 
   0   5  14     2101.19     2047.50     51.48 o 
   1   5  14     2269.71     2245.93     58.64 o 
   2   5  14      293.70      323.69     24.15 o 
   3   5  14     2366.17     2372.00     72.49 o 
   4   5  14      181.41      188.38     23.71 o 
   5   5  14      589.35      595.65     37.43 o 
   6   5  14      184.55      137.38     17.62 o 
  -6   6  14      350.81      373.25     29.14 o 
  -5   6  14      209.42      186.67     27.69 o 
  -4   6  14      257.00      233.75     23.72 o 
  -3   6  14      718.91      702.56     35.21 o 
  -2   6  14      616.84      584.43     33.01 o 
  -1   6  14      283.34      320.67     22.64 o 
   0   6  14     3926.51     3970.50     74.57 o 
   1   6  14      283.10      264.92     22.10 o 
   2   6  14      616.55      581.19     37.64 o 
   3   6  14      718.97      716.06     39.28 o 
   4   6  14      256.72      250.04     24.32 o 
   5   6  14      209.42      193.99     30.05 o 
   6   6  14      350.91      379.73     23.02 o 
  -6   7  14       50.05       43.76     17.41 o 
  -5   7  14      299.44      266.47     29.81 o 
  -4   7  14      509.97      531.59     30.92 o 
  -3   7  14      290.65      228.62     22.89 o 
  -2   7  14     2648.22     2598.37     67.64 o 
  -1   7  14      476.67      457.04     32.93 o 
   0   7  14     3628.45     3595.53     91.40 o 
   1   7  14      476.93      517.09     48.49 o 
   2   7  14     2647.16     2767.41     77.77 o 
   3   7  14      290.44      236.34     28.23 o 
   4   7  14      510.03      549.76     90.68 o 
   5   7  14      299.39      272.93     30.47 o 
   6   7  14       50.05       77.99     18.78 o 
  -5   8  14      542.70      537.25     59.97 o 
  -4   8  14      281.27      347.16     38.58 o 
  -3   8  14      907.87      935.54     37.05 o 
  -2   8  14      167.42      172.16     20.03 o 
  -1   8  14      247.30      223.52     28.14 o 
   0   8  14     1182.22     1180.39     50.60 o 
   1   8  14      247.46      228.92     28.54 o 
   2   8  14      167.44      193.90     23.53 o 
   3   8  14      908.21      953.13     59.68 o 
   4   8  14      281.31      330.30     50.14 o 
   5   8  14      542.60      353.83     27.47 o 
  -4   9  14      127.77      104.10     20.80 o 
  -3   9  14      369.17      385.49     30.68 o 
  -2   9  14      193.57      179.44     24.05 o 
  -1   9  14      774.66      730.20     41.15 o 
   0   9  14       91.47       50.10     16.75 o 
   1   9  14      775.28      680.75     44.25 o 
   2   9  14      193.46      210.64     30.40 o 
   3   9  14      369.23      413.51     37.61 o 
   4   9  14      127.69      130.69     35.28 o 
   5   9  14       62.46       41.98     12.16 o 
  -4  10  14       48.65       20.88     13.35 o 
  -3  10  14      401.81      439.56     28.18 o 
  -2  10  14       32.14       13.52     14.11 o 
  -1  10  14       20.38       10.86     15.70 o 
   0  10  14      248.47      218.68     27.47 o 
   1  10  14       20.46       19.31     16.54 o 
   2  10  14       32.18       -5.45     19.06 o 
   3  10  14      401.77      374.56     44.11 o 
   4  10  14       48.69       58.16     22.42 o 
  -3  11  14       77.19       59.00     24.98 o 
  -2  11  14      357.45      368.03     32.95 o 
  -1  11  14      115.09      164.59     21.28 o 
   0  11  14     1589.48     1768.86     60.33 o 
   1  11  14      115.13      138.14     20.82 o 
   2  11  14      356.98      380.48     32.89 o 
   3  11  14       77.25       56.69     23.58 o 
  -2  12  14       51.27       17.62     20.55 o 
  -1  12  14      132.62      120.15     21.15 o 
   0  12  14        2.30      -18.16     18.16 o 
   1  12  14      132.47      154.02     17.48 o 
   2  12  14       51.23       52.57     13.28 o 
   0  13  14      110.11      117.97     22.25 o 
   1   0  15      845.79      832.96     29.84 o 
   2   0  15      580.33      564.53     24.26 o 
   3   0  15     2186.94     2122.40     56.23 o 
   4   0  15      140.92      161.45     17.62 o 
   5   0  15      305.90      361.62     28.68 o 
   6   0  15       86.63       58.49     13.09 o 
  -6   1  15      646.01      694.31     36.55 o 
  -5   1  15      549.07      584.20     30.80 o 
  -4   1  15      522.44      499.81     30.86 o 
  -3   1  15     2482.47     2483.57     60.99 o 
  -2   1  15      941.01      933.23     34.30 o 
  -1   1  15      428.19      426.41     22.77 o 
   0   1  15      637.96      662.28     28.90 o 
   1   1  15      428.18      427.50     24.84 o 
   2   1  15      941.32      878.33     36.14 o 
   3   1  15     2483.44     2520.88     67.88 o 
   4   1  15      522.71      496.39     30.49 o 
   5   1  15      549.00      521.49     32.23 o 
   6   1  15      645.84      689.31     35.07 o 
  -6   2  15      159.59      156.93     16.63 o 
  -5   2  15       17.58       27.21     12.94 o 
  -4   2  15      997.79      976.38     41.50 o 
  -3   2  15      132.94      130.04     17.04 o 
  -2   2  15     3060.95     3113.27     59.71 o 
  -1   2  15      336.41      310.04     20.77 o 
   0   2  15     5973.35     5906.74    103.80 o 
   1   2  15      336.51      343.38     22.67 o 
   2   2  15     3060.68     3096.61     72.29 o 
   3   2  15      133.00      121.58     18.85 o 
   4   2  15      998.75      962.55     47.04 o 
   5   2  15       17.59       14.22     17.80 o 
   6   2  15      159.65      182.02     17.22 o 
  -6   3  15      912.69      985.53     34.25 o 
  -5   3  15      177.84      170.55     15.93 o 
  -4   3  15      423.65      421.28     28.35 o 
  -3   3  15      600.00      579.69     29.60 o 
  -2   3  15      252.68      249.72     19.03 o 
  -1   3  15     2763.57     2788.67     79.84 o 
   0   3  15      545.25      553.19     31.41 o 
   1   3  15     2764.06     2839.42     59.33 o 
   2   3  15      252.52      278.75     23.42 o 
   3   3  15      600.19      591.51     37.48 o 
   4   3  15      423.32      425.83     32.79 o 
   5   3  15      177.76      144.06     23.99 o 
   6   3  15      912.53      941.11     36.18 o 
  -6   4  15      157.73      147.91     17.73 o 
  -5   4  15      299.73      303.49     24.81 o 
  -4   4  15      333.55      379.71     23.09 o 
  -3   4  15     1188.34     1130.51     44.87 o 
  -2   4  15      694.28      707.59     33.02 o 
  -1   4  15      713.70      644.25     36.90 o 
   0   4  15     4328.91     4402.69     90.85 o 
   1   4  15      714.13      652.21     33.92 o 
   2   4  15      694.03      648.88     31.36 o 
   3   4  15     1188.74     1145.53     50.38 o 
   4   4  15      333.34      334.50     28.37 o 
   5   4  15      299.71      305.54     27.79 o 
   6   4  15      157.67      156.69     17.91 o 
  -6   5  15      407.94      411.90     29.19 o 
  -5   5  15      849.76      905.88     37.35 o 
  -4   5  15      238.45      253.48     21.14 o 
  -3   5  15      975.13      926.93     46.27 o 
  -2   5  15      284.36      296.09     28.86 o 
  -1   5  15       77.29       55.52     13.73 o 
   0   5  15      619.44      588.97     29.77 o 
   1   5  15       77.05       88.67     19.64 o 
   2   5  15      284.57      242.94     38.04 o 
   3   5  15      975.86     1041.94     47.14 o 
   4   5  15      238.31      217.10     23.56 o 
   5   5  15      849.87      939.08     48.37 o 
   6   5  15      407.89      369.23     22.76 o 
  -6   6  15       56.65       25.12     16.19 o 
  -5   6  15       80.38       94.31     22.30 o 
  -4   6  15      194.72      221.05     22.77 o 
  -3   6  15      698.07      678.33     34.33 o 
  -2   6  15      433.60      386.70     27.39 o 
  -1   6  15       36.27       39.04     15.81 o 
   0   6  15     3047.38     2935.26     82.46 o 
   1   6  15       36.14       16.49     21.14 o 
   2   6  15      433.38      452.16     31.90 o 
   3   6  15      697.91      775.60     46.92 o 
   4   6  15      194.90      197.92     26.06 o 
   5   6  15       80.39       60.08     21.14 o 
   6   6  15       56.62       40.78     10.60 o 
  -5   7  15       33.78       58.51     17.86 o 
  -4   7  15      296.19      379.68     25.28 o 
  -3   7  15      417.33      445.75     27.58 o 
  -2   7  15      507.37      537.83     31.53 o 
  -1   7  15       68.17       62.33     17.50 o 
   0   7  15      117.04      113.00     21.35 o 
   1   7  15       68.17      118.57     24.61 o 
   2   7  15      506.96      511.20     39.24 o 
   3   7  15      417.31      437.56     45.85 o 
   4   7  15      296.27      328.45     27.77 o 
   5   7  15       33.80       12.54     14.75 o 
  -5   8  15       49.46       62.58     20.92 o 
  -4   8  15      295.59      307.30     23.84 o 
  -3   8  15     1098.81     1164.02     39.39 o 
  -2   8  15     1048.52     1041.50     40.57 o 
  -1   8  15      581.55      590.73     31.93 o 
   0   8  15     1411.37     1456.11     55.71 o 
   1   8  15      581.55      579.22     48.42 o 
   2   8  15     1048.81     1174.33     46.76 o 
   3   8  15     1098.61     1292.96     65.99 o 
   4   8  15      295.47      299.79     43.62 o 
   5   8  15       49.41       44.80     11.14 o 
  -4   9  15      359.84      360.05     41.10 o 
  -3   9  15      508.70      460.63     30.64 o 
  -2   9  15      403.56      436.65     28.55 o 
  -1   9  15      214.12      220.50     23.31 o 
   0   9  15      277.46      310.44     27.19 o 
   1   9  15      214.05      221.29     27.35 o 
   2   9  15      403.63      432.22     53.56 o 
   3   9  15      508.54      489.74     36.40 o 
   4   9  15      359.70      331.67     41.06 o 
  -3  10  15      173.82      185.65     22.92 o 
  -2  10  15       41.64       59.36     12.75 o 
  -1  10  15      557.50      646.07     46.54 o 
   0  10  15      248.24      243.52     27.16 o 
   1  10  15      557.20      634.97     38.68 o 
   2  10  15       41.68       41.24     20.36 o 
   3  10  15      173.53      198.07     24.25 o 
   4  10  15        1.10      -14.26     14.26 o 
  -3  11  15      111.75       70.71     18.47 o 
  -2  11  15       93.93       74.12     17.53 o 
  -1  11  15       21.02      -10.96     12.71 o 
   0  11  15      381.72      428.44     29.13 o 
   1  11  15       21.04       32.54     15.39 o 
   2  11  15       93.77       74.02     12.97 o 
   3  11  15      111.79      126.87     24.84 o 
  -2  12  15      390.11      318.50     31.15 o 
  -1  12  15       49.00       47.54     15.03 o 
   0  12  15      413.78      456.69     31.42 o 
   1  12  15       48.93       25.21     12.15 o 
   0   0  16        6.49       -5.15     13.15 o 
   1   0  16        9.91       -0.94     17.08 o 
   2   0  16      590.11      539.69     26.48 o 
   3   0  16      149.23      154.40     17.76 o 
   4   0  16      221.55      271.41     23.50 o 
   5   0  16     1063.50     1127.89     45.18 o 
   6   0  16       43.02       55.76     12.69 o 
  -6   1  16       14.22        1.45     16.38 o 
  -5   1  16      317.00      332.24     22.67 o 
  -4   1  16        7.16       25.05     17.74 o 
  -3   1  16     1327.76     1255.99     43.30 o 
  -2   1  16      611.51      572.64     27.67 o 
  -1   1  16     2222.35     2162.84     54.48 o 
   0   1  16     1439.97     1393.46     45.60 o 
   1   1  16     2221.57     2266.52     49.04 o 
   2   1  16      611.60      632.29     31.73 o 
   3   1  16     1327.71     1250.86     47.45 o 
   4   1  16        7.12       15.56     13.93 o 
   5   1  16      317.01      303.20     25.52 o 
   6   1  16       14.23      -11.93     11.93 o 
  -6   2  16      511.31      481.43     22.62 o 
  -5   2  16      198.81      230.06     17.41 o 
  -4   2  16      953.38      930.34     39.31 o 
  -3   2  16      566.04      530.09     28.65 o 
  -2   2  16     1027.84     1030.13     39.95 o 
  -1   2  16      748.36      751.26     28.21 o 
   0   2  16     3354.90     3360.05     94.38 o 
   1   2  16      748.48      760.14     30.46 o 
   2   2  16     1027.94      991.46     38.97 o 
   3   2  16      566.02      555.00     32.24 o 
   4   2  16      953.28      927.53     44.67 o 
   5   2  16      198.66      210.51     25.73 o 
   6   2  16      511.08      484.53     34.57 o 
  -6   3  16      146.86      134.56     13.43 o 
  -5   3  16      225.84      196.24     20.02 o 
  -4   3  16      460.26      469.40     29.00 o 
  -3   3  16     1022.90     1008.02     42.28 o 
  -2   3  16     1257.83     1246.21     46.66 o 
  -1   3  16     1055.87     1060.20     35.84 o 
   0   3  16      781.38      768.44     37.06 o 
   1   3  16     1055.39     1032.58     42.60 o 
   2   3  16     1258.01     1288.75     47.58 o 
   3   3  16     1022.73      978.41     47.00 o 
   4   3  16      459.88      478.21     32.85 o 
   5   3  16      225.72      216.77     25.14 o 
   6   3  16      146.73      161.35     13.56 o 
  -6   4  16      251.36      220.81     20.41 o 
  -5   4  16      713.56      740.24     33.99 o 
  -4   4  16      280.39      268.84     20.79 o 
  -3   4  16      395.77      412.59     25.81 o 
  -2   4  16       54.23       38.16     16.14 o 
  -1   4  16      978.58      995.59     47.31 o 
   0   4  16      348.35      331.04     23.59 o 
   1   4  16      978.25     1032.63     61.59 o 
   2   4  16       54.29       46.12     18.01 o 
   3   4  16      395.49      356.24     29.79 o 
   4   4  16      280.49      250.45     24.90 o 
   5   4  16      713.50      726.37     32.34 o 
   6   4  16      251.40      233.48     17.62 o 
  -5   5  16      240.95      249.72     19.77 o 
  -4   5  16      232.37      232.48     20.14 o 
  -3   5  16      720.15      680.17     39.70 o 
  -2   5  16       87.08       72.72     16.45 o 
  -1   5  16     1886.52     1868.45     67.87 o 
   0   5  16        1.90      -14.82     16.25 o 
   1   5  16     1886.15     1830.20     63.84 o 
   2   5  16       87.11       63.83     26.92 o 
   3   5  16      719.89      717.43     44.71 o 
   4   5  16      232.33      239.36     20.00 o 
   5   5  16      241.01      233.78     38.30 o 
  -5   6  16       64.25       84.32     27.15 o 
  -4   6  16      306.45      324.88     24.86 o 
  -3   6  16      475.62      501.66     40.23 o 
  -2   6  16      197.43      162.34     19.35 o 
  -1   6  16      455.19      464.66     33.61 o 
   0   6  16      549.97      623.14     37.84 o 
   1   6  16      455.41      410.70     31.78 o 
   2   6  16      197.30      208.05     23.70 o 
   3   6  16      475.51      459.31     36.38 o 
   4   6  16      306.53      343.03     29.31 o 
   5   6  16       64.22       50.45     17.83 o 
  -5   7  16       27.09       36.18     14.39 o 
  -4   7  16      529.15      542.06     27.73 o 
  -3   7  16       93.46      105.25     16.17 o 
  -2   7  16      455.22      487.90     28.85 o 
  -1   7  16       84.36       67.21     19.03 o 
   0   7  16     1357.75     1439.37     55.74 o 
   1   7  16       84.31      102.94     31.88 o 
   2   7  16      455.54      545.97     36.42 o 
   3   7  16       93.45       91.44     19.87 o 
   4   7  16      529.38      555.61     39.12 o 
   5   7  16       27.10       43.59     20.60 o 
  -4   8  16      369.55      406.70     33.92 o 
  -3   8  16      769.54      773.88     30.58 o 
  -2   8  16      315.75      349.30     24.41 o 
  -1   8  16       49.96       43.69     13.65 o 
   0   8  16      314.44      319.01     32.89 o 
   1   8  16       50.00       63.17     16.87 o 
   2   8  16      315.79      308.09     21.71 o 
   3   8  16      769.63      770.83     48.05 o 
   4   8  16      369.81      402.43     32.32 o 
  -4   9  16       87.06       94.43     22.56 o 
  -3   9  16      445.78      482.62     29.07 o 
  -2   9  16      120.20      135.86     25.24 o 
  -1   9  16     1256.96     1336.38     48.15 o 
   0   9  16       64.32       80.07     16.93 o 
   1   9  16     1257.02     1352.73     47.94 o 
   2   9  16      120.24      119.46     20.36 o 
   3   9  16      445.92      474.78     28.24 o 
   4   9  16       86.99      103.39     16.04 o 
  -3  10  16      111.87       95.51     14.93 o 
  -2  10  16      170.27      168.43     16.05 o 
  -1  10  16      223.26      189.68     22.52 o 
   0  10  16      340.68      376.55     29.75 o 
   1  10  16      223.31      233.76     23.84 o 
   2  10  16      170.44      179.99     19.51 o 
   3  10  16      111.90      167.80     33.25 o 
  -2  11  16      274.91      234.34     22.66 o 
  -1  11  16       36.83       67.81     18.05 o 
   0  11  16      613.04      681.99     32.78 o 
   1  11  16       36.81       35.26     13.14 o 
   2  11  16      274.88      285.32     34.97 o 
  -1  12  16      294.18      233.81     26.63 o 
   0  12  16       45.96       40.45     19.71 o 
   1   0  17     2163.77     2120.99     54.61 o 
   2   0  17       89.13       90.06     15.67 o 
   3   0  17      211.97      292.49     22.59 o 
   4   0  17      203.85      203.76     20.13 o 
   5   0  17       67.48       82.60     15.48 o 
   6   0  17        7.28      -10.09     12.82 o 
  -6   1  17      739.37      823.68     39.06 o 
  -5   1  17      315.81      352.53     21.74 o 
  -4   1  17      471.84      478.01     43.59 o 
  -3   1  17      286.53      289.70     22.15 o 
  -2   1  17      220.40      224.68     21.84 o 
  -1   1  17      679.65      658.51     34.54 o 
   0   1  17      760.97      772.08     36.40 o 
   1   1  17      679.67      679.68     31.84 o 
   2   1  17      220.55      198.21     23.50 o 
   3   1  17      286.48      228.70     22.55 o 
   4   1  17      471.85      427.98     27.91 o 
   5   1  17      315.74      336.27     24.04 o 
   6   1  17      739.24      786.39     38.47 o 
  -6   2  17       39.69       44.45     10.26 o 
  -5   2  17      391.45      389.05     20.74 o 
  -4   2  17      751.44      773.26     35.16 o 
  -3   2  17      705.99      644.97     31.10 o 
  -2   2  17     1700.89     1647.43     53.76 o 
  -1   2  17      561.58      521.81     27.87 o 
   0   2  17      262.08      247.11     24.77 o 
   1   2  17      561.47      581.01     36.52 o 
   2   2  17     1700.89     1741.54     55.29 o 
   3   2  17      706.21      693.31     40.68 o 
   4   2  17      751.41      826.89     40.91 o 
   5   2  17      391.47      472.10     32.80 o 
   6   2  17       39.69       38.36     13.16 o 
  -6   3  17      154.43      120.65     37.40 o 
  -5   3  17      376.60      356.77     20.67 o 
  -4   3  17      826.46      807.94     32.25 o 
  -3   3  17      161.45      152.14     19.09 o 
  -2   3  17      455.79      435.99     28.30 o 
  -1   3  17      199.91      210.60     20.84 o 
   0   3  17        0.45       21.63     20.96 o 
   1   3  17      200.12      244.92     24.97 o 
   2   3  17      455.95      472.14     37.43 o 
   3   3  17      161.53      151.09     19.39 o 
   4   3  17      826.40      879.63     41.74 o 
   5   3  17      376.53      380.51     28.59 o 
   6   3  17      154.54      165.70     25.89 o 
  -5   4  17      101.35      113.86     15.07 o 
  -4   4  17        8.52       15.30     12.77 o 
  -3   4  17      442.75      435.54     25.52 o 
  -2   4  17      203.54      196.98     21.50 o 
  -1   4  17     2225.51     2093.46     68.66 o 
   0   4  17      619.36      609.57     37.76 o 
   1   4  17     2225.26     2282.63     96.14 o 
   2   4  17      203.55      228.20     29.07 o 
   3   4  17      442.81      464.82     28.42 o 
   4   4  17        8.51       11.10     13.76 o 
   5   4  17      101.31      135.19     18.17 o 
  -5   5  17      516.95      561.31     54.90 o 
  -4   5  17      144.48      126.47     15.65 o 
  -3   5  17      309.36      290.61     27.21 o 
  -2   5  17      534.83      525.78     31.21 o 
  -1   5  17      425.38      441.61     32.96 o 
   0   5  17      355.34      325.66     29.12 o 
   1   5  17      425.35      461.22     41.87 o 
   2   5  17      534.68      589.55     41.81 o 
   3   5  17      309.32      292.95     25.50 o 
   4   5  17      144.40      135.30     17.80 o 
   5   5  17      517.03      541.65     39.56 o 
  -5   6  17      228.27      264.52     25.00 o 
  -4   6  17      881.92      951.30     36.90 o 
  -3   6  17      146.09      172.61     21.85 o 
  -2   6  17     1905.39     1945.25     56.19 o 
  -1   6  17      176.51      214.23     24.98 o 
   0   6  17     1899.41     1927.40     64.69 o 
   1   6  17      176.44      168.31     22.25 o 
   2   6  17     1905.68     1897.93     61.53 o 
   3   6  17      145.88      216.48     22.59 o 
   4   6  17      882.33      916.37     35.08 o 
   5   6  17      228.28      239.66     33.85 o 
  -5   7  17       96.54      102.87     19.90 o 
  -4   7  17      428.04      433.25     33.14 o 
  -3   7  17      371.72      367.48     22.60 o 
  -2   7  17      171.03      171.36     19.60 o 
  -1   7  17       20.67       30.03     13.84 o 
   0   7  17       74.81       41.20     25.74 o 
   1   7  17       20.73       21.37     15.15 o 
   2   7  17      170.93      172.39     18.83 o 
   3   7  17      371.97      395.62     25.88 o 
   4   7  17      427.98      457.27     26.42 o 
   5   7  17       96.51       77.43     12.75 o 
  -4   8  17      302.74      238.98     38.80 o 
  -3   8  17       71.42       76.11     16.56 o 
  -2   8  17      536.81      591.12     27.97 o 
  -1   8  17        6.99        2.55     11.93 o 
   0   8  17     1024.15     1104.72     40.23 o 
   1   8  17        6.99       34.63     15.45 o 
   2   8  17      536.78      635.49     31.59 o 
   3   8  17       71.35       64.93     15.33 o 
   4   8  17      302.47      257.93     23.48 o 
  -3   9  17       81.55       62.17     13.99 o 
  -2   9  17      151.93      146.58     16.91 o 
  -1   9  17        4.86        1.75     12.35 o 
   0   9  17        2.94       12.87     15.62 o 
   1   9  17        4.83       21.65     13.30 o 
   2   9  17      152.00      134.04     25.66 o 
   3   9  17       81.46       48.45     13.30 o 
  -2  10  17      518.06      463.90     32.48 o 
  -1  10  17      201.09      228.55     22.54 o 
   0  10  17      639.64      624.04     33.73 o 
   1  10  17      200.99      244.69     22.96 o 
   2  10  17      517.96      490.57     50.81 o 
   3  10  17      126.26      136.96     24.56 o 
  -1  11  17       66.71       61.03     14.38 o 
   0  11  17       88.36       92.74     13.13 o 
   1  11  17       66.80       33.54     10.05 o 
   0   0  18       27.08       34.60     19.64 o 
   1   0  18        0.38       27.75     15.54 o 
   2   0  18       69.74       56.08     15.50 o 
   3   0  18      546.79      526.03     27.77 o 
   4   0  18      145.88      113.37     19.13 o 
   5   0  18      943.43      992.62     36.53 o 
  -5   1  18        6.66       20.80     10.55 o 
  -4   1  18      245.38      250.05     21.25 o 
  -3   1  18      252.56      263.08     21.59 o 
  -2   1  18      306.06      299.05     28.63 o 
  -1   1  18     1504.57     1400.73     55.26 o 
   0   1  18      827.25      840.19     52.35 o 
   1   1  18     1504.72     1520.69     49.92 o 
   2   1  18      305.91      283.62     26.70 o 
   3   1  18      252.58      282.60     24.26 o 
   4   1  18      245.54      263.18     23.78 o 
   5   1  18        6.66       14.25     13.59 o 
  -5   2  18      110.50      115.64     13.06 o 
  -4   2  18      383.92      404.46     25.31 o 
  -3   2  18      444.34      448.27     25.83 o 
  -2   2  18      862.24      813.15     39.85 o 
  -1   2  18      228.63      205.23     21.44 o 
   0   2  18      120.25      104.04     19.61 o 
   1   2  18      228.80      217.74     28.62 o 
   2   2  18      862.29      916.48     40.03 o 
   3   2  18      444.05      424.27     31.62 o 
   4   2  18      384.02      372.21     31.77 o 
   5   2  18      110.56      145.20     19.62 o 
  -5   3  18      125.26      142.91     12.98 o 
  -4   3  18      767.95      856.23     33.30 o 
  -3   3  18      821.94      873.78     37.82 o 
  -2   3  18     1396.28     1379.77     55.35 o 
  -1   3  18     1532.40     1458.52     63.62 o 
   0   3  18       27.44       12.02     15.39 o 
   1   3  18     1533.03     1681.75     81.35 o 
   2   3  18     1396.07     1484.53     55.12 o 
   3   3  18      821.80      791.55     40.63 o 
   4   3  18      767.89      825.24     44.06 o 
   5   3  18      125.21      143.74     22.95 o 
  -5   4  18      691.39      686.98     40.42 o 
  -4   4  18      150.12      132.12     15.68 o 
  -3   4  18      274.55      233.97     21.14 o 
  -2   4  18        8.33       -7.00     15.80 o 
  -1   4  18      131.98      128.32     21.01 o 
   0   4  18      803.71      841.34     49.43 o 
   1   4  18      131.75      108.38     19.11 o 
   2   4  18        8.31       26.91     16.60 o 
   3   4  18      275.10      263.79     23.97 o 
   4   4  18      150.16      132.07     25.78 o 
   5   4  18      691.16      760.70     60.13 o 
  -5   5  18       40.52       23.75     26.02 o 
  -4   5  18      334.94      311.20     23.21 o 
  -3   5  18      187.09      178.35     20.98 o 
  -2   5  18      104.73       95.37     17.46 o 
  -1   5  18     2234.80     2314.20     70.02 o 
   0   5  18      773.44      746.12     40.52 o 
   1   5  18     2234.44     2457.36    139.23 o 
   2   5  18      104.84      111.52     19.80 o 
   3   5  18      187.19      201.58     21.60 o 
   4   5  18      334.78      310.96     25.27 o 
   5   5  18       40.49       52.07     22.14 o 
  -4   6  18      817.02      819.68     31.58 o 
  -3   6  18      663.99      736.53     35.80 o 
  -2   6  18      265.18      261.55     22.30 o 
  -1   6  18      139.20      156.14     21.85 o 
   0   6  18        0.73       27.53     16.56 o 
   1   6  18      139.27      135.94     20.56 o 
   2   6  18      265.27      291.79     25.47 o 
   3   6  18      663.82      700.78     33.56 o 
   4   6  18      816.98      884.97     45.02 o 
   5   6  18      120.43       82.34     18.71 o 
  -4   7  18      398.94      343.64     32.60 o 
  -3   7  18       88.57       90.06     19.12 o 
  -2   7  18      118.34      124.86     16.53 o 
  -1   7  18      234.79      211.62     20.27 o 
   0   7  18      276.88      301.65     26.78 o 
   1   7  18      234.79      211.78     22.94 o 
   2   7  18      118.32      122.48     17.10 o 
   3   7  18       88.48      114.10     16.28 o 
   4   7  18      398.98      353.37     56.76 o 
  -4   8  18      282.38      265.59     28.49 o 
  -3   8  18      274.68      284.94     18.65 o 
  -2   8  18      160.80      186.70     16.72 o 
  -1   8  18       22.38        7.14     11.37 o 
   0   8  18      222.63      238.82     19.64 o 
   1   8  18       22.36       32.07     14.16 o 
   2   8  18      160.78      168.16     25.08 o 
   3   8  18      274.66      270.10     20.38 o 
  -3   9  18      431.19      327.90     25.26 o 
  -2   9  18       59.81       52.25     11.73 o 
  -1   9  18     2040.24     2224.23     54.64 o 
   0   9  18       75.13      105.04     15.99 o 
   1   9  18     2040.34     2141.55     66.70 o 
   2   9  18       59.84      114.05     21.58 o 
   3   9  18      431.29      361.14     36.44 o 
  -2  10  18      160.03      109.75     15.27 o 
  -1  10  18       48.72       37.59     11.61 o 
   0  10  18      253.35      232.64     23.93 o 
   1  10  18       48.75       35.66     14.15 o 
   2  10  18      160.15      153.22     25.09 o 
   1   0  19     2902.21     2944.06     79.45 o 
   2   0  19      228.77      204.43     19.14 o 
   3   0  19     1751.68     1925.35     49.22 o 
   4   0  19      110.20      113.32     17.65 o 
   5   0  19      476.85      449.73     26.91 o 
  -5   1  19      168.08      161.38     17.29 o 
  -4   1  19      132.32      142.82     16.20 o 
  -3   1  19      193.26      172.67     17.76 o 
  -2   1  19       81.46       69.41     13.87 o 
  -1   1  19      186.51      218.48     24.22 o 
   0   1  19       90.47      134.15     23.13 o 
   1   1  19      186.53      192.46     22.79 o 
   2   1  19       81.34      123.40     19.85 o 
   3   1  19      193.14      170.82     18.71 o 
   4   1  19      132.25      121.92     17.98 o 
   5   1  19      167.99      187.33     19.21 o 
  -5   2  19      106.84       71.80     21.29 o 
  -4   2  19      123.04      125.60     13.84 o 
  -3   2  19      155.97      170.32     18.99 o 
  -2   2  19     1024.57     1053.86     38.00 o 
  -1   2  19      327.07      340.78     26.02 o 
   0   2  19      280.06      260.59     29.71 o 
   1   2  19      326.79      362.68     33.79 o 
   2   2  19     1024.52     1078.08     46.33 o 
   3   2  19      155.87      146.25     20.96 o 
   4   2  19      123.03      171.09     22.59 o 
   5   2  19      106.78      106.80     20.05 o 
  -5   3  19       43.82       45.94     11.06 o 
  -4   3  19      632.61      634.06     33.04 o 
  -3   3  19      179.26      216.28     19.88 o 
  -2   3  19      264.24      219.89     24.05 o 
  -1   3  19      488.91      508.33     33.82 o 
   0   3  19        2.72       11.85     13.66 o 
   1   3  19      488.83      514.13     46.02 o 
   2   3  19      264.52      237.08     23.20 o 
   3   3  19      179.47      188.27     25.09 o 
   4   3  19      632.89      693.31     45.86 o 
   5   3  19       43.82       20.34     15.42 o 
  -5   4  19       30.10      103.50     23.30 o 
  -4   4  19       44.80       36.03     10.78 o 
  -3   4  19       17.09       18.27     11.46 o 
  -2   4  19      310.59      295.64     27.70 o 
  -1   4  19      663.26      693.43     46.48 o 
   0   4  19      161.62      149.76     21.49 o 
   1   4  19      663.33      733.38     33.70 o 
   2   4  19      310.61      308.01     30.50 o 
   3   4  19       17.15       43.91     15.14 o 
   4   4  19       44.83       48.88     14.81 o 
   5   4  19       30.14       26.45     15.49 o 
  -4   5  19      209.46      238.55     18.23 o 
  -3   5  19      764.67      779.57     36.04 o 
  -2   5  19       42.96       24.30     12.86 o 
  -1   5  19      225.25      203.67     23.60 o 
   0   5  19       65.56       56.72     16.31 o 
   1   5  19      225.08      231.46     23.38 o 
   2   5  19       43.05       40.04     14.61 o 
   3   5  19      764.36      807.32     35.04 o 
   4   5  19      209.35      226.14     25.57 o 
  -4   6  19      731.82      792.47     31.71 o 
  -3   6  19     1125.78     1286.45     42.93 o 
  -2   6  19     1179.69     1273.61     40.96 o 
  -1   6  19      500.71      551.11     29.25 o 
   0   6  19     1736.74     1708.46     56.57 o 
   1   6  19      500.63      557.12     32.34 o 
   2   6  19     1179.51     1322.21     45.73 o 
   3   6  19     1126.01     1281.44     60.72 o 
   4   6  19      731.59      657.24     93.92 o 
  -4   7  19      156.38      150.84     23.93 o 
  -3   7  19       55.18       43.02     11.55 o 
  -2   7  19      387.60      388.94     22.27 o 
  -1   7  19      162.51      168.26     18.01 o 
   0   7  19       33.28       17.31     13.44 o 
   1   7  19      162.50      157.26     18.70 o 
   2   7  19      387.72      417.14     29.89 o 
   3   7  19       55.17       43.22     13.33 o 
  -3   8  19       20.39       28.23     11.06 o 
  -2   8  19      293.20      313.48     24.55 o 
  -1   8  19       11.67       -4.00     11.62 o 
   0   8  19      499.94      571.99     25.65 o 
   1   8  19       11.68       36.86     19.55 o 
   2   8  19      293.11      309.01     27.59 o 
   3   8  19       20.37       17.61     17.78 o 
  -2   9  19       16.45       -3.94      8.96 o 
  -1   9  19       23.69        9.11     14.89 o 
   0   9  19       13.65       27.88     10.60 o 
   1   9  19       23.67       35.97     11.95 o 
   2   9  19       16.44       22.20     21.99 o 
  -1  10  19       74.41       64.51     12.69 o 
   0  10  19      316.94      258.79     25.26 o 
   1  10  19       74.36       80.37     30.69 o 
   0   0  20      829.60      938.18     58.56 o 
   1   0  20      103.23      100.73     17.79 o 
   2   0  20      721.55      807.38     34.92 o 
   3   0  20      486.92      496.96     30.38 o 
   4   0  20      228.83      217.05     19.59 o 
   5   0  20      510.28      496.14     41.31 o 
  -5   1  20      109.13       77.82     20.95 o 
  -4   1  20      240.83      259.75     18.44 o 
  -3   1  20       14.56       30.24     12.51 o 
  -2   1  20      494.55      514.48     29.32 o 
  -1   1  20        2.43        6.23     27.58 o 
   0   1  20      659.22      641.64     35.92 o 
   1   1  20        2.43       18.17     16.31 o 
   2   1  20      494.59      522.08     32.29 o 
   3   1  20       14.55        9.76     14.03 o 
   4   1  20      240.86      300.03     30.43 o 
   5   1  20      109.09      102.99     15.15 o 
  -5   2  20       48.92       38.12     17.62 o 
  -4   2  20      245.51      247.86     18.05 o 
  -3   2  20       32.93       39.85     13.33 o 
  -2   2  20       97.80       97.53     16.99 o 
  -1   2  20       81.70       77.89     16.63 o 
   0   2  20        1.91       21.34     14.31 o 
   1   2  20       81.73       28.81     21.36 o 
   2   2  20       97.74      100.30     18.06 o 
   3   2  20       32.94       21.44     15.76 o 
   4   2  20      245.55      241.31     27.55 o 
   5   2  20       49.01       43.31     15.94 o 
  -4   3  20      428.25      403.78     25.61 o 
  -3   3  20      298.52      314.62     24.51 o 
  -2   3  20     1887.76     1961.24     60.96 o 
  -1   3  20      112.13      101.09     18.55 o 
   0   3  20     2437.58     2415.39     68.63 o 
   1   3  20      112.12       92.44     18.24 o 
   2   3  20     1887.84     2111.83     98.59 o 
   3   3  20      298.47      331.46     28.04 o 
   4   3  20      427.94      409.99     35.36 o 
  -4   4  20      214.52      204.27     16.54 o 
  -3   4  20      444.04      441.76     27.11 o 
  -2   4  20       16.45       35.07     15.43 o 
  -1   4  20      240.24      267.14     26.58 o 
   0   4  20       97.98      158.70     21.21 o 
   1   4  20      240.14      249.74     20.60 o 
   2   4  20       16.41       44.01     14.28 o 
   3   4  20      443.80      481.03     37.57 o 
   4   4  20      214.55      204.69     24.88 o 
  -4   5  20      320.20      303.74     16.89 o 
  -3   5  20      265.76      326.93     22.72 o 
  -2   5  20       56.48       77.79     16.74 o 
  -1   5  20      810.81      891.37     39.61 o 
   0   5  20       13.35       46.61     16.75 o 
   1   5  20      810.54      809.95     43.78 o 
   2   5  20       56.52       83.47     15.70 o 
   3   5  20      265.85      299.25     20.52 o 
   4   5  20      320.23      300.19     35.53 o 
  -3   6  20       34.47       36.90     15.25 o 
  -2   6  20      467.31      466.74     23.33 o 
  -1   6  20       29.84       47.54     13.69 o 
   0   6  20      158.02      153.74     18.98 o 
   1   6  20       29.77       34.52     14.08 o 
   2   6  20      467.70      508.07     26.51 o 
   3   6  20       34.43        8.01     10.22 o 
  -3   7  20      263.90      217.40     14.62 o 
  -2   7  20      194.76      173.23     14.56 o 
  -1   7  20      174.54      156.40     15.78 o 
   0   7  20      283.87      263.64     18.96 o 
   1   7  20      174.49      158.22     16.60 o 
   2   7  20      194.88      185.08     19.58 o 
   3   7  20      264.01      245.41     20.35 o 
  -2   8  20      109.93      121.27     25.01 o 
  -1   8  20       32.07       33.16      9.83 o 
   0   8  20       52.32       49.36     12.24 o 
   1   8  20       32.06       46.15     10.26 o 
   2   8  20      109.86      102.77     16.94 o 
  -1   9  20     1431.13     1250.55     35.80 o 
   0   9  20       11.83       16.76      9.31 o 
   1   9  20     1431.19     1348.31     46.90 o 
   1   0  21     1443.69     1666.92     60.85 o 
   2   0  21       81.64       86.90     14.61 o 
   3   0  21      940.71      936.50     42.26 o 
   4   0  21      120.38      100.61     12.59 o 
  -4   1  21      148.27      156.43     22.86 o 
  -3   1  21      113.31      124.29     14.59 o 
  -2   1  21       51.44       59.29     14.00 o 
  -1   1  21      210.00      213.49     22.08 o 
   0   1  21      154.12      141.56     16.46 o 
   1   1  21      210.06      264.41     34.64 o 
   2   1  21       51.39       62.06     15.07 o 
   3   1  21      113.29      135.77     16.54 o 
   4   1  21      148.28      172.86     22.01 o 
  -4   2  21       52.78       33.44     11.49 o 
  -3   2  21      123.37      126.12     17.02 o 
  -2   2  21      521.71      594.50     32.66 o 
  -1   2  21      141.42      132.95     22.16 o 
   0   2  21      875.98      888.29     39.54 o 
   1   2  21      141.45      163.99     17.29 o 
   2   2  21      521.64      609.89     36.23 o 
   3   2  21      123.31      139.75     21.11 o 
   4   2  21       52.77       62.63     13.00 o 
  -4   3  21      448.46      417.38     29.22 o 
  -3   3  21      332.28      325.12     22.46 o 
  -2   3  21       65.79       57.04     15.60 o 
  -1   3  21     1146.51     1240.71     45.30 o 
   0   3  21        8.68       -7.49     13.69 o 
   1   3  21     1146.58     1289.29     45.64 o 
   2   3  21       65.80       75.74     19.56 o 
   3   3  21      332.32      315.23     21.40 o 
   4   3  21      448.62      339.35     77.78 o 
  -4   4  21      157.70      138.50     16.35 o 
  -3   4  21      383.64      381.03     22.85 o 
  -2   4  21      213.59      210.49     20.63 o 
  -1   4  21      175.38      165.51     17.15 o 
   0   4  21      116.12      114.13     17.90 o 
   1   4  21      175.52      189.13     39.27 o 
   2   4  21      213.54      199.11     18.33 o 
   3   4  21      383.74      398.02     26.24 o 
   4   4  21      157.67      120.08     20.74 o 
  -3   5  21      315.19      339.60     20.05 o 
  -2   5  21       65.62       62.32     14.25 o 
  -1   5  21       84.63       97.05     14.49 o 
   0   5  21       30.09       58.13     15.01 o 
   1   5  21       84.58       91.58     19.20 o 
   2   5  21       65.64       64.04     12.81 o 
   3   5  21      315.15      267.22     24.41 o 
  -3   6  21       35.18       27.63     11.20 o 
  -2   6  21      313.08      327.74     20.94 o 
  -1   6  21      458.78      527.37     24.15 o 
   0   6  21      824.91      865.81     30.49 o 
   1   6  21      458.74      492.14     24.64 o 
   2   6  21      313.27      313.53     22.83 o 
   3   6  21       35.14       46.08     17.59 o 
  -2   7  21      181.05      159.71     13.05 o 
  -1   7  21      205.40      201.96     14.96 o 
   0   7  21       97.29       96.14     14.50 o 
   1   7  21      205.42      201.06     15.87 o 
   2   7  21      180.92      154.60     14.86 o 
  -1   8  21        3.04       -2.69      8.05 o 
   0   8  21      371.65      364.51     17.59 o 
   1   8  21        3.05        1.60     11.64 o 
   0   0  22      811.66      972.69     75.51 o 
   1   0  22       61.03       74.44     12.83 o 
   2   0  22     1659.22     1795.08     56.38 o 
   3   0  22      425.96      426.82     43.08 o 
   4   0  22      266.55      127.65     24.49 o 
  -4   1  22       45.78      -12.61     12.61 o 
  -3   1  22       33.93       30.83     12.16 o 
  -2   1  22      211.09      204.00     19.10 o 
  -1   1  22      163.94      157.83     21.13 o 
   0   1  22      407.38      379.10     24.18 o 
   1   1  22      164.09      150.51     22.12 o 
   2   1  22      211.23      218.62     19.05 o 
   3   1  22       33.90       24.57     15.37 o 
   4   1  22       45.83       16.82     15.98 o 
  -3   2  22       23.37       51.45     10.82 o 
  -2   2  22       59.96       53.84     14.03 o 
  -1   2  22       60.87       57.05     15.23 o 
   0   2  22      173.31      188.49     18.73 o 
   1   2  22       60.86       75.50     27.82 o 
   2   2  22       59.86       59.18     28.21 o 
   3   2  22       23.39       25.91     12.00 o 
  -3   3  22      191.63      163.01     14.81 o 
  -2   3  22      957.81     1058.20     37.55 o 
  -1   3  22       70.27       77.86     15.31 o 
   0   3  22     1390.52     1590.59     53.53 o 
   1   3  22       70.19      100.76     18.12 o 
   2   3  22      957.58     1019.58     41.56 o 
   3   3  22      191.54      159.28     21.37 o 
  -3   4  22      186.38      151.77     13.51 o 
  -2   4  22      308.82      338.01     21.41 o 
  -1   4  22      225.36      235.32     20.50 o 
   0   4  22       30.18       72.48     13.74 o 
   1   4  22      225.32      209.48     21.57 o 
   2   4  22      308.75      304.79     22.72 o 
   3   4  22      186.40      151.79     17.81 o 
  -3   5  22      380.92      334.57     22.22 o 
  -2   5  22       32.15       22.51      9.75 o 
  -1   5  22      341.97      342.22     27.43 o 
   0   5  22        6.17       10.08      9.51 o 
   1   5  22      342.10      323.23     23.88 o 
   2   5  22       32.19       13.03     14.34 o 
  -2   6  22       98.20       84.84     10.49 o 
  -1   6  22      236.17      233.48     14.44 o 
   0   6  22      401.67      410.88     18.78 o 
   1   6  22      236.15      254.39     16.72 o 
   2   6  22       98.05       61.38     13.24 o 
  -1   7  22       46.90       41.79      9.48 o 
   0   7  22      206.01      205.61     15.91 o 
   1   7  22       46.85       29.38     10.96 o 
   1   0  23      749.48      694.03     42.86 o 
   2   0  23       40.42       27.86      9.92 o 
   3   0  23      333.33      178.47     43.50 o 
  -3   1  23       36.93       37.57     13.15 o 
  -2   1  23      116.87      107.46     16.97 o 
  -1   1  23       43.47       46.16     10.62 o 
   0   1  23       46.37       59.14     24.11 o 
   1   1  23       43.49       57.61     11.86 o 
   2   1  23      116.94      110.52     18.57 o 
   3   1  23       36.93       13.13     21.69 o 
  -3   2  23       57.19       34.25     13.59 o 
  -2   2  23      306.26      273.84     17.48 o 
  -1   2  23      204.52      226.95     17.85 o 
   0   2  23       54.30       57.80     13.38 o 
   1   2  23      204.64      183.11     30.37 o 
   2   2  23      306.41      146.87     58.02 o 
   3   2  23       57.23       17.93     22.90 o 
  -2   3  23      410.67      407.80     20.48 o 
  -1   3  23     1082.07     1166.10     36.14 o 
   0   3  23      127.36      132.50     13.19 o 
   1   3  23     1081.80     1088.64     49.65 o 
   2   3  23      410.64      394.08     52.26 o 
  -2   4  23       66.89       43.82      9.22 o 
  -1   4  23      283.22      278.13     24.11 o 
   0   4  23      138.36      120.07     11.33 o 
   1   4  23      283.26      275.84     25.16 o 
   2   4  23       66.91       60.90     15.36 o 
  -1   5  23      241.93      212.68     14.67 o 
   0   5  23       38.39       47.64      9.19 o 
   1   5  23      242.13      210.72     16.51 o 
   0   6  23      368.26      283.60     29.71 o 
   0   0  24      964.88      913.90     57.60 o 
   1   0  24       29.31       -2.38     13.42 o 
  -1   1  24      313.11      253.26     32.73 o 
   0   1  24      158.97      121.25     16.46 o 
   1   1  24      313.12      224.63     29.08 o 
  -1   2  24      125.99      117.55     23.62 o 
   0   2  24      146.09      100.63     37.00 o 
   1   2  24      126.09      111.35     23.86 o 
  -1   3  24      261.60      219.69     28.77 o 
   0   3  24        2.27       -8.25     15.99 o 
   1   3  24      261.47      209.91     27.47 o 
   0   4  24      134.05       85.10     31.85 o 
                                                 
